# Supplementary material for: Within-day dynamics of plant–pollinator networks are dominated by early flower closure: an experimental test of network plasticity
Source: Oecologia. 2021 Jun 3;196(3):781–94. doi: 10.1007/s00442-021-04952-5 (PMC8292255; doi:10.1007/s00442-021-04952-5)
Supplement: Supplementary file 3 — Supplementary file3 (CSV 117 kb) [file 442_2021_4952_MOESM3_ESM.csv]

cdate	site	run	day	round	time.of.day	treatment	plot	plant	visits	focal.abun	plot.temp	norm.time	obs.visits	obs.rates
2018-07-01	Freiburg	1	1	1	am	no	C1	Cre_cap	9	101	24	0.159371415	5	0.04950495
2018-07-01	Freiburg	1	1	1	am	no	C1	Pla_lan	8	101	24	0.159371415	1	0.033333333
2018-07-01	Freiburg	1	1	1	am	no	C1	Tri_arv	6	101	24	0.159371415	0	0
2018-07-01	Freiburg	1	1	1	am	no	C1	Tri_pra	0	101	24	0.159371415	1	0.037037037
2018-07-01	Freiburg	1	1	1	am	no	C2	Ach_mil	0	500	24.16666667	0.185446581	0	0
2018-07-01	Freiburg	1	1	1	am	no	C2	Cre_cap	21	500	24.16666667	0.185446581	11	0.022
2018-07-01	Freiburg	1	1	1	am	no	C2	Gal_mol	0	500	24.16666667	0.185446581	0	0
2018-07-01	Freiburg	1	1	1	am	no	C2	Lot_cor	0	500	24.16666667	0.185446581	0	0
2018-07-01	Freiburg	1	1	1	am	no	C2	Pla_lan	0	500	24.16666667	0.185446581	2	0.666666667
2018-07-01	Freiburg	1	1	1	am	no	C3	Cre_cap	9	167	24.5	0.217779787	6	0.035928144
2018-07-01	Freiburg	1	1	1	am	no	C3	Gal_mol	0	167	24.5	0.217779787	0	0
2018-07-01	Freiburg	1	1	1	am	no	C3	Hyp_rad	1	167	24.5	0.217779787	3	0.3
2018-07-01	Freiburg	1	1	1	am	no	C3	Lot_cor	0	167	24.5	0.217779787	0	0
2018-07-01	Freiburg	1	1	1	am	no	C3	Pla_lan	0	167	24.5	0.217779787	3	0.130434783
2018-07-01	Freiburg	1	1	1	am	no	C4	Cre_cap	6	225	25	0.230295866	9	0.04
2018-07-01	Freiburg	1	1	1	am	no	C4	Gal_mol	0	225	25	0.230295866	0	0
2018-07-01	Freiburg	1	1	1	am	no	C4	Hyp_rad	2	225	25	0.230295866	3	0.176470588
2018-07-01	Freiburg	1	1	1	am	no	C4	Pim_sax	8	225	25	0.230295866	1	0.000462963
2018-07-01	Freiburg	1	1	1	am	no	C4	Pla_lan	5	225	25	0.230295866	1	0.111111111
2018-07-01	Freiburg	1	1	1	am	no	C4	Ste_sp	0	225	25	0.230295866	0	0
2018-07-01	Freiburg	1	1	1	am	no	C4	Thy_vul	3	225	25	0.230295866	4	0.011764706
2018-07-01	Freiburg	1	1	1	am	no	C5	Ach_mil	0	315	27	0.266801099	0	0
2018-07-01	Freiburg	1	1	1	am	no	C5	Cre_cap	27	315	27	0.266801099	10	0.031746032
2018-07-01	Freiburg	1	1	1	am	no	C5	Gal_mol	0	315	27	0.266801099	0	0
2018-07-01	Freiburg	1	1	1	am	no	C5	Pla_lan	5	315	27	0.266801099	1	0.1
2018-07-01	Freiburg	1	1	1	am	yes	T1	Cre_cap	3	184	24	0.172930501	8	0.043478261
2018-07-01	Freiburg	1	1	1	am	yes	T1	Gal_mol	0	184	24	0.172930501	0	0
2018-07-01	Freiburg	1	1	1	am	yes	T1	Leo_aut	0	184	24	0.172930501	1	0.066666667
2018-07-01	Freiburg	1	1	1	am	yes	T1	Pla_lan	5	184	24	0.172930501	2	0.0625
2018-07-01	Freiburg	1	1	1	am	yes	T1	Tri_pra	0	184	24	0.172930501	3	0.157894737
2018-07-01	Freiburg	1	1	1	am	yes	T1	Tri_rep	0	184	24	0.172930501	2	0.064516129
2018-07-01	Freiburg	1	1	1	am	yes	T2	Ach_mil	0	220	24	0.20109168	0	0
2018-07-01	Freiburg	1	1	1	am	yes	T2	Cre_cap	20	220	24	0.20109168	12	0.054545455
2018-07-01	Freiburg	1	1	1	am	yes	T2	Gal_mol	0	220	24	0.20109168	0	0
2018-07-01	Freiburg	1	1	1	am	yes	T2	Lot_cor	0	220	24	0.20109168	0	0
2018-07-01	Freiburg	1	1	1	am	yes	T2	Pla_lan	0	220	24	0.20109168	3	0.230769231
2018-07-01	Freiburg	1	1	1	am	yes	T3	Cre_cap	20	250	25.66666667	0.244897959	19	0.076
2018-07-01	Freiburg	1	1	1	am	yes	T3	Gal_mol	0	250	25.66666667	0.244897959	0	0
2018-07-01	Freiburg	1	1	1	am	yes	T3	Lot_cor	0	250	25.66666667	0.244897959	0	0
2018-07-01	Freiburg	1	1	1	am	yes	T3	Thy_vul	0	250	25.66666667	0.244897959	0	0
2018-07-01	Freiburg	1	1	1	am	yes	T4	Cre_cap	15	340	26.66666667	0.257414039	8	0.023529412
2018-07-01	Freiburg	1	1	1	am	yes	T4	Dau_car	0	340	26.66666667	0.257414039	0	0
2018-07-01	Freiburg	1	1	1	am	yes	T4	Pim_sax	0	340	26.66666667	0.257414039	0	0
2018-07-01	Freiburg	1	1	1	am	yes	T4	Thy_vul	6	340	26.66666667	0.257414039	0	0
2018-07-01	Freiburg	1	1	1	am	yes	T4	Tri_arv	0	340	26.66666667	0.257414039	0	0
2018-07-01	Freiburg	1	1	1	am	yes	T5	Cre_cap	21	130	27.5	0.275145152	8	0.061538462
2018-07-01	Freiburg	1	1	1	am	yes	T5	Dau_car	0	130	27.5	0.275145152	0	0
2018-07-01	Freiburg	1	1	1	am	yes	T5	Pim_sax	0	130	27.5	0.275145152	0	0
2018-07-01	Freiburg	1	1	1	am	yes	T5	Pla_lan	0	130	27.5	0.275145152	2	0.25
2018-07-01	Freiburg	1	1	1	am	yes	T5	Thy_vul	0	130	27.5	0.275145152	0	0
2018-07-01	Freiburg	1	1	2	am	no	C1	Cre_cap	2	110	29.66666667	0.346069603	3	0.027272727
2018-07-01	Freiburg	1	1	2	am	no	C1	Gal_mol	0	110	29.66666667	0.346069603	0	0
2018-07-01	Freiburg	1	1	2	am	no	C1	Pla_lan	9	110	29.66666667	0.346069603	0	0
2018-07-01	Freiburg	1	1	2	am	no	C1	Tri_arv	0	110	29.66666667	0.346069603	0	0
2018-07-01	Freiburg	1	1	2	am	no	C1	Tri_pra	0	110	29.66666667	0.346069603	0	0
2018-07-01	Freiburg	1	1	2	am	no	C2	Ach_mil	0	248	30.66666667	0.364843723	2	0.00952381
2018-07-01	Freiburg	1	1	2	am	no	C2	Cre_cap	24	248	30.66666667	0.364843723	0	0
2018-07-01	Freiburg	1	1	2	am	no	C2	Gal_mol	0	248	30.66666667	0.364843723	0	0
2018-07-01	Freiburg	1	1	2	am	no	C2	Lot_cor	0	248	30.66666667	0.364843723	1	0.025
2018-07-01	Freiburg	1	1	2	am	no	C2	Tri_rep	3	248	30.66666667	0.364843723	0	NA
2018-07-01	Freiburg	1	1	2	am	no	C3	Cre_cap	5	40	31	0.386746862	2	0.05
2018-07-01	Freiburg	1	1	2	am	no	C3	Gal_mol	2	40	31	0.386746862	0	0
2018-07-01	Freiburg	1	1	2	am	no	C3	Hyp_rad	0	NA	31	0.386746862	0	NA
2018-07-01	Freiburg	1	1	2	am	no	C3	Lot_cor	0	40	31	0.386746862	0	0
2018-07-01	Freiburg	1	1	2	am	no	C3	Pla_lan	0	40	31	0.386746862	0	0
2018-07-01	Freiburg	1	1	2	am	no	C4	Cre_cap	0	66	31.83333333	0.405520982	1	0.015151515
2018-07-01	Freiburg	1	1	2	am	no	C4	Gal_mol	0	66	31.83333333	0.405520982	0	0
2018-07-01	Freiburg	1	1	2	am	no	C4	Pim_sax	0	66	31.83333333	0.405520982	0	0
2018-07-01	Freiburg	1	1	2	am	no	C4	Pla_lan	0	66	31.83333333	0.405520982	0	0
2018-07-01	Freiburg	1	1	2	am	no	C4	Thy_vul	352	66	31.83333333	0.405520982	6	0.004166667
2018-07-01	Freiburg	1	1	2	am	no	C4	Tri_rep	2	66	31.83333333	0.405520982	1	0.041666667
2018-07-01	Freiburg	1	1	2	am	no	C5	Ach_mil	0	28	32.25	0.433682161	0	0
2018-07-01	Freiburg	1	1	2	am	no	C5	Cre_cap	0	28	32.25	0.433682161	4	0.142857143
2018-07-01	Freiburg	1	1	2	am	no	C5	Gal_mol	0	28	32.25	0.433682161	0	0
2018-07-01	Freiburg	1	1	2	am	no	C5	Pla_lan	0	28	32.25	0.433682161	0	0
2018-07-01	Freiburg	1	1	2	am	no	C5	Ste_sp	0	28	32.25	0.433682161	0	0
2018-07-01	Freiburg	1	1	2	am	yes	T1	Cre_cap	9	97	30.25	0.355456663	0	0
2018-07-01	Freiburg	1	1	2	am	yes	T1	Gal_mol	0	97	30.25	0.355456663	0	0
2018-07-01	Freiburg	1	1	2	am	yes	T1	Leo_aut	0	97	30.25	0.355456663	0	0
2018-07-01	Freiburg	1	1	2	am	yes	T1	Pla_lan	4	97	30.25	0.355456663	0	0
2018-07-01	Freiburg	1	1	2	am	yes	T1	Tri_rep	14	97	30.25	0.355456663	1	0.03125
2018-07-01	Freiburg	1	1	2	am	yes	T2	Ach_mil	0	129	30.66666667	0.375273789	0	0
2018-07-01	Freiburg	1	1	2	am	yes	T2	Cre_cap	27	129	30.66666667	0.375273789	2	0.015503876
2018-07-01	Freiburg	1	1	2	am	yes	T2	Gal_mol	0	129	30.66666667	0.375273789	0	0
2018-07-01	Freiburg	1	1	2	am	yes	T2	Lot_cor	0	129	30.66666667	0.375273789	0	0
2018-07-01	Freiburg	1	1	2	am	yes	T2	Pla_lan	2	129	30.66666667	0.375273789	1	0.142857143
2018-07-01	Freiburg	1	1	2	am	yes	T2	Sen_jac	0	129	30.66666667	0.375273789	0	0
2018-07-01	Freiburg	1	1	2	am	yes	T3	Cre_cap	2	116	31.5	0.397176929	0	0
2018-07-01	Freiburg	1	1	2	am	yes	T3	Gal_mol	0	116	31.5	0.397176929	0	0
2018-07-01	Freiburg	1	1	2	am	yes	T3	Lot_cor	1	116	31.5	0.397176929	0	0
2018-07-01	Freiburg	1	1	2	am	yes	T3	Ste_sp	2	116	31.5	0.397176929	0	0
2018-07-01	Freiburg	1	1	2	am	yes	T3	Thy_vul	16	116	31.5	0.397176929	4	0.008
2018-07-01	Freiburg	1	1	2	am	yes	T4	Cre_cap	4	81	32.16666667	0.414908042	6	0.074074074
2018-07-01	Freiburg	1	1	2	am	yes	T4	Gal_mol	0	81	32.16666667	0.414908042	0	0
2018-07-01	Freiburg	1	1	2	am	yes	T4	Pim_sax	0	81	32.16666667	0.414908042	0	0
2018-07-01	Freiburg	1	1	2	am	yes	T4	Pla_lan	0	81	32.16666667	0.414908042	0	0
2018-07-01	Freiburg	1	1	2	am	yes	T4	Thy_vul	25	81	32.16666667	0.414908042	5	0.009363296
2018-07-01	Freiburg	1	1	2	am	yes	T5	Cre_cap	2	39	32.33333333	0.426381115	4	0.102564103
2018-07-01	Freiburg	1	1	2	am	yes	T5	Gal_mol	0	39	32.33333333	0.426381115	0	0
2018-07-01	Freiburg	1	1	2	am	yes	T5	Pim_sax	0	39	32.33333333	0.426381115	1	0.000833333
2018-07-01	Freiburg	1	1	2	am	yes	T5	Pla_lan	1	39	32.33333333	0.426381115	0	0
2018-07-01	Freiburg	1	1	2	am	yes	T5	Thy_vul	0	39	32.33333333	0.426381115	2	0.019047619
2018-07-01	Freiburg	1	1	3	pm	no	C1	Cre_cap	0	16	33.5	0.501477593	0	0
2018-07-01	Freiburg	1	1	3	pm	no	C1	Gal_mol	0	16	33.5	0.501477593	0	0
2018-07-01	Freiburg	1	1	3	pm	no	C1	Pim_sax	0	16	33.5	0.501477593	0	0
2018-07-01	Freiburg	1	1	3	pm	no	C1	Pla_lan	5	16	33.5	0.501477593	0	0
2018-07-01	Freiburg	1	1	3	pm	no	C1	Tri_arv	0	16	33.5	0.501477593	0	0
2018-07-01	Freiburg	1	1	3	pm	no	C1	Tri_pra	8	16	33.5	0.501477593	1	0.083333333
2018-07-01	Freiburg	1	1	3	pm	no	C1	Tri_rep	2	16	33.5	0.501477593	1	0.125
2018-07-01	Freiburg	1	1	3	pm	no	C2	Ach_mil	0	20	34.16666667	0.520251712	0	0
2018-07-01	Freiburg	1	1	3	pm	no	C2	Cre_cap	2	20	34.16666667	0.520251712	0	0
2018-07-01	Freiburg	1	1	3	pm	no	C2	Gal_mol	0	20	34.16666667	0.520251712	0	0
2018-07-01	Freiburg	1	1	3	pm	no	C2	Lot_cor	0	20	34.16666667	0.520251712	0	0
2018-07-01	Freiburg	1	1	3	pm	no	C2	Tri_rep	5	20	34.16666667	0.520251712	2	0.285714286
2018-07-01	Freiburg	1	1	3	pm	no	C3	Cre_cap	0	0	34	0.555713938	0	NA
2018-07-01	Freiburg	1	1	3	pm	no	C3	Gal_mol	0	0	34	0.555713938	0	0
2018-07-01	Freiburg	1	1	3	pm	no	C3	Lot_cor	0	0	34	0.555713938	0	0
2018-07-01	Freiburg	1	1	3	pm	no	C3	Pla_lan	0	0	34	0.555713938	0	0
2018-07-01	Freiburg	1	1	3	pm	no	C3	Tri_rep	3	0	34	0.555713938	0	0
2018-07-01	Freiburg	1	1	3	pm	no	C4	Cre_cap	0	2	33.66666667	0.545283872	0	0
2018-07-01	Freiburg	1	1	3	pm	no	C4	Lot_cor	0	2	33.66666667	0.545283872	0	0
2018-07-01	Freiburg	1	1	3	pm	no	C4	Pim_sax	9	2	33.66666667	0.545283872	4	0.005031447
2018-07-01	Freiburg	1	1	3	pm	no	C4	Pla_lan	0	2	33.66666667	0.545283872	0	0
2018-07-01	Freiburg	1	1	3	pm	no	C4	Thy_vul	140	2	33.66666667	0.545283872	6	0.00487013
2018-07-01	Freiburg	1	1	3	pm	no	C4	Tri_rep	2	2	33.66666667	0.545283872	0	0
2018-07-01	Freiburg	1	1	3	pm	no	C5	Ach_mil	0	2	35.66666667	0.580746097	0	0
2018-07-01	Freiburg	1	1	3	pm	no	C5	Cre_cap	1	2	35.66666667	0.580746097	0	0
2018-07-01	Freiburg	1	1	3	pm	no	C5	Gal_mol	9	2	35.66666667	0.580746097	0	0
2018-07-01	Freiburg	1	1	3	pm	no	C5	Ste_sp	0	2	35.66666667	0.580746097	0	0
2018-07-01	Freiburg	1	1	3	pm	yes	T1	Cre_cap	0	10	34.25	0.511907659	0	0
2018-07-01	Freiburg	1	1	3	pm	yes	T1	Gal_mol	0	10	34.25	0.511907659	0	0
2018-07-01	Freiburg	1	1	3	pm	yes	T1	Lot_cor	0	10	34.25	0.511907659	0	0
2018-07-01	Freiburg	1	1	3	pm	yes	T1	Pla_lan	1	10	34.25	0.511907659	0	0
2018-07-01	Freiburg	1	1	3	pm	yes	T1	Ste_sp	0	10	34.25	0.511907659	0	0
2018-07-01	Freiburg	1	1	3	pm	yes	T1	Tri_pra	0	10	34.25	0.511907659	2	0.142857143
2018-07-01	Freiburg	1	1	3	pm	yes	T1	Tri_rep	0	10	34.25	0.511907659	1	0.05
2018-07-01	Freiburg	1	1	3	pm	yes	T2	Ach_mil	0	4	34.25	0.527552759	0	0
2018-07-01	Freiburg	1	1	3	pm	yes	T2	Cre_cap	0	4	34.25	0.527552759	0	0
2018-07-01	Freiburg	1	1	3	pm	yes	T2	Gal_mol	2	4	34.25	0.527552759	0	0
2018-07-01	Freiburg	1	1	3	pm	yes	T2	Lot_cor	0	4	34.25	0.527552759	0	0
2018-07-01	Freiburg	1	1	3	pm	yes	T2	Pla_lan	0	4	34.25	0.527552759	0	0
2018-07-01	Freiburg	1	1	3	pm	yes	T2	Sen_jac	0	4	34.25	0.527552759	0	0
2018-07-01	Freiburg	1	1	3	pm	yes	T2	Tri_rep	2	4	34.25	0.527552759	1	0.2
2018-07-01	Freiburg	1	1	3	pm	yes	T3	Cre_cap	0	28	34.16666667	0.535896812	0	0
2018-07-01	Freiburg	1	1	3	pm	yes	T3	Gal_mol	2	28	34.16666667	0.535896812	0	0
2018-07-01	Freiburg	1	1	3	pm	yes	T3	Pla_lan	0	28	34.16666667	0.535896812	0	0
2018-07-01	Freiburg	1	1	3	pm	yes	T3	Thy_vul	20	28	34.16666667	0.535896812	1	0.002439024
2018-07-01	Freiburg	1	1	3	pm	yes	T4	Cre_cap	0	4	35	0.564057991	1	0.25
2018-07-01	Freiburg	1	1	3	pm	yes	T4	Gal_mol	2	4	35	0.564057991	0	0
2018-07-01	Freiburg	1	1	3	pm	yes	T4	Lot_cor	0	4	35	0.564057991	0	0
2018-07-01	Freiburg	1	1	3	pm	yes	T4	Pla_lan	0	4	35	0.564057991	0	0
2018-07-01	Freiburg	1	1	3	pm	yes	T4	Thy_vul	3	4	35	0.564057991	1	0.001831502
2018-07-01	Freiburg	1	1	3	pm	yes	T5	Cre_cap	0	5	35.5	0.572402044	0	0
2018-07-01	Freiburg	1	1	3	pm	yes	T5	Dau_car	0	5	35.5	0.572402044	0	0
2018-07-01	Freiburg	1	1	3	pm	yes	T5	Gal_mol	0	5	35.5	0.572402044	0	0
2018-07-01	Freiburg	1	1	3	pm	yes	T5	Pim_sax	2	5	35.5	0.572402044	2	0.003676471
2018-07-01	Freiburg	1	1	3	pm	yes	T5	Pla_lan	0	5	35.5	0.572402044	0	0
2018-07-01	Freiburg	1	1	3	pm	yes	T5	Thy_vul	0	5	35.5	0.572402044	1	0.011111111
2018-07-01	Freiburg	1	1	4	pm	no	C1	Cre_cap	0	2	36.83333333	0.634982443	0	0
2018-07-01	Freiburg	1	1	4	pm	no	C1	Gal_mol	0	2	36.83333333	0.634982443	0	0
2018-07-01	Freiburg	1	1	4	pm	no	C1	Pla_lan	0	2	36.83333333	0.634982443	0	0
2018-07-01	Freiburg	1	1	4	pm	no	C1	Tri_arv	0	2	36.83333333	0.634982443	0	0
2018-07-01	Freiburg	1	1	4	pm	no	C1	Tri_pra	5	2	36.83333333	0.634982443	3	0.1875
2018-07-01	Freiburg	1	1	4	pm	no	C1	Tri_rep	0	2	36.83333333	0.634982443	0	0
2018-07-01	Freiburg	1	1	4	pm	no	C2	Ach_mil	1	0	37	0.652713556	0	0
2018-07-01	Freiburg	1	1	4	pm	no	C2	Cre_cap	0	0	37	0.652713556	0	NA
2018-07-01	Freiburg	1	1	4	pm	no	C2	Gal_mol	7	0	37	0.652713556	0	0
2018-07-01	Freiburg	1	1	4	pm	no	C2	Lot_cor	1	0	37	0.652713556	1	0.023255814
2018-07-01	Freiburg	1	1	4	pm	no	C2	Pla_lan	0	0	37	0.652713556	0	0
2018-07-01	Freiburg	1	1	4	pm	no	C2	Tri_rep	0	0	37	0.652713556	0	0
2018-07-01	Freiburg	1	1	4	pm	no	C3	Cre_cap	0	0	37.16666667	0.675659702	0	NA
2018-07-01	Freiburg	1	1	4	pm	no	C3	Gal_mol	0	0	37.16666667	0.675659702	0	0
2018-07-01	Freiburg	1	1	4	pm	no	C3	Lot_cor	4	0	37.16666667	0.675659702	1	0.125
2018-07-01	Freiburg	1	1	4	pm	no	C3	Pla_lan	0	0	37.16666667	0.675659702	0	0
2018-07-01	Freiburg	1	1	4	pm	no	C3	Tri_rep	2	0	37.16666667	0.675659702	1	0.111111111
2018-07-01	Freiburg	1	1	4	pm	no	C4	Cre_cap	0	0	36.33333333	0.691304801	0	NA
2018-07-01	Freiburg	1	1	4	pm	no	C4	Gal_mol	0	0	36.33333333	0.691304801	0	0
2018-07-01	Freiburg	1	1	4	pm	no	C4	Lot_cor	0	0	36.33333333	0.691304801	0	0
2018-07-01	Freiburg	1	1	4	pm	no	C4	Pim_sax	0	0	36.33333333	0.691304801	0	0
2018-07-01	Freiburg	1	1	4	pm	no	C4	Thy_vul	105	0	36.33333333	0.691304801	6	0.004672897
2018-07-01	Freiburg	1	1	4	pm	no	C4	Tri_rep	0	0	36.33333333	0.691304801	2	0.4
2018-07-01	Freiburg	1	1	4	pm	no	C5	Ach_mil	0	0	36.16666667	0.716336961	0	0
2018-07-01	Freiburg	1	1	4	pm	no	C5	Cre_cap	0	0	36.16666667	0.716336961	0	NA
2018-07-01	Freiburg	1	1	4	pm	no	C5	Gal_mol	0	0	36.16666667	0.716336961	0	0
2018-07-01	Freiburg	1	1	4	pm	no	C5	Pla_lan	0	0	36.16666667	0.716336961	0	0
2018-07-01	Freiburg	1	1	4	pm	yes	T1	Cre_cap	0	0	36.83333333	0.644369502	0	NA
2018-07-01	Freiburg	1	1	4	pm	yes	T1	Gal_mol	0	0	36.83333333	0.644369502	0	0
2018-07-01	Freiburg	1	1	4	pm	yes	T1	Lot_cor	1	0	36.83333333	0.644369502	0	0
2018-07-01	Freiburg	1	1	4	pm	yes	T1	Pla_lan	0	0	36.83333333	0.644369502	0	0
2018-07-01	Freiburg	1	1	4	pm	yes	T1	Tri_pra	6	0	36.83333333	0.644369502	0	0
2018-07-01	Freiburg	1	1	4	pm	yes	T1	Tri_rep	8	0	36.83333333	0.644369502	0	0
2018-07-01	Freiburg	1	1	4	pm	yes	T2	Ach_mil	0	0	37.16666667	0.661057609	1	0.005555556
2018-07-01	Freiburg	1	1	4	pm	yes	T2	Cre_cap	0	0	37.16666667	0.661057609	0	NA
2018-07-01	Freiburg	1	1	4	pm	yes	T2	Gal_mol	0	0	37.16666667	0.661057609	0	0
2018-07-01	Freiburg	1	1	4	pm	yes	T2	Lot_cor	0	0	37.16666667	0.661057609	0	0
2018-07-01	Freiburg	1	1	4	pm	yes	T2	Sen_jac	2	0	37.16666667	0.661057609	0	0
2018-07-01	Freiburg	1	1	4	pm	yes	T2	Tri_cam	0	0	37.16666667	0.661057609	0	0
2018-07-01	Freiburg	1	1	4	pm	yes	T2	Tri_rep	0	0	37.16666667	0.661057609	0	0
2018-07-01	Freiburg	1	1	4	pm	yes	T3	Cre_cap	0	6	36.75	0.684003755	0	0
2018-07-01	Freiburg	1	1	4	pm	yes	T3	Gal_mol	0	6	36.75	0.684003755	0	0
2018-07-01	Freiburg	1	1	4	pm	yes	T3	Lot_cor	2	6	36.75	0.684003755	0	0
2018-07-01	Freiburg	1	1	4	pm	yes	T3	Pla_lan	0	6	36.75	0.684003755	0	0
2018-07-01	Freiburg	1	1	4	pm	yes	T4	Cre_cap	0	0	36.16666667	0.700691861	0	NA
2018-07-01	Freiburg	1	1	4	pm	yes	T4	Gal_mol	0	0	36.16666667	0.700691861	0	0
2018-07-01	Freiburg	1	1	4	pm	yes	T4	Lot_cor	0	0	36.16666667	0.700691861	0	0
2018-07-01	Freiburg	1	1	4	pm	yes	T4	Pim_sax	0	0	36.16666667	0.700691861	3	0.013333333
2018-07-01	Freiburg	1	1	4	pm	yes	T4	Pla_lan	0	0	36.16666667	0.700691861	0	0
2018-07-01	Freiburg	1	1	4	pm	yes	T4	Thy_vul	0	0	36.16666667	0.700691861	3	0.008955224
2018-07-01	Freiburg	1	1	4	pm	yes	T5	Cre_cap	0	0	36.33333333	0.709035914	0	NA
2018-07-01	Freiburg	1	1	4	pm	yes	T5	Dau_car	1	0	36.33333333	0.709035914	1	0.002484344
2018-07-01	Freiburg	1	1	4	pm	yes	T5	Gal_mol	0	0	36.33333333	0.709035914	0	0
2018-07-01	Freiburg	1	1	4	pm	yes	T5	Pim_sax	0	0	36.33333333	0.709035914	1	0.000740741
2018-07-01	Freiburg	1	1	4	pm	yes	T5	Pla_lan	0	0	36.33333333	0.709035914	0	0
2018-07-01	Freiburg	1	1	4	pm	yes	T5	Thy_vul	0	0	36.33333333	0.709035914	2	0.028571429
2018-07-02	Freiburg	1	2	1	am	no	C1	Cre_cap	13	112	26.5	0.188102446	6	0.053571429
2018-07-02	Freiburg	1	2	1	am	no	C1	Gal_mol	0	112	26.5	0.188102446	0	0
2018-07-02	Freiburg	1	2	1	am	no	C1	Pla_lan	11	112	26.5	0.188102446	3	0.125
2018-07-02	Freiburg	1	2	1	am	no	C1	Tri_arv	0	112	26.5	0.188102446	0	0
2018-07-02	Freiburg	1	2	1	am	no	C1	Tri_pra	0	112	26.5	0.188102446	1	0.05
2018-07-02	Freiburg	1	2	1	am	no	C1	Tri_rep	2	112	26.5	0.188102446	1	0.125
2018-07-02	Freiburg	1	2	1	am	no	C2	Ach_mil	0	430	26.83333333	0.196454049	0	0
2018-07-02	Freiburg	1	2	1	am	no	C2	Cre_cap	35	430	26.83333333	0.196454049	19	0.044186047
2018-07-02	Freiburg	1	2	1	am	no	C2	Gal_mol	0	430	26.83333333	0.196454049	0	0
2018-07-02	Freiburg	1	2	1	am	no	C2	Lot_cor	0	430	26.83333333	0.196454049	0	0
2018-07-02	Freiburg	1	2	1	am	no	C2	Pla_lan	13	430	26.83333333	0.196454049	2	0.181818182
2018-07-02	Freiburg	1	2	1	am	no	C2	Tri_rep	0	430	26.83333333	0.196454049	0	0
2018-07-02	Freiburg	1	2	1	am	no	C3	Cre_cap	31	178	27.75	0.208981452	8	0.04494382
2018-07-02	Freiburg	1	2	1	am	no	C3	Gal_mol	0	178	27.75	0.208981452	0	0
2018-07-02	Freiburg	1	2	1	am	no	C3	Hyp_rad	1	178	27.75	0.208981452	0	0
2018-07-02	Freiburg	1	2	1	am	no	C3	Lot_cor	0	178	27.75	0.208981452	1	0.1
2018-07-02	Freiburg	1	2	1	am	no	C3	Pla_lan	6	178	27.75	0.208981452	2	0.058823529
2018-07-02	Freiburg	1	2	1	am	no	C3	Ste_sp	0	178	27.75	0.208981452	0	0
2018-07-02	Freiburg	1	2	1	am	no	C3	Thy_vul	0	178	27.75	0.208981452	0	0
2018-07-02	Freiburg	1	2	1	am	no	C3	Tri_rep	0	178	27.75	0.208981452	1	0.5
2018-07-02	Freiburg	1	2	1	am	no	C4	Cre_cap	17	116	29.33333333	0.239256011	10	0.086206897
2018-07-02	Freiburg	1	2	1	am	no	C4	Hyp_rad	1	116	29.33333333	0.239256011	4	0.333333333
2018-07-02	Freiburg	1	2	1	am	no	C4	Leo_aut	0	116	29.33333333	0.239256011	0	0
2018-07-02	Freiburg	1	2	1	am	no	C4	Lot_cor	0	116	29.33333333	0.239256011	0	0
2018-07-02	Freiburg	1	2	1	am	no	C4	Pim_sax	2	116	29.33333333	0.239256011	3	0.005050505
2018-07-02	Freiburg	1	2	1	am	no	C4	Pla_lan	3	116	29.33333333	0.239256011	2	0.153846154
2018-07-02	Freiburg	1	2	1	am	no	C4	Thy_vul	17	116	29.33333333	0.239256011	3	0.003134796
2018-07-02	Freiburg	1	2	1	am	no	C4	Tri_rep	0	116	29.33333333	0.239256011	0	0
2018-07-02	Freiburg	1	2	1	am	no	C5	Ach_mil	0	292	28.5	0.219420956	1	0.005524862
2018-07-02	Freiburg	1	2	1	am	no	C5	Cre_cap	32	292	28.5	0.219420956	21	0.071917808
2018-07-02	Freiburg	1	2	1	am	no	C5	Gal_mol	0	292	28.5	0.219420956	0	0
2018-07-02	Freiburg	1	2	1	am	no	C5	Pla_lan	0	292	28.5	0.219420956	0	0
2018-07-02	Freiburg	1	2	1	am	no	C5	Ste_sp	0	292	28.5	0.219420956	0	0
2018-07-02	Freiburg	1	2	2	am	no	C1	Cre_cap	6	170	32.33333333	0.309200682	6	0.035294118
2018-07-02	Freiburg	1	2	2	am	no	C1	Gal_mol	0	170	32.33333333	0.309200682	0	0
2018-07-02	Freiburg	1	2	2	am	no	C1	Pla_lan	3	170	32.33333333	0.309200682	2	0.068965517
2018-07-02	Freiburg	1	2	2	am	no	C1	Tri_arv	5	170	32.33333333	0.309200682	0	0
2018-07-02	Freiburg	1	2	2	am	no	C1	Tri_pra	0	170	32.33333333	0.309200682	0	0
2018-07-02	Freiburg	1	2	2	am	no	C1	Tri_rep	1	170	32.33333333	0.309200682	1	0.076923077
2018-07-02	Freiburg	1	2	2	am	no	C2	Ach_mil	5	400	32.5	0.317552285	2	0.015384615
2018-07-02	Freiburg	1	2	2	am	no	C2	Cre_cap	34	400	32.5	0.317552285	6	0.015
2018-07-02	Freiburg	1	2	2	am	no	C2	Gal_mol	0	400	32.5	0.317552285	0	0
2018-07-02	Freiburg	1	2	2	am	no	C2	Lot_cor	0	400	32.5	0.317552285	0	0
2018-07-02	Freiburg	1	2	2	am	no	C2	Pla_lan	2	400	32.5	0.317552285	0	0
2018-07-02	Freiburg	1	2	2	am	no	C2	Tri_rep	0	400	32.5	0.317552285	0	0
2018-07-02	Freiburg	1	2	2	am	no	C3	Cre_cap	7	137	33	0.330079688	2	0.01459854
2018-07-02	Freiburg	1	2	2	am	no	C3	Gal_mol	0	137	33	0.330079688	0	0
2018-07-02	Freiburg	1	2	2	am	no	C3	Hyp_rad	3	137	33	0.330079688	0	0
2018-07-02	Freiburg	1	2	2	am	no	C3	Lot_cor	0	137	33	0.330079688	0	0
2018-07-02	Freiburg	1	2	2	am	no	C3	Pla_lan	0	137	33	0.330079688	2	0.064516129
2018-07-02	Freiburg	1	2	2	am	no	C3	Thy_vul	0	137	33	0.330079688	0	0
2018-07-02	Freiburg	1	2	2	am	no	C3	Tri_rep	2	137	33	0.330079688	0	0
2018-07-02	Freiburg	1	2	2	am	no	C4	Cre_cap	14	96	33.16666667	0.346782893	6	0.0625
2018-07-02	Freiburg	1	2	2	am	no	C4	Hyp_rad	0	96	33.16666667	0.346782893	0	0
2018-07-02	Freiburg	1	2	2	am	no	C4	Lot_cor	0	96	33.16666667	0.346782893	0	0
2018-07-02	Freiburg	1	2	2	am	no	C4	Pim_sax	8	96	33.16666667	0.346782893	3	0.001567398
2018-07-02	Freiburg	1	2	2	am	no	C4	Pla_lan	2	96	33.16666667	0.346782893	2	0.105263158
2018-07-02	Freiburg	1	2	2	am	no	C4	Thy_vul	175	96	33.16666667	0.346782893	8	0.007655502
2018-07-02	Freiburg	1	2	2	am	no	C4	Tri_rep	0	96	33.16666667	0.346782893	0	0
2018-07-02	Freiburg	1	2	2	am	no	C5	Ach_mil	0	173	33.16666667	0.338431291	1	0.007692308
2018-07-02	Freiburg	1	2	2	am	no	C5	Cre_cap	23	173	33.16666667	0.338431291	9	0.052023121
2018-07-02	Freiburg	1	2	2	am	no	C5	Gal_mol	0	173	33.16666667	0.338431291	0	0
2018-07-02	Freiburg	1	2	2	am	no	C5	Pla_lan	0	173	33.16666667	0.338431291	2	0.125
2018-07-02	Freiburg	1	2	3	pm	no	C1	Cre_cap	0	15	36.16666667	0.477276682	1	0.066666667
2018-07-02	Freiburg	1	2	3	pm	no	C1	Gal_mol	2	15	36.16666667	0.477276682	0	0
2018-07-02	Freiburg	1	2	3	pm	no	C1	Pla_lan	0	15	36.16666667	0.477276682	0	0
2018-07-02	Freiburg	1	2	3	pm	no	C1	Tri_arv	3	15	36.16666667	0.477276682	0	0
2018-07-02	Freiburg	1	2	3	pm	no	C1	Tri_pra	0	15	36.16666667	0.477276682	0	0
2018-07-02	Freiburg	1	2	3	pm	no	C1	Tri_rep	0	15	36.16666667	0.477276682	0	0
2018-07-02	Freiburg	1	2	3	pm	no	C2	Ach_mil	0	24	36	0.492935936	3	0.027777778
2018-07-02	Freiburg	1	2	3	pm	no	C2	Cre_cap	3	24	36	0.492935936	1	0.041666667
2018-07-02	Freiburg	1	2	3	pm	no	C2	Gal_mol	2	24	36	0.492935936	0	0
2018-07-02	Freiburg	1	2	3	pm	no	C2	Lot_cor	0	24	36	0.492935936	0	0
2018-07-02	Freiburg	1	2	3	pm	no	C2	Pla_lan	2	24	36	0.492935936	0	0
2018-07-02	Freiburg	1	2	3	pm	no	C3	Cre_cap	0	3	36.83333333	0.524254445	0	0
2018-07-02	Freiburg	1	2	3	pm	no	C3	Gal_mol	0	3	36.83333333	0.524254445	0	0
2018-07-02	Freiburg	1	2	3	pm	no	C3	Lot_cor	1	3	36.83333333	0.524254445	0	0
2018-07-02	Freiburg	1	2	3	pm	no	C3	Pla_lan	3	3	36.83333333	0.524254445	0	0
2018-07-02	Freiburg	1	2	3	pm	no	C3	Thy_vul	0	3	36.83333333	0.524254445	0	0
2018-07-02	Freiburg	1	2	3	pm	no	C3	Tri_rep	2	3	36.83333333	0.524254445	0	0
2018-07-02	Freiburg	1	2	3	pm	no	C4	Cre_cap	0	0	37	0.532606048	0	NA
2018-07-02	Freiburg	1	2	3	pm	no	C4	Gal_mol	0	0	37	0.532606048	0	0
2018-07-02	Freiburg	1	2	3	pm	no	C4	Lot_cor	0	0	37	0.532606048	0	0
2018-07-02	Freiburg	1	2	3	pm	no	C4	Pim_sax	0	0	37	0.532606048	3	0.001442308
2018-07-02	Freiburg	1	2	3	pm	no	C4	Pla_lan	0	0	37	0.532606048	0	0
2018-07-02	Freiburg	1	2	3	pm	no	C4	Thy_vul	105	0	37	0.532606048	4	0.003636364
2018-07-02	Freiburg	1	2	3	pm	no	C4	Tri_rep	3	0	37	0.532606048	0	0
2018-07-02	Freiburg	1	2	3	pm	no	C5	Ach_mil	4	0	37	0.560792706	2	0.01
2018-07-02	Freiburg	1	2	3	pm	no	C5	Cre_cap	1	0.5	37	0.560792706	0	0
2018-07-02	Freiburg	1	2	3	pm	no	C5	Gal_mol	6	0	37	0.560792706	0	0
2018-07-02	Freiburg	1	2	3	pm	no	C5	Pla_lan	0	0	37	0.560792706	0	0
2018-07-02	Freiburg	1	2	3	pm	no	C5	Tri_rep	1	0	37	0.560792706	0	0
2018-07-02	Freiburg	1	2	3	pm	yes	T1	Cre_cap	21	150	36	0.484584334	4	0.026666667
2018-07-02	Freiburg	1	2	3	pm	yes	T1	Gal_mol	0	150	36	0.484584334	0	0
2018-07-02	Freiburg	1	2	3	pm	yes	T1	Leo_aut	3	150	36	0.484584334	0	0
2018-07-02	Freiburg	1	2	3	pm	yes	T1	Pla_lan	0	150	36	0.484584334	0	0
2018-07-02	Freiburg	1	2	3	pm	yes	T1	Tri_pra	5	150	36	0.484584334	1	0.058823529
2018-07-02	Freiburg	1	2	3	pm	yes	T1	Tri_rep	2	150	36	0.484584334	1	0.035714286
2018-07-02	Freiburg	1	2	3	pm	yes	T2	Ach_mil	0	200	36.5	0.503375439	0	0
2018-07-02	Freiburg	1	2	3	pm	yes	T2	Cre_cap	35	200	36.5	0.503375439	5	0.025
2018-07-02	Freiburg	1	2	3	pm	yes	T2	Gal_mol	1	200	36.5	0.503375439	0	0
2018-07-02	Freiburg	1	2	3	pm	yes	T2	Lot_cor	0	200	36.5	0.503375439	0	0
2018-07-02	Freiburg	1	2	3	pm	yes	T2	Pla_lan	0	200	36.5	0.503375439	0	0
2018-07-02	Freiburg	1	2	3	pm	yes	T2	Sen_jac	0	200	36.5	0.503375439	1	0.333333333
2018-07-02	Freiburg	1	2	3	pm	yes	T2	Tri_rep	0	200	36.5	0.503375439	0	0
2018-07-02	Freiburg	1	2	3	pm	yes	T3	Cre_cap	27	260	36.66666667	0.513814942	10	0.038461538
2018-07-02	Freiburg	1	2	3	pm	yes	T3	Gal_mol	0	260	36.66666667	0.513814942	0	0
2018-07-02	Freiburg	1	2	3	pm	yes	T3	Lot_cor	0	260	36.66666667	0.513814942	0	0
2018-07-02	Freiburg	1	2	3	pm	yes	T3	Pla_lan	0	260	36.66666667	0.513814942	0	0
2018-07-02	Freiburg	1	2	3	pm	yes	T3	Thy_vul	71	260	36.66666667	0.513814942	5	0.007575758
2018-07-02	Freiburg	1	2	3	pm	yes	T4	Cre_cap	14	149	37.5	0.543045551	9	0.060402685
2018-07-02	Freiburg	1	2	3	pm	yes	T4	Dau_car	60	149	37.5	0.543045551	0	0
2018-07-02	Freiburg	1	2	3	pm	yes	T4	Gal_mol	0	149	37.5	0.543045551	0	0
2018-07-02	Freiburg	1	2	3	pm	yes	T4	Pim_sax	0	149	37.5	0.543045551	0	0
2018-07-02	Freiburg	1	2	3	pm	yes	T4	Pla_lan	0	149	37.5	0.543045551	0	0
2018-07-02	Freiburg	1	2	3	pm	yes	T4	Thy_vul	0	149	37.5	0.543045551	3	0.005357143
2018-07-02	Freiburg	1	2	3	pm	yes	T5	Cre_cap	19	149	37.5	0.551397153	9	0.060402685
2018-07-02	Freiburg	1	2	3	pm	yes	T5	Dau_car	0	149	37.5	0.551397153	1	0.002484344
2018-07-02	Freiburg	1	2	3	pm	yes	T5	Pim_sax	0	149	37.5	0.551397153	0	0
2018-07-02	Freiburg	1	2	3	pm	yes	T5	Pla_lan	0	149	37.5	0.551397153	0	0
2018-07-02	Freiburg	1	2	3	pm	yes	T5	Thy_vul	0	149	37.5	0.551397153	1	0.011904762
2018-07-02	Freiburg	1	2	3	pm	yes	T5	Tri_rep	0	149	37.5	0.551397153	0	0
2018-07-02	Freiburg	1	2	4	pm	no	C1	Cre_cap	1	3	37.5	0.639088979	0	0
2018-07-02	Freiburg	1	2	4	pm	no	C1	Gal_mol	0	3	37.5	0.639088979	0	0
2018-07-02	Freiburg	1	2	4	pm	no	C1	Pla_lan	1	3	37.5	0.639088979	0	0
2018-07-02	Freiburg	1	2	4	pm	no	C1	Tri_arv	0	3	37.5	0.639088979	0	0
2018-07-02	Freiburg	1	2	4	pm	no	C1	Tri_pra	0	3	37.5	0.639088979	0	0
2018-07-02	Freiburg	1	2	4	pm	no	C1	Tri_rep	3	3	37.5	0.639088979	0	0
2018-07-02	Freiburg	1	2	4	pm	no	C2	Ach_mil	2	4	37	0.656836135	1	0.008130081
2018-07-02	Freiburg	1	2	4	pm	no	C2	Cre_cap	0	4	37	0.656836135	0	0
2018-07-02	Freiburg	1	2	4	pm	no	C2	Gal_mol	0	4	37	0.656836135	0	0
2018-07-02	Freiburg	1	2	4	pm	no	C2	Lot_cor	2	4	37	0.656836135	0	0
2018-07-02	Freiburg	1	2	4	pm	no	C2	Tri_rep	3	4	37	0.656836135	0	0
2018-07-02	Freiburg	1	2	4	pm	no	C4	Cre_cap	0	0	37	0.681890942	0	NA
2018-07-02	Freiburg	1	2	4	pm	no	C4	Gal_mol	0	0	37	0.681890942	0	0
2018-07-02	Freiburg	1	2	4	pm	no	C4	Lot_cor	0	0	37	0.681890942	0	0
2018-07-02	Freiburg	1	2	4	pm	no	C4	Pim_sax	0	0	37	0.681890942	2	0.001980198
2018-07-02	Freiburg	1	2	4	pm	no	C4	Thy_vul	140	0	37	0.681890942	8	0.009557945
2018-07-02	Freiburg	1	2	4	pm	no	C4	Tri_rep	1	0	37	0.681890942	1	0.166666667
2018-07-02	Freiburg	1	2	4	pm	no	C5	Ach_mil	16	0	37	0.7079897	2	0.011764706
2018-07-02	Freiburg	1	2	4	pm	no	C5	Cre_cap	0	0	37	0.7079897	0	NA
2018-07-02	Freiburg	1	2	4	pm	no	C5	Gal_mol	6	0	37	0.7079897	0	0
2018-07-02	Freiburg	1	2	4	pm	no	C5	Pla_lan	0	0	37	0.7079897	0	0
2018-07-02	Freiburg	1	2	4	pm	yes	T1	Cre_cap	0	51	37.16666667	0.648484532	0	0
2018-07-02	Freiburg	1	2	4	pm	yes	T1	Gal_mol	0	51	37.16666667	0.648484532	0	0
2018-07-02	Freiburg	1	2	4	pm	yes	T1	Lot_cor	2	51	37.16666667	0.648484532	1	0.166666667
2018-07-02	Freiburg	1	2	4	pm	yes	T1	Pla_lan	0	51	37.16666667	0.648484532	0	0
2018-07-02	Freiburg	1	2	4	pm	yes	T1	Tri_pra	0	51	37.16666667	0.648484532	1	0.041666667
2018-07-02	Freiburg	1	2	4	pm	yes	T1	Tri_rep	0	51	37.16666667	0.648484532	0	0
2018-07-02	Freiburg	1	2	4	pm	yes	T2	Ach_mil	0	25	37	0.665187737	0	0
2018-07-02	Freiburg	1	2	4	pm	yes	T2	Cre_cap	0	25	37	0.665187737	0	0
2018-07-02	Freiburg	1	2	4	pm	yes	T2	Gal_mol	0	25	37	0.665187737	0	0
2018-07-02	Freiburg	1	2	4	pm	yes	T2	Lot_cor	0	25	37	0.665187737	0	0
2018-07-02	Freiburg	1	2	4	pm	yes	T2	Pla_lan	0	25	37	0.665187737	0	0
2018-07-02	Freiburg	1	2	4	pm	yes	T2	Sen_jac	0	25	37	0.665187737	1	0.333333333
2018-07-02	Freiburg	1	2	4	pm	yes	T2	Tri_rep	1	25	37	0.665187737	0	0
2018-07-02	Freiburg	1	2	4	pm	yes	T3	Cre_cap	4	104	37	0.67353934	1	0.009615385
2018-07-02	Freiburg	1	2	4	pm	yes	T3	Gal_mol	0	104	37	0.67353934	0	0
2018-07-02	Freiburg	1	2	4	pm	yes	T3	Lot_cor	0	104	37	0.67353934	0	0
2018-07-02	Freiburg	1	2	4	pm	yes	T3	Pla_lan	1	104	37	0.67353934	0	0
2018-07-02	Freiburg	1	2	4	pm	yes	T3	Thy_vul	6	104	37	0.67353934	5	0.009689922
2018-07-02	Freiburg	1	2	4	pm	yes	T4	Cre_cap	3	24	37.33333333	0.690242544	2	0.083333333
2018-07-02	Freiburg	1	2	4	pm	yes	T4	Dau_car	0	24	37.33333333	0.690242544	1	0.002484344
2018-07-02	Freiburg	1	2	4	pm	yes	T4	Gal_mol	0	24	37.33333333	0.690242544	0	0
2018-07-02	Freiburg	1	2	4	pm	yes	T4	Pim_sax	0	24	37.33333333	0.690242544	0	0
2018-07-02	Freiburg	1	2	4	pm	yes	T4	Thy_vul	1	24	37.33333333	0.690242544	2	0.003831418
2018-07-02	Freiburg	1	2	4	pm	yes	T4	Tri_arv	1	24	37.33333333	0.690242544	0	0
2018-07-02	Freiburg	1	2	4	pm	yes	T4	Tri_rep	0	24	37.33333333	0.690242544	0	0
2018-07-02	Freiburg	1	2	4	pm	yes	T5	Cre_cap	0	13	37.33333333	0.697550197	2	0.153846154
2018-07-02	Freiburg	1	2	4	pm	yes	T5	Dau_car	10	13	37.33333333	0.697550197	1	0.002484344
2018-07-02	Freiburg	1	2	4	pm	yes	T5	Gal_mol	0	13	37.33333333	0.697550197	0	0
2018-07-02	Freiburg	1	2	4	pm	yes	T5	Pim_sax	2	13	37.33333333	0.697550197	1	0.002604167
2018-07-02	Freiburg	1	2	4	pm	yes	T5	Pla_lan	0	13	37.33333333	0.697550197	0	0
2018-07-02	Freiburg	1	2	4	pm	yes	T5	Thy_vul	3	13	37.33333333	0.697550197	0	0
2018-07-02	Freiburg	1	2	4	pm	yes	T5	Tri_rep	0	13	37.33333333	0.697550197	0	0
2018-07-13	Freiburg	2	1	1	am	no	C1	Cre_cap	35	228	29.16666667	0.265319461	7	0.030701754
2018-07-13	Freiburg	2	1	1	am	no	C1	Dau_car	0	228	29.16666667	0.265319461	3	0.000875419
2018-07-13	Freiburg	2	1	1	am	no	C1	Gal_mol	0	228	29.16666667	0.265319461	0	0
2018-07-13	Freiburg	2	1	1	am	no	C1	Pla_lan	0	228	29.16666667	0.265319461	0	0
2018-07-13	Freiburg	2	1	1	am	no	T1	Cre_cap	4	182	29.83333333	0.274858243	4	0.021978022
2018-07-13	Freiburg	2	1	1	am	no	T1	Pim_sax	6	182	29.83333333	0.274858243	1	0.000666667
2018-07-13	Freiburg	2	1	1	am	no	T1	Sen_jac	0	182	29.83333333	0.274858243	0	0
2018-07-13	Freiburg	2	1	1	am	no	T1	Thy_vul	26	182	29.83333333	0.274858243	1	0.000645161
2018-07-13	Freiburg	2	1	1	am	no	T2	Ach_mil	1	44	25.5	0.176290827	1	0.004
2018-07-13	Freiburg	2	1	1	am	no	T2	Cre_cap	11	44	25.5	0.176290827	0	0
2018-07-13	Freiburg	2	1	1	am	no	T2	Gal_mol	3	44	25.5	0.176290827	0	0
2018-07-13	Freiburg	2	1	1	am	no	T2	Sen_jac	0	44	25.5	0.176290827	1	0.058823529
2018-07-13	Freiburg	2	1	1	am	no	T3	Cre_cap	5	160	25.5	0.184769744	3	0.01875
2018-07-13	Freiburg	2	1	1	am	no	T3	Gal_mol	0	160	25.5	0.184769744	0	0
2018-07-13	Freiburg	2	1	1	am	no	T3	Thy_vul	7	160	25.5	0.184769744	0	0
2018-07-13	Freiburg	2	1	1	am	no	T4	Cre_cap	5	100	27	0.214445956	4	0.04
2018-07-13	Freiburg	2	1	1	am	no	T4	Dau_car	50	100	27	0.214445956	5	0.000455391
2018-07-13	Freiburg	2	1	1	am	no	T4	Pim_sax	15	100	27	0.214445956	3	0.001489573
2018-07-13	Freiburg	2	1	1	am	no	T4	Thy_vul	0	100	27	0.214445956	0	0
2018-07-13	Freiburg	2	1	1	am	yes	C2	Ach_mil	0	145	25.66666667	0.194308527	0	0
2018-07-13	Freiburg	2	1	1	am	yes	C2	Cre_cap	17	145	25.66666667	0.194308527	4	0.027586207
2018-07-13	Freiburg	2	1	1	am	yes	C2	Hyp_rad	1	145	25.66666667	0.194308527	0	0
2018-07-13	Freiburg	2	1	1	am	yes	C2	Tri_arv	0	145	25.66666667	0.194308527	0	0
2018-07-13	Freiburg	2	1	1	am	yes	C3	Cre_cap	0	116	29.25	0.266379326	5	0.043103448
2018-07-13	Freiburg	2	1	1	am	yes	C3	Gal_mol	0	116	29.25	0.266379326	0	0
2018-07-13	Freiburg	2	1	1	am	yes	C3	Hyp_rad	8	116	29.25	0.266379326	0	0
2018-07-13	Freiburg	2	1	1	am	yes	C3	Thy_vul	0	116	29.25	0.266379326	0	0
2018-07-13	Freiburg	2	1	1	am	yes	C4	Cre_cap	18	46	28.33333333	0.244122167	3	0.065217391
2018-07-13	Freiburg	2	1	1	am	yes	C4	Hyp_rad	0	46	28.33333333	0.244122167	3	0.375
2018-07-13	Freiburg	2	1	1	am	yes	C4	Leo_aut	0	46	28.33333333	0.244122167	3	0.6
2018-07-13	Freiburg	2	1	1	am	yes	C4	Pim_sax	27	46	28.33333333	0.244122167	2	0.000360881
2018-07-13	Freiburg	2	1	1	am	yes	C4	Thy_vul	0	46	28.33333333	0.244122167	2	0.003030303
2018-07-13	Freiburg	2	1	1	am	yes	C5	Ach_mil	0	197	28.5	0.254720814	0	0
2018-07-13	Freiburg	2	1	1	am	yes	C5	Cre_cap	17	197	28.5	0.254720814	14	0.07106599
2018-07-13	Freiburg	2	1	1	am	yes	C5	Gal_mol	0	197	28.5	0.254720814	0	0
2018-07-13	Freiburg	2	1	1	am	yes	C5	Pim_sax	0	197	28.5	0.254720814	0	0
2018-07-13	Freiburg	2	1	1	am	yes	T5	Cre_cap	15	164	28.16666667	0.232463655	5	0.030487805
2018-07-13	Freiburg	2	1	1	am	yes	T5	Dau_car	9	164	28.16666667	0.232463655	2	0.000222981
2018-07-13	Freiburg	2	1	1	am	yes	T5	Pim_sax	23	164	28.16666667	0.232463655	0	0
2018-07-13	Freiburg	2	1	1	am	yes	T5	Sen_jac	0	164	28.16666667	0.232463655	1	0.25
2018-07-13	Freiburg	2	1	1	am	yes	T5	Thy_vul	0	164	28.16666667	0.232463655	0	0
2018-07-13	Freiburg	2	1	2	am	no	C1	Cre_cap	2	44	34.66666667	0.437017541	0	0
2018-07-13	Freiburg	2	1	2	am	no	C1	Dau_car	85	44	34.66666667	0.437017541	3	0.001071429
2018-07-13	Freiburg	2	1	2	am	no	C1	Tri_arv	0	44	34.66666667	0.437017541	0	0
2018-07-13	Freiburg	2	1	2	am	no	T1	Cre_cap	1	41	34.16666667	0.428538623	0	0
2018-07-13	Freiburg	2	1	2	am	no	T1	Pim_sax	1	41	34.16666667	0.428538623	2	0.001818182
2018-07-13	Freiburg	2	1	2	am	no	T1	Sen_jac	2	41	34.16666667	0.428538623	0	0
2018-07-13	Freiburg	2	1	2	am	no	T1	Thy_vul	147	41	34.16666667	0.428538623	3	0.001395349
2018-07-13	Freiburg	2	1	2	am	no	T1	Tri_arv	0	41	34.16666667	0.428538623	0	0
2018-07-13	Freiburg	2	1	2	am	no	T2	Ach_mil	0	53	32.5	0.352228366	0	0
2018-07-13	Freiburg	2	1	2	am	no	T2	Cre_cap	7	53	32.5	0.352228366	4	0.075471698
2018-07-13	Freiburg	2	1	2	am	no	T2	Gal_mol	0	53	32.5	0.352228366	0	0
2018-07-13	Freiburg	2	1	2	am	no	T2	Pla_lan	0	53	32.5	0.352228366	0	0
2018-07-13	Freiburg	2	1	2	am	no	T2	Sen_jac	0	53	32.5	0.352228366	0	0
2018-07-13	Freiburg	2	1	2	am	no	T3	Cre_cap	12	170	32.66666667	0.360707283	4	0.023529412
2018-07-13	Freiburg	2	1	2	am	no	T3	Thy_vul	22	170	32.66666667	0.360707283	7	0.007056452
2018-07-13	Freiburg	2	1	2	am	no	T4	Cre_cap	0	47	33.83333333	0.3872039	1	0.021276596
2018-07-13	Freiburg	2	1	2	am	no	T4	Dau_car	372	47	33.83333333	0.3872039	2	0.000155225
2018-07-13	Freiburg	2	1	2	am	no	T4	Pim_sax	3	47	33.83333333	0.3872039	1	0.000574713
2018-07-13	Freiburg	2	1	2	am	no	T4	Thy_vul	0	47	33.83333333	0.3872039	0	0
2018-07-13	Freiburg	2	1	2	am	no	T4	Tri_arv	0	47	33.83333333	0.3872039	0	0
2018-07-13	Freiburg	2	1	2	am	yes	C2	Ach_mil	3	206	32.5	0.331031072	0	0
2018-07-13	Freiburg	2	1	2	am	yes	C2	Cre_cap	8	206	32.5	0.331031072	2	0.009708738
2018-07-13	Freiburg	2	1	2	am	yes	C2	Hyp_rad	0	206	32.5	0.331031072	0	0
2018-07-13	Freiburg	2	1	2	am	yes	C2	Pla_lan	0	206	32.5	0.331031072	0	0
2018-07-13	Freiburg	2	1	2	am	yes	C3	Cre_cap	9	63	32.5	0.340569854	2	0.031746032
2018-07-13	Freiburg	2	1	2	am	yes	C3	Thy_vul	7	63	32.5	0.340569854	1	0.002645503
2018-07-13	Freiburg	2	1	2	am	yes	C4	Cre_cap	2	50	33.5	0.378724983	1	0.02
2018-07-13	Freiburg	2	1	2	am	yes	C4	Leo_aut	0	50	33.5	0.378724983	0	0
2018-07-13	Freiburg	2	1	2	am	yes	C4	Pim_sax	14	50	33.5	0.378724983	3	0.00047619
2018-07-13	Freiburg	2	1	2	am	yes	C4	Thy_vul	7	50	33.5	0.378724983	4	0.006060606
2018-07-13	Freiburg	2	1	2	am	yes	C5	Ach_mil	0	65	34	0.420059706	0	0
2018-07-13	Freiburg	2	1	2	am	yes	C5	Cre_cap	1	65	34	0.420059706	5	0.076923077
2018-07-13	Freiburg	2	1	2	am	yes	C5	Pim_sax	0	65	34	0.420059706	0	0
2018-07-13	Freiburg	2	1	2	am	yes	T5	Cre_cap	3	74	33.66666667	0.397802547	0	0
2018-07-13	Freiburg	2	1	2	am	yes	T5	Dau_car	115	74	33.66666667	0.397802547	4	0.000406485
2018-07-13	Freiburg	2	1	2	am	yes	T5	Pim_sax	0	74	33.66666667	0.397802547	2	0.00105042
2018-07-13	Freiburg	2	1	2	am	yes	T5	Sen_jac	0	74	33.66666667	0.397802547	0	0
2018-07-13	Freiburg	2	1	2	am	yes	T5	Thy_vul	0	74	33.66666667	0.397802547	0	0
2018-07-13	Freiburg	2	1	3	pm	no	C1	Cre_cap	0	5	37.16666667	0.569500627	0	0
2018-07-13	Freiburg	2	1	3	pm	no	C1	Dau_car	10	5	37.16666667	0.569500627	4	0.001857185
2018-07-13	Freiburg	2	1	3	pm	no	T1	Cre_cap	0	0	37.16666667	0.566321033	0	NA
2018-07-13	Freiburg	2	1	3	pm	no	T1	Pim_sax	2	0	37.16666667	0.566321033	1	0.000938086
2018-07-13	Freiburg	2	1	3	pm	no	T1	Sen_jac	0	0	37.16666667	0.566321033	0	0
2018-07-13	Freiburg	2	1	3	pm	no	T1	Thy_vul	6	0	37.16666667	0.566321033	6	0.00375
2018-07-13	Freiburg	2	1	3	pm	no	T2	Ach_mil	7	0	36.16666667	0.493190369	1	0.005050505
2018-07-13	Freiburg	2	1	3	pm	no	T2	Cre_cap	0	0	36.16666667	0.493190369	0	NA
2018-07-13	Freiburg	2	1	3	pm	no	T2	Gal_mol	0	0	36.16666667	0.493190369	0	0
2018-07-13	Freiburg	2	1	3	pm	no	T2	Sen_jac	1	0	36.16666667	0.493190369	1	0.058823529
2018-07-13	Freiburg	2	1	3	pm	no	T3	Cre_cap	1	31	35.83333333	0.519686987	1	0.032258065
2018-07-13	Freiburg	2	1	3	pm	no	T3	Thy_vul	29	31	35.83333333	0.519686987	7	0.005833333
2018-07-13	Freiburg	2	1	3	pm	no	T4	Cre_cap	0	0	36.33333333	0.545123739	0	NA
2018-07-13	Freiburg	2	1	3	pm	no	T4	Dau_car	65	0	36.33333333	0.545123739	3	0.000222112
2018-07-13	Freiburg	2	1	3	pm	no	T4	Pim_sax	0	0	36.33333333	0.545123739	1	0.000793021
2018-07-13	Freiburg	2	1	3	pm	no	T4	Sen_jac	1	0	36.33333333	0.545123739	0	0
2018-07-13	Freiburg	2	1	3	pm	no	T4	Thy_vul	2	0	36.33333333	0.545123739	0	0
2018-07-13	Freiburg	2	1	3	pm	yes	C2	Ach_mil	18	20	36.16666667	0.492130505	1	0.003703704
2018-07-13	Freiburg	2	1	3	pm	yes	C2	Cre_cap	1	20	36.16666667	0.492130505	0	0
2018-07-13	Freiburg	2	1	3	pm	yes	C3	Cre_cap	0	8	35.83333333	0.512267934	0	0
2018-07-13	Freiburg	2	1	3	pm	yes	C3	Thy_vul	10	8	35.83333333	0.512267934	0	0
2018-07-13	Freiburg	2	1	3	pm	yes	C4	Cre_cap	0	0	36.5	0.527106039	0	NA
2018-07-13	Freiburg	2	1	3	pm	yes	C4	Pim_sax	94	0	36.5	0.527106039	1	0.00015873
2018-07-13	Freiburg	2	1	3	pm	yes	C4	Thy_vul	2	0	36.5	0.527106039	4	0.006944444
2018-07-13	Freiburg	2	1	3	pm	yes	C5	Ach_mil	0	8	36.5	0.552542792	1	0.005
2018-07-13	Freiburg	2	1	3	pm	yes	C5	Cre_cap	3	8	36.5	0.552542792	0	0
2018-07-13	Freiburg	2	1	3	pm	yes	T5	Cre_cap	1	10	36.66666667	0.534525092	0	0
2018-07-13	Freiburg	2	1	3	pm	yes	T5	Dau_car	40	10	36.66666667	0.534525092	2	0.000192921
2018-07-13	Freiburg	2	1	3	pm	yes	T5	Pim_sax	0	10	36.66666667	0.534525092	1	0.000541712
2018-07-13	Freiburg	2	1	3	pm	yes	T5	Sen_jac	0	10	36.66666667	0.534525092	0	0
2018-07-13	Freiburg	2	1	3	pm	yes	T5	Thy_vul	0	10	36.66666667	0.534525092	0	0
2018-07-13	Freiburg	2	1	4	pm	no	C1	Cre_cap	0	6	37.33333333	0.718941548	0	0
2018-07-13	Freiburg	2	1	4	pm	no	C1	Dau_car	25	6	37.33333333	0.718941548	1	0.000278578
2018-07-13	Freiburg	2	1	4	pm	no	C1	Tri_arv	0	6	37.33333333	0.718941548	0	0
2018-07-13	Freiburg	2	1	4	pm	no	T1	Cre_cap	0	0	38	0.703043578	0	NA
2018-07-13	Freiburg	2	1	4	pm	no	T1	Pim_sax	19	0	38	0.703043578	0	0
2018-07-13	Freiburg	2	1	4	pm	no	T1	Sen_jac	0	0	38	0.703043578	0	0
2018-07-13	Freiburg	2	1	4	pm	no	T1	Thy_vul	10	0	38	0.703043578	3	0.001875
2018-07-13	Freiburg	2	1	4	pm	no	T2	Ach_mil	0	0	39.16666667	0.655349667	0	0
2018-07-13	Freiburg	2	1	4	pm	no	T2	Cre_cap	0	0	39.16666667	0.655349667	0	NA
2018-07-13	Freiburg	2	1	4	pm	no	T2	Gal_mol	0	0	39.16666667	0.655349667	0	0
2018-07-13	Freiburg	2	1	4	pm	no	T2	Sen_jac	1	0	39.16666667	0.655349667	1	0.071428571
2018-07-13	Freiburg	2	1	4	pm	no	T3	Cre_cap	0	5	38.83333333	0.668068043	0	0
2018-07-13	Freiburg	2	1	4	pm	no	T3	Thy_vul	11	5	38.83333333	0.668068043	3	0.002173913
2018-07-13	Freiburg	2	1	4	pm	no	T4	Cre_cap	0	3	37.66666667	0.693504796	0	0
2018-07-13	Freiburg	2	1	4	pm	no	T4	Dau_car	74	3	37.66666667	0.693504796	0	0
2018-07-13	Freiburg	2	1	4	pm	no	T4	Pim_sax	5	3	37.66666667	0.693504796	1	0.000894454
2018-07-13	Freiburg	2	1	4	pm	yes	C2	Ach_mil	0	7	38.83333333	0.645810885	0	0
2018-07-13	Freiburg	2	1	4	pm	yes	C2	Cre_cap	2	7	38.83333333	0.645810885	0	0
2018-07-13	Freiburg	2	1	4	pm	yes	C3	Cre_cap	0	3	39.16666667	0.661708855	0	0
2018-07-13	Freiburg	2	1	4	pm	yes	C3	Gal_mol	0	3	39.16666667	0.661708855	0	0
2018-07-13	Freiburg	2	1	4	pm	yes	C3	Thy_vul	0	3	39.16666667	0.661708855	0	0
2018-07-13	Freiburg	2	1	4	pm	yes	C4	Cre_cap	0	0	38.5	0.675487096	0	NA
2018-07-13	Freiburg	2	1	4	pm	yes	C4	Pim_sax	67	0	38.5	0.675487096	1	0.00019305
2018-07-13	Freiburg	2	1	4	pm	yes	C4	Thy_vul	7	0	38.5	0.675487096	1	0.00170068
2018-07-13	Freiburg	2	1	4	pm	yes	C5	Ach_mil	1	2	37.75	0.711522496	0	0
2018-07-13	Freiburg	2	1	4	pm	yes	C5	Cre_cap	0	2	37.75	0.711522496	0	0
2018-07-13	Freiburg	2	1	4	pm	yes	T5	Cre_cap	0	0	38.33333333	0.683966014	0	NA
2018-07-13	Freiburg	2	1	4	pm	yes	T5	Dau_car	55	0	38.33333333	0.683966014	6	0.000899283
2018-07-13	Freiburg	2	1	4	pm	yes	T5	Pim_sax	12	0	38.33333333	0.683966014	2	0.000879121
2018-07-13	Freiburg	2	1	4	pm	yes	T5	Sen_jac	0	0	38.33333333	0.683966014	0	0
2018-07-13	Freiburg	2	1	4	pm	yes	T5	Thy_vul	0	0	38.33333333	0.683966014	1	0.020833333
2018-07-14	Freiburg	2	2	1	am	no	C1	Cre_cap	57	240	30	0.218043782	12	0.05
2018-07-14	Freiburg	2	2	1	am	no	C1	Dau_car	5	240	30	0.218043782	0	0
2018-07-14	Freiburg	2	2	1	am	no	C1	Thy_vul	0	240	30	0.218043782	0	0
2018-07-14	Freiburg	2	2	1	am	no	C1	Tri_arv	0	240	30	0.218043782	0	0
2018-07-14	Freiburg	2	2	1	am	no	T1	Cre_cap	6	161	29.75	0.207425629	3	0.01863354
2018-07-14	Freiburg	2	2	1	am	no	T1	Pim_sax	9	161	29.75	0.207425629	0	0
2018-07-14	Freiburg	2	2	1	am	no	T1	Sen_jac	6	161	29.75	0.207425629	0	0
2018-07-14	Freiburg	2	2	1	am	no	T1	Thy_vul	1	161	29.75	0.207425629	5	0.001515152
2018-07-14	Freiburg	2	2	1	am	no	T1	Tri_arv	0	161	29.75	0.207425629	0	0
2018-07-14	Freiburg	2	2	1	am	no	T2	Ach_mil	0	52	28	0.178756614	0	0
2018-07-14	Freiburg	2	2	1	am	no	T2	Cre_cap	6	52	28	0.178756614	5	0.096153846
2018-07-14	Freiburg	2	2	1	am	no	T2	Gal_mol	0	52	28	0.178756614	0	0
2018-07-14	Freiburg	2	2	1	am	no	T2	Sen_jac	2	52	28	0.178756614	0	0
2018-07-14	Freiburg	2	2	1	am	no	T3	Cre_cap	0	221	28.66666667	0.187251137	1	0.004524887
2018-07-14	Freiburg	2	2	1	am	no	T3	Thy_vul	0	221	28.66666667	0.187251137	0	0
2018-07-14	Freiburg	2	2	1	am	no	T4	Cre_cap	4	109	29	0.19574566	4	0.036697248
2018-07-14	Freiburg	2	2	1	am	no	T4	Dau_car	20	109	29	0.19574566	0	0
2018-07-14	Freiburg	2	2	1	am	no	T4	Pim_sax	10	109	29	0.19574566	0	0
2018-07-14	Freiburg	2	2	1	am	no	T4	Sen_jac	0	109	29	0.19574566	0	0
2018-07-14	Freiburg	2	2	1	am	no	T4	Thy_vul	0	109	29	0.19574566	1	0.003333333
2018-07-14	Freiburg	2	2	1	am	no	T4	Tri_arv	0	109	29	0.19574566	0	0
2018-07-14	Freiburg	2	2	2	am	no	C1	Cre_cap	10	118	35.33333333	0.333781655	3	0.025423729
2018-07-14	Freiburg	2	2	2	am	no	C1	Dau_car	20	118	35.33333333	0.333781655	0	0
2018-07-14	Freiburg	2	2	2	am	no	C1	Tri_arv	0	118	35.33333333	0.333781655	0	0
2018-07-14	Freiburg	2	2	2	am	no	T1	Cre_cap	6	126	33.33333333	0.278567257	1	0.007936508
2018-07-14	Freiburg	2	2	2	am	no	T1	Pim_sax	30	126	33.33333333	0.278567257	2	0.000549451
2018-07-14	Freiburg	2	2	2	am	no	T1	Sen_jac	0	126	33.33333333	0.278567257	1	0.25
2018-07-14	Freiburg	2	2	2	am	no	T1	Thy_vul	109	126	33.33333333	0.278567257	4	0.0016
2018-07-14	Freiburg	2	2	2	am	no	T2	Ach_mil	0	57	34.66666667	0.306174456	0	0
2018-07-14	Freiburg	2	2	2	am	no	T2	Cre_cap	4	57	34.66666667	0.306174456	3	0.052631579
2018-07-14	Freiburg	2	2	2	am	no	T2	Gal_mol	0	57	34.66666667	0.306174456	0	0
2018-07-14	Freiburg	2	2	2	am	no	T2	Sen_jac	0	57	34.66666667	0.306174456	1	0.0625
2018-07-14	Freiburg	2	2	2	am	no	T3	Cre_cap	8	222	35.16666667	0.326348948	5	0.022522523
2018-07-14	Freiburg	2	2	2	am	no	T3	Thy_vul	0	222	35.16666667	0.326348948	4	0.004081633
2018-07-14	Freiburg	2	2	2	am	no	T4	Cre_cap	2	105	34.83333333	0.314668979	2	0.019047619
2018-07-14	Freiburg	2	2	2	am	no	T4	Dau_car	39	105	34.83333333	0.314668979	8	0.000753592
2018-07-14	Freiburg	2	2	2	am	no	T4	Pim_sax	49	105	34.83333333	0.314668979	1	0.000530504
2018-07-14	Freiburg	2	2	2	am	no	T4	Thy_vul	2	105	34.83333333	0.314668979	1	0.002150538
2018-07-14	Freiburg	2	2	2	am	no	T4	Tri_arv	0	105	34.83333333	0.314668979	0	0
2018-07-14	Freiburg	2	2	3	pm	no	C1	Cre_cap	0	12	39	0.532341126	0	0
2018-07-14	Freiburg	2	2	3	pm	no	C1	Dau_car	15	12	39	0.532341126	3	0.001119286
2018-07-14	Freiburg	2	2	3	pm	no	C1	Pim_sax	0	12	39	0.532341126	0	0
2018-07-14	Freiburg	2	2	3	pm	no	T1	Cre_cap	0	7	40	0.541897464	0	0
2018-07-14	Freiburg	2	2	3	pm	no	T1	Pim_sax	15	7	40	0.541897464	1	0.000454545
2018-07-14	Freiburg	2	2	3	pm	no	T1	Sen_jac	7	7	40	0.541897464	0	0
2018-07-14	Freiburg	2	2	3	pm	no	T1	Thy_vul	133	7	40	0.541897464	6	0.017647059
2018-07-14	Freiburg	2	2	3	pm	no	T1	Tri_arv	0	7	40	0.541897464	0	0
2018-07-14	Freiburg	2	2	3	pm	no	T2	Ach_mil	11	0	39.16666667	0.473941282	0	0
2018-07-14	Freiburg	2	2	3	pm	no	T2	Cre_cap	0	0	39.16666667	0.473941282	0	NA
2018-07-14	Freiburg	2	2	3	pm	no	T2	Gal_mol	0	0	39.16666667	0.473941282	0	0
2018-07-14	Freiburg	2	2	3	pm	no	T2	Sen_jac	4	0	39.16666667	0.473941282	1	0.071428571
2018-07-14	Freiburg	2	2	3	pm	no	T3	Cre_cap	2	33	40	0.488806697	0	0
2018-07-14	Freiburg	2	2	3	pm	no	T3	Thy_vul	32	33	40	0.488806697	4	0.002666667
2018-07-14	Freiburg	2	2	3	pm	no	T4	Cre_cap	0	0	39	0.504733927	0	NA
2018-07-14	Freiburg	2	2	3	pm	no	T4	Dau_car	256	0	39	0.504733927	2	0.000115051
2018-07-14	Freiburg	2	2	3	pm	no	T4	Pim_sax	10	0	39	0.504733927	2	0.002105263
2018-07-14	Freiburg	2	2	3	pm	no	T4	Sen_jac	0	0	39	0.504733927	0	0
2018-07-14	Freiburg	2	2	3	pm	no	T4	Thy_vul	1	0	39	0.504733927	0	0
2018-07-14	Freiburg	2	2	3	pm	yes	C2	Ach_mil	1	186	37.83333333	0.465446759	1	0.004237288
2018-07-14	Freiburg	2	2	3	pm	yes	C2	Cre_cap	14	186	37.83333333	0.465446759	3	0.016129032
2018-07-14	Freiburg	2	2	3	pm	yes	C2	Hyp_rad	0	186	37.83333333	0.465446759	0	0
2018-07-14	Freiburg	2	2	3	pm	yes	C3	Cre_cap	3	96	39.83333333	0.481373989	2	0.020833333
2018-07-14	Freiburg	2	2	3	pm	yes	C3	Hyp_rad	0	96	39.83333333	0.481373989	1	0.5
2018-07-14	Freiburg	2	2	3	pm	yes	C3	Thy_vul	38	96	39.83333333	0.481373989	2	0.007407407
2018-07-14	Freiburg	2	2	3	pm	yes	C4	Cre_cap	0	84	39.5	0.497301219	1	0.011904762
2018-07-14	Freiburg	2	2	3	pm	yes	C4	Leo_aut	0	84	39.5	0.497301219	1	0.25
2018-07-14	Freiburg	2	2	3	pm	yes	C4	Pim_sax	10	84	39.5	0.497301219	2	0.00025974
2018-07-14	Freiburg	2	2	3	pm	yes	C4	Thy_vul	7	84	39.5	0.497301219	1	0.00212766
2018-07-14	Freiburg	2	2	3	pm	yes	C5	Ach_mil	20	270	38.5	0.524908418	0	0
2018-07-14	Freiburg	2	2	3	pm	yes	C5	Cre_cap	43	270	38.5	0.524908418	2	0.007407407
2018-07-14	Freiburg	2	2	3	pm	yes	C5	Leo_aut	0	270	38.5	0.524908418	0	0
2018-07-14	Freiburg	2	2	3	pm	yes	T5	Cre_cap	3	117	38.75	0.51535208	1	0.008547009
2018-07-14	Freiburg	2	2	3	pm	yes	T5	Dau_car	11	117	38.75	0.51535208	3	0.000405958
2018-07-14	Freiburg	2	2	3	pm	yes	T5	Pim_sax	2	117	38.75	0.51535208	1	0.000884173
2018-07-14	Freiburg	2	2	3	pm	yes	T5	Sen_jac	8	117	38.75	0.51535208	0	0
2018-07-14	Freiburg	2	2	3	pm	yes	T5	Thy_vul	0	117	38.75	0.51535208	0	0
2018-07-14	Freiburg	2	2	4	pm	no	C1	Cre_cap	0	5	36.5	0.702231582	0	0
2018-07-14	Freiburg	2	2	4	pm	no	C1	Dau_car	10	5	36.5	0.702231582	1	0.000291806
2018-07-14	Freiburg	2	2	4	pm	no	C1	Thy_vul	1	5	36.5	0.702231582	0	0
2018-07-14	Freiburg	2	2	4	pm	no	T1	Cre_cap	0	3	35.83333333	0.709664289	0	0
2018-07-14	Freiburg	2	2	4	pm	no	T1	Pim_sax	15	3	35.83333333	0.709664289	0	0
2018-07-14	Freiburg	2	2	4	pm	no	T1	Sen_jac	2	3	35.83333333	0.709664289	0	0
2018-07-14	Freiburg	2	2	4	pm	no	T1	Thy_vul	12	3	35.83333333	0.709664289	3	0.001863354
2018-07-14	Freiburg	2	2	4	pm	no	T2	Ach_mil	3	0	35.16666667	0.638522661	0	0
2018-07-14	Freiburg	2	2	4	pm	no	T2	Cre_cap	0	0	35.16666667	0.638522661	0	NA
2018-07-14	Freiburg	2	2	4	pm	no	T2	Gal_mol	0	0	35.16666667	0.638522661	0	0
2018-07-14	Freiburg	2	2	4	pm	no	T2	Sen_jac	1	0	35.16666667	0.638522661	0	0
2018-07-14	Freiburg	2	2	4	pm	no	T3	Cre_cap	2	6	33.83333333	0.660820783	0	0
2018-07-14	Freiburg	2	2	4	pm	no	T3	Gal_mol	0	6	33.83333333	0.660820783	0	0
2018-07-14	Freiburg	2	2	4	pm	no	T3	Thy_vul	30	6	33.83333333	0.660820783	2	0.002105263
2018-07-14	Freiburg	2	2	4	pm	no	T4	Cre_cap	0	0	37	0.693737059	0	NA
2018-07-14	Freiburg	2	2	4	pm	no	T4	Dau_car	41	0	37	0.693737059	4	0.000271342
2018-07-14	Freiburg	2	2	4	pm	no	T4	Pim_sax	0	0	37	0.693737059	1	0.001123596
2018-07-14	Freiburg	2	2	4	pm	no	T4	Sen_jac	0	0	37	0.693737059	1	1
2018-07-14	Freiburg	2	2	4	pm	no	T4	Thy_vul	0	0	37	0.693737059	0	0
2018-07-14	Freiburg	2	2	4	pm	yes	C2	Ach_mil	0	36	34.83333333	0.647017184	1	0.004761905
2018-07-14	Freiburg	2	2	4	pm	yes	C2	Cre_cap	7	36	34.83333333	0.647017184	1	0.027777778
2018-07-14	Freiburg	2	2	4	pm	yes	C2	Pla_lan	0	36	34.83333333	0.647017184	0	0
2018-07-14	Freiburg	2	2	4	pm	yes	C3	Cre_cap	1	35	34	0.653388076	0	0
2018-07-14	Freiburg	2	2	4	pm	yes	C3	Thy_vul	3	35	34	0.653388076	1	0.004545455
2018-07-14	Freiburg	2	2	4	pm	yes	C4	Cre_cap	0	10	33.66666667	0.668253491	0	0
2018-07-14	Freiburg	2	2	4	pm	yes	C4	Pim_sax	17	10	33.66666667	0.668253491	4	0.000769231
2018-07-14	Freiburg	2	2	4	pm	yes	C4	Thy_vul	22	10	33.66666667	0.668253491	1	0.002232143
2018-07-14	Freiburg	2	2	4	pm	yes	C5	Ach_mil	7	61	34.66666667	0.676748014	1	0.004761905
2018-07-14	Freiburg	2	2	4	pm	yes	C5	Cre_cap	6	61	34.66666667	0.676748014	0	0
2018-07-14	Freiburg	2	2	4	pm	yes	C5	Gal_mol	1	61	34.66666667	0.676748014	0	0
2018-07-14	Freiburg	2	2	4	pm	yes	C5	Pim_sax	5	61	34.66666667	0.676748014	0	0
2018-07-14	Freiburg	2	2	4	pm	yes	T5	Cre_cap	0	13	35.83333333	0.684180721	0	0
2018-07-14	Freiburg	2	2	4	pm	yes	T5	Dau_car	40	13	35.83333333	0.684180721	1	9.49E-05
2018-07-14	Freiburg	2	2	4	pm	yes	T5	Sen_jac	0	13	35.83333333	0.684180721	0	0
2018-07-14	Freiburg	2	2	4	pm	yes	T5	Thy_vul	10	13	35.83333333	0.684180721	1	0.008333333
2018-07-26	Ebnet	1	1	1	am	no	C1	Gal_mol	0	30	29	0.189756461	0	0
2018-07-26	Ebnet	1	1	1	am	no	C1	Leo_his	39	30	29	0.189756461	14	0.466666667
2018-07-26	Ebnet	1	1	1	am	no	C1	Pim_sax	0	30	29	0.189756461	1	0.004273504
2018-07-26	Ebnet	1	1	1	am	no	C1	Tri_pra	0	30	29	0.189756461	0	0
2018-07-26	Ebnet	1	1	1	am	no	C2	Leo_his	40	41	29.33333333	0.197395464	8	0.195121951
2018-07-26	Ebnet	1	1	1	am	no	C2	Pim_sax	0	41	29.33333333	0.197395464	3	0.005263158
2018-07-26	Ebnet	1	1	1	am	no	C2	Tri_pra	1	41	29.33333333	0.197395464	0	0
2018-07-26	Ebnet	1	1	1	am	no	C3	Cen_jac	1	18.5	27.5	0.171204598	1	0.166666667
2018-07-26	Ebnet	1	1	1	am	no	C3	Gal_mol	0	18.5	27.5	0.171204598	0	0
2018-07-26	Ebnet	1	1	1	am	no	C3	Hyp_rad	0	18.5	27.5	0.171204598	0	0
2018-07-26	Ebnet	1	1	1	am	no	C3	Leo_his	22	18.5	27.5	0.171204598	6	0.324324324
2018-07-26	Ebnet	1	1	1	am	no	C3	Tri_pra	1	18.5	27.5	0.171204598	0	0
2018-07-26	Ebnet	1	1	1	am	no	C4	Leo_his	33	48	26	0.147196304	5	0.104166667
2018-07-26	Ebnet	1	1	1	am	no	C4	Leu_vul	1	48	26	0.147196304	0	0
2018-07-26	Ebnet	1	1	1	am	no	C4	Pim_sax	0	48	26	0.147196304	0	0
2018-07-26	Ebnet	1	1	1	am	no	C5	Gal_mol	1	22	23.66666667	0.129735727	0	0
2018-07-26	Ebnet	1	1	1	am	no	C5	Leo_his	2	22	23.66666667	0.129735727	1	0.045454545
2018-07-26	Ebnet	1	1	1	am	no	C5	Tri_pra	0	22	23.66666667	0.129735727	0	0
2018-07-26	Ebnet	1	1	1	am	yes	T1	Gal_mol	0	39.5	29.83333333	0.207217039	0	0
2018-07-26	Ebnet	1	1	1	am	yes	T1	Leo_his	55	39.5	29.83333333	0.207217039	20	0.506329114
2018-07-26	Ebnet	1	1	1	am	yes	T1	Tri_pra	0	39.5	29.83333333	0.207217039	0	0
2018-07-26	Ebnet	1	1	1	am	yes	T2	Cen_jac	1	20	28.5	0.183208745	2	0.333333333
2018-07-26	Ebnet	1	1	1	am	yes	T2	Leo_his	17	20	28.5	0.183208745	7	0.35
2018-07-26	Ebnet	1	1	1	am	yes	T2	Pim_sax	0	20	28.5	0.183208745	0	0
2018-07-26	Ebnet	1	1	1	am	yes	T2	Tri_pra	0	20	28.5	0.183208745	0	0
2018-07-26	Ebnet	1	1	1	am	yes	T3	Cen_jac	0	25.5	27.16666667	0.163565595	4	0.8
2018-07-26	Ebnet	1	1	1	am	yes	T3	Hyp_rad	0	25.5	27.16666667	0.163565595	1	1
2018-07-26	Ebnet	1	1	1	am	yes	T3	Leo_his	25	25.5	27.16666667	0.163565595	8	0.31372549
2018-07-26	Ebnet	1	1	1	am	yes	T3	Pol_vul	0	25.5	27.16666667	0.163565595	0	0
2018-07-26	Ebnet	1	1	1	am	yes	T4	Leo_his	11	39	26.75	0.155926593	2	0.051282051
2018-07-26	Ebnet	1	1	1	am	yes	T4	Pim_sax	10	39	26.75	0.155926593	0	0
2018-07-26	Ebnet	1	1	1	am	yes	T4	Tri_pra	0	39	26.75	0.155926593	0	0
2018-07-26	Ebnet	1	1	1	am	yes	T5	Leo_his	1	33.5	24.66666667	0.137374729	0	0
2018-07-26	Ebnet	1	1	1	am	yes	T5	Tri_pra	0	33.5	24.66666667	0.137374729	0	0
2018-07-26	Ebnet	1	1	2	am	no	C1	Gal_mol	0	9	32.83333333	0.327258507	0	0
2018-07-26	Ebnet	1	1	2	am	no	C1	Leo_his	0	9	32.83333333	0.327258507	1	0.111111111
2018-07-26	Ebnet	1	1	2	am	no	C1	Pim_sax	0	9	32.83333333	0.327258507	0	0
2018-07-26	Ebnet	1	1	2	am	no	C1	Pla_lan	0	9	32.83333333	0.327258507	0	0
2018-07-26	Ebnet	1	1	2	am	no	C2	Leo_his	6	19	32.5	0.311980502	3	0.157894737
2018-07-26	Ebnet	1	1	2	am	no	C2	Pim_sax	3	19	32.5	0.311980502	1	0.00212766
2018-07-26	Ebnet	1	1	2	am	no	C2	Tri_pra	2	19	32.5	0.311980502	3	0.230769231
2018-07-26	Ebnet	1	1	2	am	no	C3	Cen_jac	0	14.5	32	0.289063495	0	0
2018-07-26	Ebnet	1	1	2	am	no	C3	Gal_mol	0	14.5	32	0.289063495	0	0
2018-07-26	Ebnet	1	1	2	am	no	C3	Leo_his	6	14.5	32	0.289063495	4	0.275862069
2018-07-26	Ebnet	1	1	2	am	no	C3	Pla_lan	0	14.5	32	0.289063495	0	0
2018-07-26	Ebnet	1	1	2	am	no	C3	Tri_pra	0	14.5	32	0.289063495	1	0.25
2018-07-26	Ebnet	1	1	2	am	no	C4	Leo_his	15	25	32	0.277059348	2	0.08
2018-07-26	Ebnet	1	1	2	am	no	C4	Leu_vul	0	25	32	0.277059348	0	0
2018-07-26	Ebnet	1	1	2	am	no	C4	Pim_sax	0	25	32	0.277059348	0	0
2018-07-26	Ebnet	1	1	2	am	no	C4	Tri_pra	0	25	32	0.277059348	0	0
2018-07-26	Ebnet	1	1	2	am	no	C5	Gal_mol	3	15	31.83333333	0.261781343	0	0
2018-07-26	Ebnet	1	1	2	am	no	C5	Leo_his	18	15	31.83333333	0.261781343	6	0.4
2018-07-26	Ebnet	1	1	2	am	no	C5	Tri_pra	0	15	31.83333333	0.261781343	0	0
2018-07-26	Ebnet	1	1	2	am	yes	T1	Gal_mol	0	20	32.5	0.319619505	0	0
2018-07-26	Ebnet	1	1	2	am	yes	T1	Leo_his	0	20	32.5	0.319619505	0	0
2018-07-26	Ebnet	1	1	2	am	yes	T1	Tri_pra	0	20	32.5	0.319619505	0	0
2018-07-26	Ebnet	1	1	2	am	yes	T2	Cen_jac	3	13	32	0.297793783	1	0.2
2018-07-26	Ebnet	1	1	2	am	yes	T2	Leo_his	0	13	32	0.297793783	1	0.076923077
2018-07-26	Ebnet	1	1	2	am	yes	T2	Pla_lan	0	13	32	0.297793783	0	0
2018-07-26	Ebnet	1	1	2	am	yes	T2	Tri_pra	0	13	32	0.297793783	0	0
2018-07-26	Ebnet	1	1	2	am	yes	T3	Cen_jac	4	12	32.33333333	0.3043415	5	0.454545455
2018-07-26	Ebnet	1	1	2	am	yes	T3	Leo_his	3	12	32.33333333	0.3043415	6	0.5
2018-07-26	Ebnet	1	1	2	am	yes	T3	Pol_vul	0	12	32.33333333	0.3043415	0	0
2018-07-26	Ebnet	1	1	2	am	yes	T4	Leo_his	33	26	32	0.269420345	2	0.076923077
2018-07-26	Ebnet	1	1	2	am	yes	T4	Pim_sax	0	26	32	0.269420345	0	0
2018-07-26	Ebnet	1	1	2	am	yes	T4	Tri_pra	0	26	32	0.269420345	1	0.2
2018-07-26	Ebnet	1	1	2	am	yes	T5	Leo_his	46	39	31.16666667	0.251959768	12	0.307692308
2018-07-26	Ebnet	1	1	2	am	yes	T5	Tri_pra	0	39	31.16666667	0.251959768	0	0
2018-07-26	Ebnet	1	1	3	pm	no	C1	Gal_mol	0	1	32.16666667	0.430930685	0	0
2018-07-26	Ebnet	1	1	3	pm	no	C1	Leo_his	0	1	32.16666667	0.430930685	0	0
2018-07-26	Ebnet	1	1	3	pm	no	C1	Pim_sax	0	1	32.16666667	0.430930685	3	0.027777778
2018-07-26	Ebnet	1	1	3	pm	no	C1	Tri_pra	0	1	32.16666667	0.430930685	0	0
2018-07-26	Ebnet	1	1	3	pm	no	C2	Leo_his	0	9.5	33.83333333	0.413470108	0	0
2018-07-26	Ebnet	1	1	3	pm	no	C2	Pim_sax	0	9.5	33.83333333	0.413470108	0	0
2018-07-26	Ebnet	1	1	3	pm	no	C2	Tri_pra	3	9.5	33.83333333	0.413470108	1	0.083333333
2018-07-26	Ebnet	1	1	3	pm	no	C3	Cen_jac	3	1	32.25	0.406922391	4	0.666666667
2018-07-26	Ebnet	1	1	3	pm	no	C3	Gal_mol	0	1	32.25	0.406922391	0	0
2018-07-26	Ebnet	1	1	3	pm	no	C3	Leo_his	1	1	32.25	0.406922391	0	0
2018-07-26	Ebnet	1	1	3	pm	no	C3	Tri_pra	0	1	32.25	0.406922391	0	0
2018-07-26	Ebnet	1	1	3	pm	no	C4	Leo_his	0	10	34.66666667	0.378548953	0	0
2018-07-26	Ebnet	1	1	3	pm	no	C4	Leu_vul	0	10	34.66666667	0.378548953	0	0
2018-07-26	Ebnet	1	1	3	pm	no	C4	Pim_sax	0	10	34.66666667	0.378548953	1	0.002564103
2018-07-26	Ebnet	1	1	3	pm	no	C4	Pla_lan	0	10	34.66666667	0.378548953	0	0
2018-07-26	Ebnet	1	1	3	pm	no	C4	Tri_pra	0	10	34.66666667	0.378548953	0	0
2018-07-26	Ebnet	1	1	3	pm	no	C5	Gal_mol	0	7	33.66666667	0.36545352	0	0
2018-07-26	Ebnet	1	1	3	pm	no	C5	Leo_his	0	7	33.66666667	0.36545352	1	0.142857143
2018-07-26	Ebnet	1	1	3	pm	no	C5	Tri_pra	1	7	33.66666667	0.36545352	0	0
2018-07-26	Ebnet	1	1	3	pm	yes	T1	Gal_mol	0	4	34.16666667	0.42110911	0	0
2018-07-26	Ebnet	1	1	3	pm	yes	T1	Leo_his	0	4	34.16666667	0.42110911	0	0
2018-07-26	Ebnet	1	1	3	pm	yes	T1	Tri_pra	1	4	34.16666667	0.42110911	0	0
2018-07-26	Ebnet	1	1	3	pm	yes	T2	Cen_jac	3	4	34	0.399283389	1	0.166666667
2018-07-26	Ebnet	1	1	3	pm	yes	T2	Hyp_rad	1	4	34	0.399283389	0	0
2018-07-26	Ebnet	1	1	3	pm	yes	T2	Leo_his	0	4	34	0.399283389	0	0
2018-07-26	Ebnet	1	1	3	pm	yes	T2	Pim_sax	0	4	34	0.399283389	0	0
2018-07-26	Ebnet	1	1	3	pm	yes	T2	Pla_lan	0	4	34	0.399283389	0	0
2018-07-26	Ebnet	1	1	3	pm	yes	T2	Tri_pra	1	4	34	0.399283389	0	0
2018-07-26	Ebnet	1	1	3	pm	yes	T2	Tri_rep	0	4	34	0.399283389	1	0.5
2018-07-26	Ebnet	1	1	3	pm	yes	T3	Cen_jac	3	3	35.16666667	0.392735672	8	0.8
2018-07-26	Ebnet	1	1	3	pm	yes	T3	Leo_his	0	3	35.16666667	0.392735672	0	0
2018-07-26	Ebnet	1	1	3	pm	yes	T3	Pla_lan	0	3	35.16666667	0.392735672	0	0
2018-07-26	Ebnet	1	1	3	pm	yes	T4	Leo_his	0	4	35.16666667	0.386187956	0	0
2018-07-26	Ebnet	1	1	3	pm	yes	T4	Pim_sax	0	4	35.16666667	0.386187956	0	0
2018-07-26	Ebnet	1	1	3	pm	yes	T4	Tri_pra	0	4	35.16666667	0.386187956	0	0
2018-07-26	Ebnet	1	1	3	pm	yes	T5	Leo_his	0	13	34.16666667	0.372001237	0	0
2018-07-26	Ebnet	1	1	3	pm	yes	T5	Tri_pra	0	13	34.16666667	0.372001237	0	0
2018-07-26	Ebnet	1	1	4	pm	no	C1	Gal_mol	0	0	39.16666667	0.550972154	0	0
2018-07-26	Ebnet	1	1	4	pm	no	C1	Leo_his	0	0	39.16666667	0.550972154	0	NA
2018-07-26	Ebnet	1	1	4	pm	no	C1	Pim_sax	0	0	39.16666667	0.550972154	0	0
2018-07-26	Ebnet	1	1	4	pm	no	C1	Tri_pra	0	0	39.16666667	0.550972154	0	0
2018-07-26	Ebnet	1	1	4	pm	no	C2	Leo_his	0	0	39	0.535694149	0	NA
2018-07-26	Ebnet	1	1	4	pm	no	C2	Pim_sax	0	0	39	0.535694149	2	0.003921569
2018-07-26	Ebnet	1	1	4	pm	no	C2	Tri_pra	0	0	39	0.535694149	0	0
2018-07-26	Ebnet	1	1	4	pm	no	C3	Cen_jac	0	0	39	0.529146432	2	0.285714286
2018-07-26	Ebnet	1	1	4	pm	no	C3	Leo_his	0	0	39	0.529146432	0	NA
2018-07-26	Ebnet	1	1	4	pm	no	C3	Tri_pra	0	0	39	0.529146432	0	0
2018-07-26	Ebnet	1	1	4	pm	no	C4	Leo_his	0	0	39.16666667	0.500772994	0	NA
2018-07-26	Ebnet	1	1	4	pm	no	C4	Leu_vul	0	0	39.16666667	0.500772994	1	1
2018-07-26	Ebnet	1	1	4	pm	no	C4	Pim_sax	0	0	39.16666667	0.500772994	0	0
2018-07-26	Ebnet	1	1	4	pm	no	C4	Tri_pra	0	0	39.16666667	0.500772994	0	0
2018-07-26	Ebnet	1	1	4	pm	no	C5	Gal_mol	0	3	37.66666667	0.486586275	0	0
2018-07-26	Ebnet	1	1	4	pm	no	C5	Leo_his	0	3	37.66666667	0.486586275	0	0
2018-07-26	Ebnet	1	1	4	pm	no	C5	Tri_pra	0	3	37.66666667	0.486586275	0	0
2018-07-26	Ebnet	1	1	4	pm	yes	T1	Gal_mol	0	2	39.16666667	0.542241865	0	0
2018-07-26	Ebnet	1	1	4	pm	yes	T1	Leo_his	0	2	39.16666667	0.542241865	0	0
2018-07-26	Ebnet	1	1	4	pm	yes	T1	Tri_pra	0	2	39.16666667	0.542241865	0	0
2018-07-26	Ebnet	1	1	4	pm	yes	T2	Cen_jac	0	1	39	0.52150743	2	0.285714286
2018-07-26	Ebnet	1	1	4	pm	yes	T2	Leo_his	0	1	39	0.52150743	0	0
2018-07-26	Ebnet	1	1	4	pm	yes	T2	Pim_sax	0	1	39	0.52150743	0	0
2018-07-26	Ebnet	1	1	4	pm	yes	T2	Tri_pra	0	1	39	0.52150743	0	0
2018-07-26	Ebnet	1	1	4	pm	yes	T3	Cen_jac	0	1	39.5	0.514959713	4	0.444444444
2018-07-26	Ebnet	1	1	4	pm	yes	T3	Leo_his	0	1	39.5	0.514959713	0	0
2018-07-26	Ebnet	1	1	4	pm	yes	T3	Pla_lan	0	1	39.5	0.514959713	0	0
2018-07-26	Ebnet	1	1	4	pm	yes	T3	Pol_vul	0	1	39.5	0.514959713	0	0
2018-07-26	Ebnet	1	1	4	pm	yes	T4	Leo_his	0	0	39.5	0.508411997	0	NA
2018-07-26	Ebnet	1	1	4	pm	yes	T4	Pim_sax	0	0	39.5	0.508411997	0	0
2018-07-26	Ebnet	1	1	4	pm	yes	T4	Tri_pra	0	0	39.5	0.508411997	0	0
2018-07-26	Ebnet	1	1	4	pm	yes	T5	Leo_his	0	4	38.75	0.494225278	0	0
2018-07-26	Ebnet	1	1	4	pm	yes	T5	Tri_pra	1	4	38.75	0.494225278	0	0
2018-07-27	Ebnet	1	2	1	am	no	C1	Gal_mol	2	23	30.5	0.188915636	0	0
2018-07-27	Ebnet	1	2	1	am	no	C1	Leo_his	24	23	30.5	0.188915636	14	0.608695652
2018-07-27	Ebnet	1	2	1	am	no	C1	Pim_sax	1	23	30.5	0.188915636	0	0
2018-07-27	Ebnet	1	2	1	am	no	C1	Tri_pra	0	23	30.5	0.188915636	0	0
2018-07-27	Ebnet	1	2	1	am	no	C2	Leo_his	41	27	30.33333333	0.180161943	8	0.296296296
2018-07-27	Ebnet	1	2	1	am	no	C2	Pim_sax	29	27	30.33333333	0.180161943	2	0.003278689
2018-07-27	Ebnet	1	2	1	am	no	C2	Tri_pra	0	27	30.33333333	0.180161943	0	0
2018-07-27	Ebnet	1	2	1	am	no	C3	Cen_jac	0	7	29.33333333	0.161560346	0	0
2018-07-27	Ebnet	1	2	1	am	no	C3	Gal_mol	0	7	29.33333333	0.161560346	0	0
2018-07-27	Ebnet	1	2	1	am	no	C3	Leo_his	15	7	29.33333333	0.161560346	2	0.285714286
2018-07-27	Ebnet	1	2	1	am	no	C3	Pla_lan	0	7	29.33333333	0.161560346	0	0
2018-07-27	Ebnet	1	2	1	am	no	C3	Tri_pra	0	7	29.33333333	0.161560346	0	0
2018-07-27	Ebnet	1	2	1	am	no	C4	Leo_his	47	34	29.66666667	0.169219827	6	0.176470588
2018-07-27	Ebnet	1	2	1	am	no	C4	Leu_vul	0	34	29.66666667	0.169219827	0	0
2018-07-27	Ebnet	1	2	1	am	no	C4	Pim_sax	0	34	29.66666667	0.169219827	0	0
2018-07-27	Ebnet	1	2	1	am	no	C4	Tri_pra	0	34	29.66666667	0.169219827	0	0
2018-07-27	Ebnet	1	2	1	am	no	C5	Gal_mol	0	14	28.5	0.153900864	0	0
2018-07-27	Ebnet	1	2	1	am	no	C5	Hyp_rad	1	14	28.5	0.153900864	3	3
2018-07-27	Ebnet	1	2	1	am	no	C5	Leo_his	8	14	28.5	0.153900864	8	0.571428571
2018-07-27	Ebnet	1	2	1	am	no	C5	Tri_pra	0	14	28.5	0.153900864	0	0
2018-07-27	Ebnet	1	2	2	am	no	C1	Leo_his	24	14	32.16666667	0.281923624	4	0.285714286
2018-07-27	Ebnet	1	2	2	am	no	C1	Pim_sax	0	14	32.16666667	0.281923624	2	0.010526316
2018-07-27	Ebnet	1	2	2	am	no	C1	Tri_pra	0	14	32.16666667	0.281923624	0	0
2018-07-27	Ebnet	1	2	2	am	no	C2	Leo_his	22	28	31.66666667	0.273169931	5	0.178571429
2018-07-27	Ebnet	1	2	2	am	no	C2	Pim_sax	47	28	31.66666667	0.273169931	1	0.00212766
2018-07-27	Ebnet	1	2	2	am	no	C2	Tri_pra	0	28	31.66666667	0.273169931	0	0
2018-07-27	Ebnet	1	2	2	am	no	C3	Cen_jac	1	8	31.5	0.25894518	1	0.166666667
2018-07-27	Ebnet	1	2	2	am	no	C3	Gal_mol	0	8	31.5	0.25894518	0	0
2018-07-27	Ebnet	1	2	2	am	no	C3	Leo_his	10	8	31.5	0.25894518	2	0.25
2018-07-27	Ebnet	1	2	2	am	no	C3	Pla_lan	0	8	31.5	0.25894518	0	0
2018-07-27	Ebnet	1	2	2	am	no	C3	Tri_pra	0	8	31.5	0.25894518	0	0
2018-07-27	Ebnet	1	2	2	am	no	C4	Leo_his	12	31	31.5	0.266604661	9	0.290322581
2018-07-27	Ebnet	1	2	2	am	no	C4	Leu_vul	0	31	31.5	0.266604661	1	1
2018-07-27	Ebnet	1	2	2	am	no	C4	Pim_sax	0	31	31.5	0.266604661	0	0
2018-07-27	Ebnet	1	2	2	am	no	C4	Tri_pra	0	31	31.5	0.266604661	0	0
2018-07-27	Ebnet	1	2	2	am	no	C5	Gal_mol	1	19	31.5	0.25237991	0	0
2018-07-27	Ebnet	1	2	2	am	no	C5	Leo_his	16	19	31.5	0.25237991	7	0.368421053
2018-07-27	Ebnet	1	2	2	am	no	C5	Tri_pra	0	19	31.5	0.25237991	1	0.25
2018-07-27	Ebnet	1	2	3	pm	no	C1	Gal_mol	0	4	35.66666667	0.405569537	0	0
2018-07-27	Ebnet	1	2	3	pm	no	C1	Leo_his	0	4	35.66666667	0.405569537	0	0
2018-07-27	Ebnet	1	2	3	pm	no	C1	Pim_sax	0	4	35.66666667	0.405569537	0	0
2018-07-27	Ebnet	1	2	3	pm	no	C1	Tri_pra	1	4	35.66666667	0.405569537	1	0.2
2018-07-27	Ebnet	1	2	3	pm	no	C2	Leo_his	2	5	33.33333333	0.4208885	0	0
2018-07-27	Ebnet	1	2	3	pm	no	C2	Pim_sax	0	5	33.33333333	0.4208885	2	0.004329004
2018-07-27	Ebnet	1	2	3	pm	no	C2	Tri_pra	1	5	33.33333333	0.4208885	1	0.090909091
2018-07-27	Ebnet	1	2	3	pm	no	C3	Cen_jac	0	1	36.5	0.384779516	1	0.2
2018-07-27	Ebnet	1	2	3	pm	no	C3	Gal_mol	0	1	36.5	0.384779516	0	0
2018-07-27	Ebnet	1	2	3	pm	no	C3	Leo_his	0	1	36.5	0.384779516	0	0
2018-07-27	Ebnet	1	2	3	pm	no	C3	Pla_lan	0	1	36.5	0.384779516	0	0
2018-07-27	Ebnet	1	2	3	pm	no	C3	Tri_pra	1	1	36.5	0.384779516	0	0
2018-07-27	Ebnet	1	2	3	pm	no	C4	Leo_his	1	5	36.16666667	0.370554765	0	0
2018-07-27	Ebnet	1	2	3	pm	no	C4	Leu_vul	0	5	36.16666667	0.370554765	0	0
2018-07-27	Ebnet	1	2	3	pm	no	C4	Pim_sax	0	5	36.16666667	0.370554765	0	0
2018-07-27	Ebnet	1	2	3	pm	no	C4	Tri_pra	0	5	36.16666667	0.370554765	0	0
2018-07-27	Ebnet	1	2	3	pm	no	C5	Gal_mol	0	1	35.75	0.362895284	0	0
2018-07-27	Ebnet	1	2	3	pm	no	C5	Leo_his	1	1	35.75	0.362895284	0	0
2018-07-27	Ebnet	1	2	3	pm	no	C5	Tri_pra	0	1	35.75	0.362895284	0	0
2018-07-27	Ebnet	1	2	3	pm	yes	T1	Gal_mol	0	25	33.83333333	0.413229018	0	0
2018-07-27	Ebnet	1	2	3	pm	yes	T1	Leo_his	22	25	33.83333333	0.413229018	2	0.08
2018-07-27	Ebnet	1	2	3	pm	yes	T1	Tri_pra	0	25	33.83333333	0.413229018	0	0
2018-07-27	Ebnet	1	2	3	pm	yes	T2	Cen_jac	6	12	37	0.391344786	2	0.333333333
2018-07-27	Ebnet	1	2	3	pm	yes	T2	Leo_his	2	12	37	0.391344786	3	0.25
2018-07-27	Ebnet	1	2	3	pm	yes	T2	Pim_sax	0	12	37	0.391344786	0	0
2018-07-27	Ebnet	1	2	3	pm	yes	T2	Pla_lan	1	12	37	0.391344786	0	0
2018-07-27	Ebnet	1	2	3	pm	yes	T2	Tri_rep	1	12	37	0.391344786	0	0
2018-07-27	Ebnet	1	2	3	pm	yes	T3	Cen_jac	32	11	36.33333333	0.397910056	8	0.727272727
2018-07-27	Ebnet	1	2	3	pm	yes	T3	Leo_his	4	11	36.33333333	0.397910056	1	0.090909091
2018-07-27	Ebnet	1	2	3	pm	yes	T3	Pla_lan	0	11	36.33333333	0.397910056	0	0
2018-07-27	Ebnet	1	2	3	pm	yes	T4	Leo_his	38	35	36.33333333	0.377120035	4	0.114285714
2018-07-27	Ebnet	1	2	3	pm	yes	T4	Pim_sax	0	35	36.33333333	0.377120035	0	0
2018-07-27	Ebnet	1	2	3	pm	yes	T4	Tri_pra	0	35	36.33333333	0.377120035	1	0.25
2018-07-27	Ebnet	1	2	3	pm	yes	T5	Leo_his	47	53	34.83333333	0.355235803	5	0.094339623
2018-07-27	Ebnet	1	2	3	pm	yes	T5	Tri_pra	0	53	34.83333333	0.355235803	0	0
2018-07-27	Ebnet	1	2	4	pm	no	C1	Gal_mol	0	3	31.5	0.537969143	0	0
2018-07-27	Ebnet	1	2	4	pm	no	C1	Leo_his	1	3	31.5	0.537969143	0	0
2018-07-27	Ebnet	1	2	4	pm	no	C1	Pim_sax	0	3	31.5	0.537969143	0	0
2018-07-27	Ebnet	1	2	4	pm	no	C1	Tri_pra	0	3	31.5	0.537969143	0	0
2018-07-27	Ebnet	1	2	4	pm	no	C2	Leo_his	1	3.5	31.5	0.544534413	0	0
2018-07-27	Ebnet	1	2	4	pm	no	C2	Pim_sax	0	3.5	31.5	0.544534413	1	0.002777778
2018-07-27	Ebnet	1	2	4	pm	no	C2	Tri_pra	0	3.5	31.5	0.544534413	0	0
2018-07-27	Ebnet	1	2	4	pm	no	C3	Cen_jac	3	0	31.83333333	0.530309662	0	0
2018-07-27	Ebnet	1	2	4	pm	no	C3	Gal_mol	0	0	31.83333333	0.530309662	0	0
2018-07-27	Ebnet	1	2	4	pm	no	C3	Leo_his	0	0	31.83333333	0.530309662	0	NA
2018-07-27	Ebnet	1	2	4	pm	no	C3	Pla_lan	0	0	31.83333333	0.530309662	0	0
2018-07-27	Ebnet	1	2	4	pm	no	C3	Tri_pra	0	0	31.83333333	0.530309662	0	0
2018-07-27	Ebnet	1	2	4	pm	no	C4	Leo_his	10	3	34.25	0.516084911	0	0
2018-07-27	Ebnet	1	2	4	pm	no	C4	Leu_vul	2	3	34.25	0.516084911	0	0
2018-07-27	Ebnet	1	2	4	pm	no	C4	Pim_sax	0	3	34.25	0.516084911	0	0
2018-07-27	Ebnet	1	2	4	pm	no	C4	Tri_pra	0	3	34.25	0.516084911	0	0
2018-07-27	Ebnet	1	2	4	pm	no	C5	Gal_mol	0	0	33.83333333	0.496389102	0	0
2018-07-27	Ebnet	1	2	4	pm	no	C5	Leo_his	0	0	33.83333333	0.496389102	0	NA
2018-07-27	Ebnet	1	2	4	pm	no	C5	Tri_pra	0	0	33.83333333	0.496389102	0	0
2018-07-27	Ebnet	1	2	4	pm	yes	T1	Gal_mol	0	8	32.16666667	0.552193894	0	0
2018-07-27	Ebnet	1	2	4	pm	yes	T1	Leo_his	1	8	32.16666667	0.552193894	0	0
2018-07-27	Ebnet	1	2	4	pm	yes	T1	Tri_pra	0	8	32.16666667	0.552193894	0	0
2018-07-27	Ebnet	1	2	4	pm	yes	T2	Cen_jac	0	8	32.5	0.522650181	2	0.333333333
2018-07-27	Ebnet	1	2	4	pm	yes	T2	Leo_his	6	8	32.5	0.522650181	0	0
2018-07-27	Ebnet	1	2	4	pm	yes	T2	Pim_sax	0	8	32.5	0.522650181	0	0
2018-07-27	Ebnet	1	2	4	pm	yes	T2	Pla_lan	0	8	32.5	0.522650181	0	0
2018-07-27	Ebnet	1	2	4	pm	yes	T2	Tri_pra	0	8	32.5	0.522650181	0	0
2018-07-27	Ebnet	1	2	4	pm	yes	T2	Tri_rep	0	8	32.5	0.522650181	0	0
2018-07-27	Ebnet	1	2	4	pm	yes	T3	Cen_jac	38	4	33.66666667	0.509519641	7	0.583333333
2018-07-27	Ebnet	1	2	4	pm	yes	T3	Leo_his	0	4	33.66666667	0.509519641	0	0
2018-07-27	Ebnet	1	2	4	pm	yes	T3	Pla_lan	0	4	33.66666667	0.509519641	0	0
2018-07-27	Ebnet	1	2	4	pm	yes	T4	Leo_his	9	23	33.16666667	0.502954371	1	0.043478261
2018-07-27	Ebnet	1	2	4	pm	yes	T4	Pim_sax	3	23	33.16666667	0.502954371	0	0
2018-07-27	Ebnet	1	2	4	pm	yes	T4	Tri_pra	2	23	33.16666667	0.502954371	0	0
2018-07-27	Ebnet	1	2	4	pm	yes	T5	Leo_his	2	39	37.66666667	0.487635409	1	0.025641026
2018-07-27	Ebnet	1	2	4	pm	yes	T5	Tri_pra	0	39	37.66666667	0.487635409	0	0
2018-08-01	Ebnet	2	1	1	am	no	T1	Gal_mol	0	5	27.33333333	0.236731598	0	0
2018-08-01	Ebnet	2	1	1	am	no	T1	Leo_his	1	5	27.33333333	0.236731598	1	0.2
2018-08-01	Ebnet	2	1	1	am	no	T1	Lot_cor	0	5	27.33333333	0.236731598	0	0
2018-08-01	Ebnet	2	1	1	am	no	T2	Leo_his	11	11	27.16666667	0.206763231	3	0.272727273
2018-08-01	Ebnet	2	1	1	am	no	T2	Pim_sax	0	11	27.16666667	0.206763231	0	0
2018-08-01	Ebnet	2	1	1	am	no	T3	Cen_jac	4	14.5	26.83333333	0.214532808	1	0.076923077
2018-08-01	Ebnet	2	1	1	am	no	T3	Leo_his	15	14.5	26.83333333	0.214532808	8	0.551724138
2018-08-01	Ebnet	2	1	1	am	no	T3	Pla_lan	0	14.5	26.83333333	0.214532808	0	0
2018-08-01	Ebnet	2	1	1	am	no	T4	Hyp_rad	1	14	28.5	0.192334018	5	5
2018-08-01	Ebnet	2	1	1	am	no	T4	Leo_his	25	14	28.5	0.192334018	4	0.285714286
2018-08-01	Ebnet	2	1	1	am	no	T5	Gal_mol	0	13	30.5	0.179014744	0	0
2018-08-01	Ebnet	2	1	1	am	no	T5	Leo_his	3	13	30.5	0.179014744	6	0.461538462
2018-08-01	Ebnet	2	1	1	am	yes	C1	Cen_jac	0	12	26.5	0.228962022	3	3
2018-08-01	Ebnet	2	1	1	am	yes	C1	Gal_mol	0	12	26.5	0.228962022	0	0
2018-08-01	Ebnet	2	1	1	am	yes	C1	Leo_his	3	12	26.5	0.228962022	5	0.416666667
2018-08-01	Ebnet	2	1	1	am	yes	C1	Lot_cor	0	12	26.5	0.228962022	0	0
2018-08-01	Ebnet	2	1	1	am	yes	C1	Tri_pra	0	12	26.5	0.228962022	0	0
2018-08-01	Ebnet	2	1	1	am	yes	C2	Leo_his	12	12	26.33333333	0.222302385	3	0.25
2018-08-01	Ebnet	2	1	1	am	yes	C2	Pim_sax	0	12	26.33333333	0.222302385	0	0
2018-08-01	Ebnet	2	1	1	am	yes	C3	Cam_sp	0	10	27.5	0.198993655	0	0
2018-08-01	Ebnet	2	1	1	am	yes	C3	Cen_jac	0	10	27.5	0.198993655	0	0
2018-08-01	Ebnet	2	1	1	am	yes	C3	Gal_mol	0	10	27.5	0.198993655	0	0
2018-08-01	Ebnet	2	1	1	am	yes	C3	Leo_his	11	10	27.5	0.198993655	2	0.2
2018-08-01	Ebnet	2	1	1	am	yes	C3	Tri_pra	0	10	27.5	0.198993655	1	0.5
2018-08-01	Ebnet	2	1	1	am	yes	C4	Cen_jac	9	9	29.66666667	0.18678432	1	0.071428571
2018-08-01	Ebnet	2	1	1	am	yes	C4	Hyp_rad	2	9	29.66666667	0.18678432	5	2.5
2018-08-01	Ebnet	2	1	1	am	yes	C4	Leo_his	1	9	29.66666667	0.18678432	4	0.444444444
2018-08-01	Ebnet	2	1	1	am	yes	C4	Pim_sax	0	9	29.66666667	0.18678432	0	0
2018-08-01	Ebnet	2	1	1	am	yes	C5	Leo_his	20	8	30.5	0.172355107	5	0.625
2018-08-01	Ebnet	2	1	2	am	no	T1	Gal_mol	0	2	32.33333333	0.328856577	0	0
2018-08-01	Ebnet	2	1	2	am	no	T1	Leo_his	2	2	32.33333333	0.328856577	0	0
2018-08-01	Ebnet	2	1	2	am	no	T1	Tri_pra	0	2	32.33333333	0.328856577	0	0
2018-08-01	Ebnet	2	1	2	am	no	T2	Leo_his	0	7	32.5	0.308877666	0	0
2018-08-01	Ebnet	2	1	2	am	no	T2	Pim_sax	0	7	32.5	0.308877666	0	0
2018-08-01	Ebnet	2	1	2	am	no	T3	Cen_jac	2	8	30.16666667	0.286678876	4	0.4
2018-08-01	Ebnet	2	1	2	am	no	T3	Leo_his	2	8	30.16666667	0.286678876	1	0.125
2018-08-01	Ebnet	2	1	2	am	no	T3	Pla_lan	0	8	30.16666667	0.286678876	0	0
2018-08-01	Ebnet	2	1	2	am	no	T3	Tri_pra	0	8	30.16666667	0.286678876	0	0
2018-08-01	Ebnet	2	1	2	am	no	T4	Leo_his	0	7	29.75	0.293338513	3	0.428571429
2018-08-01	Ebnet	2	1	2	am	no	T4	Pla_lan	0	7	29.75	0.293338513	0	0
2018-08-01	Ebnet	2	1	2	am	no	T4	Tri_pra	1	7	29.75	0.293338513	0	0
2018-08-01	Ebnet	2	1	2	am	no	T5	Gal_mol	0	8	31.33333333	0.278909299	0	0
2018-08-01	Ebnet	2	1	2	am	no	T5	Leo_his	8	8	31.33333333	0.278909299	4	0.5
2018-08-01	Ebnet	2	1	2	am	yes	C1	Cen_jac	0	5.5	32.25	0.315537303	2	2
2018-08-01	Ebnet	2	1	2	am	yes	C1	Gal_mol	0	5.5	32.25	0.315537303	0	0
2018-08-01	Ebnet	2	1	2	am	yes	C1	Leo_his	3	5.5	32.25	0.315537303	1	0.181818182
2018-08-01	Ebnet	2	1	2	am	yes	C1	Lot_cor	0	5.5	32.25	0.315537303	0	0
2018-08-01	Ebnet	2	1	2	am	yes	C2	Leo_his	0	7	31.83333333	0.32219694	1	0.142857143
2018-08-01	Ebnet	2	1	2	am	yes	C2	Pim_sax	0	7	31.83333333	0.32219694	0	0
2018-08-01	Ebnet	2	1	2	am	yes	C2	Tri_pra	0	7	31.83333333	0.32219694	0	0
2018-08-01	Ebnet	2	1	2	am	yes	C3	Cam_sp	0	3	31.5	0.29999815	0	0
2018-08-01	Ebnet	2	1	2	am	yes	C3	Cen_jac	0	3	31.5	0.29999815	2	0.5
2018-08-01	Ebnet	2	1	2	am	yes	C3	Gal_mol	0	3	31.5	0.29999815	0	0
2018-08-01	Ebnet	2	1	2	am	yes	C3	Hyp_rad	0	3	31.5	0.29999815	0	0
2018-08-01	Ebnet	2	1	2	am	yes	C3	Leo_his	0	3	31.5	0.29999815	1	0.333333333
2018-08-01	Ebnet	2	1	2	am	yes	C3	Pla_lan	0	3	31.5	0.29999815	0	0
2018-08-01	Ebnet	2	1	2	am	yes	C3	Tri_pra	0	3	31.5	0.29999815	1	0.5
2018-08-01	Ebnet	2	1	2	am	yes	C4	Cen_jac	3	6	32.75	0.271139723	3	0.1875
2018-08-01	Ebnet	2	1	2	am	yes	C4	Leo_his	2	6	32.75	0.271139723	2	0.333333333
2018-08-01	Ebnet	2	1	2	am	yes	C5	Leo_his	3	8	31.33333333	0.264480086	6	0.75
2018-08-01	Ebnet	2	1	3	pm	no	T1	Gal_mol	0	0	35.5	0.422091496	0	0
2018-08-01	Ebnet	2	1	3	pm	no	T1	Leo_his	0	0	35.5	0.422091496	0	NA
2018-08-01	Ebnet	2	1	3	pm	no	T1	Tri_pra	0	0	35.5	0.422091496	0	0
2018-08-01	Ebnet	2	1	3	pm	no	T2	Leo_his	0	2	35.16666667	0.402112585	0	0
2018-08-01	Ebnet	2	1	3	pm	no	T2	Pim_sax	0	2	35.16666667	0.402112585	0	0
2018-08-01	Ebnet	2	1	3	pm	no	T3	Cen_jac	10	0	35.33333333	0.408772222	9	0.5625
2018-08-01	Ebnet	2	1	3	pm	no	T3	Leo_his	0	0	35.33333333	0.408772222	0	NA
2018-08-01	Ebnet	2	1	3	pm	no	T3	Tri_pra	0	0	35.33333333	0.408772222	0	0
2018-08-01	Ebnet	2	1	3	pm	no	T4	Leo_his	0	2	35.5	0.382133674	0	0
2018-08-01	Ebnet	2	1	3	pm	no	T4	Tri_pra	0	2	35.5	0.382133674	0	0
2018-08-01	Ebnet	2	1	3	pm	no	T5	Gal_mol	0	2	33.16666667	0.375474037	0	0
2018-08-01	Ebnet	2	1	3	pm	no	T5	Leo_his	0	2	33.16666667	0.375474037	0	0
2018-08-01	Ebnet	2	1	3	pm	yes	C1	Cen_jac	0	0	35.5	0.429861073	1	1
2018-08-01	Ebnet	2	1	3	pm	yes	C1	Gal_mol	0	0	35.5	0.429861073	0	0
2018-08-01	Ebnet	2	1	3	pm	yes	C1	Leo_his	0	0	35.5	0.429861073	0	NA
2018-08-01	Ebnet	2	1	3	pm	yes	C1	Tri_pra	0	0	35.5	0.429861073	0	0
2018-08-01	Ebnet	2	1	3	pm	yes	C2	Leo_his	0	0	35.5	0.416541798	0	NA
2018-08-01	Ebnet	2	1	3	pm	yes	C2	Pim_sax	0	0	35.5	0.416541798	0	0
2018-08-01	Ebnet	2	1	3	pm	yes	C2	Tri_pra	1	0	35.5	0.416541798	0	0
2018-08-01	Ebnet	2	1	3	pm	yes	C3	Cam_sp	0	0	35.83333333	0.388793311	0	0
2018-08-01	Ebnet	2	1	3	pm	yes	C3	Cen_jac	0	0	35.83333333	0.388793311	1	0.2
2018-08-01	Ebnet	2	1	3	pm	yes	C3	Gal_mol	0	0	35.83333333	0.388793311	0	0
2018-08-01	Ebnet	2	1	3	pm	yes	C3	Hyp_rad	0	NA	35.83333333	0.388793311	0	0
2018-08-01	Ebnet	2	1	3	pm	yes	C3	Leo_his	0	0	35.83333333	0.388793311	0	NA
2018-08-01	Ebnet	2	1	3	pm	yes	C3	Pla_lan	0	0	35.83333333	0.388793311	0	0
2018-08-01	Ebnet	2	1	3	pm	yes	C4	Cen_jac	25	0	35.5	0.395452948	8	0.32
2018-08-01	Ebnet	2	1	3	pm	yes	C4	Leo_his	0	0	35.5	0.395452948	0	NA
2018-08-01	Ebnet	2	1	3	pm	yes	C4	Pim_sax	0	0	35.5	0.395452948	1	0.009090909
2018-08-01	Ebnet	2	1	3	pm	yes	C5	Leo_his	0	4	32.5	0.36770446	1	0.25
2018-08-01	Ebnet	2	1	4	pm	no	T1	Gal_mol	0	0	36.5	0.545294781	0	0
2018-08-01	Ebnet	2	1	4	pm	no	T1	Leo_his	0	0	36.5	0.545294781	0	NA
2018-08-01	Ebnet	2	1	4	pm	no	T1	Lot_cor	0	0	36.5	0.545294781	0	0
2018-08-01	Ebnet	2	1	4	pm	no	T1	Tri_pra	0	0	36.5	0.545294781	0	0
2018-08-01	Ebnet	2	1	4	pm	no	T2	Cen_jac	0	2	36.16666667	0.521986052	0	0
2018-08-01	Ebnet	2	1	4	pm	no	T2	Leo_his	0	2	36.16666667	0.521986052	0	0
2018-08-01	Ebnet	2	1	4	pm	no	T2	Pim_sax	0	2	36.16666667	0.521986052	0	0
2018-08-01	Ebnet	2	1	4	pm	no	T3	Cen_jac	23	0	36.66666667	0.507556838	7	0.466666667
2018-08-01	Ebnet	2	1	4	pm	no	T3	Leo_his	0	0	36.66666667	0.507556838	0	NA
2018-08-01	Ebnet	2	1	4	pm	no	T3	Pla_lan	0	0	36.66666667	0.507556838	0	0
2018-08-01	Ebnet	2	1	4	pm	no	T4	Leo_his	0	0	36.33333333	0.494237564	0	NA
2018-08-01	Ebnet	2	1	4	pm	no	T4	Tri_pra	1	0	36.33333333	0.494237564	0	0
2018-08-01	Ebnet	2	1	4	pm	no	T5	Gal_mol	0	0	36.75	0.487577927	0	0
2018-08-01	Ebnet	2	1	4	pm	no	T5	Leo_his	0	0	36.75	0.487577927	0	NA
2018-08-01	Ebnet	2	1	4	pm	yes	C1	Cen_jac	0	0	36.16666667	0.534195386	0	0
2018-08-01	Ebnet	2	1	4	pm	yes	C1	Gal_mol	0	0	36.16666667	0.534195386	0	0
2018-08-01	Ebnet	2	1	4	pm	yes	C1	Leo_his	0	0	36.16666667	0.534195386	0	NA
2018-08-01	Ebnet	2	1	4	pm	yes	C1	Tri_pra	0	0	36.16666667	0.534195386	0	0
2018-08-01	Ebnet	2	1	4	pm	yes	C2	Leo_his	0	0	36	0.528645689	0	NA
2018-08-01	Ebnet	2	1	4	pm	yes	C2	Pim_sax	0	0	36	0.528645689	0	0
2018-08-01	Ebnet	2	1	4	pm	yes	C2	Tri_pra	0	0	36	0.528645689	0	0
2018-08-01	Ebnet	2	1	4	pm	yes	C3	Cam_sp	0	0	36.75	0.515326415	0	0
2018-08-01	Ebnet	2	1	4	pm	yes	C3	Cen_jac	2	0	36.75	0.515326415	1	0.2
2018-08-01	Ebnet	2	1	4	pm	yes	C3	Gal_mol	0	0	36.75	0.515326415	0	0
2018-08-01	Ebnet	2	1	4	pm	yes	C3	Leo_his	0	0	36.75	0.515326415	0	NA
2018-08-01	Ebnet	2	1	4	pm	yes	C3	Pla_lan	0	0	36.75	0.515326415	0	0
2018-08-01	Ebnet	2	1	4	pm	yes	C3	Tri_pra	0	0	36.75	0.515326415	0	0
2018-08-01	Ebnet	2	1	4	pm	yes	C4	Cen_jac	20	0	36.33333333	0.500897201	15	0.625
2018-08-01	Ebnet	2	1	4	pm	yes	C4	Leo_his	0	0	36.33333333	0.500897201	0	NA
2018-08-01	Ebnet	2	1	4	pm	yes	C4	Pim_sax	0	0	36.33333333	0.500897201	1	0.011363636
2018-08-01	Ebnet	2	1	4	pm	yes	C4	Tri_pra	0	0	36.33333333	0.500897201	0	0
2018-08-01	Ebnet	2	1	4	pm	yes	C5	Leo_his	0	0	36.66666667	0.47980835	0	NA
2018-08-02	Ebnet	2	2	1	am	no	T1	Gal_mol	0	3	27.33333333	0.205937471	0	0
2018-08-02	Ebnet	2	2	1	am	no	T1	Hyp_rad	0	3	27.33333333	0.205937471	0	0
2018-08-02	Ebnet	2	2	1	am	no	T1	Leo_his	2	3	27.33333333	0.205937471	2	0.666666667
2018-08-02	Ebnet	2	2	1	am	no	T1	Tri_pra	0	3	27.33333333	0.205937471	0	0
2018-08-02	Ebnet	2	2	1	am	no	T2	Leo_his	14	9	27.5	0.212617126	1	0.111111111
2018-08-02	Ebnet	2	2	1	am	no	T2	Pim_sax	0	9	27.5	0.212617126	0	0
2018-08-02	Ebnet	2	2	1	am	no	T3	Cen_jac	0	7	25.5	0.181445403	0	0
2018-08-02	Ebnet	2	2	1	am	no	T3	Leo_his	0	7	25.5	0.181445403	1	0.142857143
2018-08-02	Ebnet	2	2	1	am	no	T4	Hyp_rad	0	7	27	0.199257816	2	2
2018-08-02	Ebnet	2	2	1	am	no	T4	Leo_his	0	7	27	0.199257816	0	0
2018-08-02	Ebnet	2	2	1	am	no	T5	Gal_mol	0	6	26.16666667	0.189238334	0	0
2018-08-02	Ebnet	2	2	1	am	no	T5	Leo_his	0	6	26.16666667	0.189238334	0	0
2018-08-02	Ebnet	2	2	2	am	no	T1	Gal_mol	0	3	27.66666667	0.282753502	0	0
2018-08-02	Ebnet	2	2	2	am	no	T1	Hyp_rad	1	3	27.66666667	0.282753502	1	1
2018-08-02	Ebnet	2	2	2	am	no	T1	Leo_his	3	3	27.66666667	0.282753502	1	0.333333333
2018-08-02	Ebnet	2	2	2	am	no	T2	Leo_his	6	11	29	0.276073847	1	0.090909091
2018-08-02	Ebnet	2	2	2	am	no	T2	Pim_sax	0	11	29	0.276073847	0	0
2018-08-02	Ebnet	2	2	2	am	no	T3	Cen_jac	12	7	28.33333333	0.263827813	6	0.666666667
2018-08-02	Ebnet	2	2	2	am	no	T3	Leo_his	4	7	28.33333333	0.263827813	3	0.428571429
2018-08-02	Ebnet	2	2	2	am	no	T4	Hyp_rad	0	8	28.83333333	0.269394192	1	1
2018-08-02	Ebnet	2	2	2	am	no	T4	Leo_his	8	8	28.83333333	0.269394192	6	0.75
2018-08-02	Ebnet	2	2	2	am	no	T4	Tri_pra	0	8	28.83333333	0.269394192	0	0
2018-08-02	Ebnet	2	2	2	am	no	T5	Gal_mol	0	7	28.16666667	0.256034883	0	0
2018-08-02	Ebnet	2	2	2	am	no	T5	Leo_his	8	7	28.16666667	0.256034883	5	0.714285714
2018-08-02	Ebnet	2	2	3	pm	no	T1	Gal_mol	0	0	33	0.431932461	0	0
2018-08-02	Ebnet	2	2	3	pm	no	T1	Leo_his	0	0	33	0.431932461	0	NA
2018-08-02	Ebnet	2	2	3	pm	no	T2	Leo_his	0	1	33	0.418573151	0	0
2018-08-02	Ebnet	2	2	3	pm	no	T2	Pim_sax	0	1	33	0.418573151	0	0
2018-08-02	Ebnet	2	2	3	pm	no	T3	Cen_jac	14	4	32.33333333	0.405213842	9	1.285714286
2018-08-02	Ebnet	2	2	3	pm	no	T3	Leo_his	0	4	32.33333333	0.405213842	0	0
2018-08-02	Ebnet	2	2	3	pm	no	T3	Pla_lan	0	4	32.33333333	0.405213842	0	0
2018-08-02	Ebnet	2	2	3	pm	no	T4	Leo_his	0	2	32.5	0.398534187	0	0
2018-08-02	Ebnet	2	2	3	pm	no	T4	Pla_lan	0	2	32.5	0.398534187	0	0
2018-08-02	Ebnet	2	2	3	pm	no	T4	Tri_pra	0	2	32.5	0.398534187	0	0
2018-08-02	Ebnet	2	2	3	pm	no	T5	Gal_mol	0	4.5	32.66666667	0.377381946	0	0
2018-08-02	Ebnet	2	2	3	pm	no	T5	Leo_his	3	4.5	32.66666667	0.377381946	0	0
2018-08-02	Ebnet	2	2	3	pm	yes	C1	Cen_jac	1	10	33.16666667	0.425252806	2	2
2018-08-02	Ebnet	2	2	3	pm	yes	C1	Leo_his	0	10	33.16666667	0.425252806	1	0.1
2018-08-02	Ebnet	2	2	3	pm	yes	C1	Pla_lan	0	10	33.16666667	0.425252806	0	0
2018-08-02	Ebnet	2	2	3	pm	yes	C1	Tri_pra	0	10	33.16666667	0.425252806	0	0
2018-08-02	Ebnet	2	2	3	pm	yes	C2	Leo_his	0	8	33.83333333	0.438612116	4	0.5
2018-08-02	Ebnet	2	2	3	pm	yes	C2	Pim_sax	0	8	33.83333333	0.438612116	0	0
2018-08-02	Ebnet	2	2	3	pm	yes	C3	Cen_jac	0	9	32.5	0.411893497	0	0
2018-08-02	Ebnet	2	2	3	pm	yes	C3	Gal_mol	0	9	32.5	0.411893497	0	0
2018-08-02	Ebnet	2	2	3	pm	yes	C3	Leo_his	0	9	32.5	0.411893497	3	0.333333333
2018-08-02	Ebnet	2	2	3	pm	yes	C3	Tri_pra	0	9	32.5	0.411893497	0	0
2018-08-02	Ebnet	2	2	3	pm	yes	C4	Cen_jac	37	4	32.83333333	0.384061601	10	0.526315789
2018-08-02	Ebnet	2	2	3	pm	yes	C4	Leo_his	1	4	32.83333333	0.384061601	4	1
2018-08-02	Ebnet	2	2	3	pm	yes	C4	Tri_pra	0	4	32.83333333	0.384061601	0	0
2018-08-02	Ebnet	2	2	3	pm	yes	C5	Leo_his	2	3	32.83333333	0.391854532	1	0.333333333
2018-08-02	Ebnet	2	2	4	pm	no	T1	Gal_mol	0	0	39	0.537693664	0	0
2018-08-02	Ebnet	2	2	4	pm	no	T1	Leo_his	0	0	39	0.537693664	0	NA
2018-08-02	Ebnet	2	2	4	pm	no	T2	Leo_his	2	0.5	38.16666667	0.519881251	0	0
2018-08-02	Ebnet	2	2	4	pm	no	T2	Pim_sax	0	0	38.16666667	0.519881251	1	0.007936508
2018-08-02	Ebnet	2	2	4	pm	no	T2	Tri_pra	0	0	38.16666667	0.519881251	0	0
2018-08-02	Ebnet	2	2	4	pm	no	T3	Cen_jac	8	0	37.83333333	0.513201596	11	1.571428571
2018-08-02	Ebnet	2	2	4	pm	no	T3	Leo_his	0	0	37.83333333	0.513201596	0	NA
2018-08-02	Ebnet	2	2	4	pm	no	T4	Leo_his	0	0	37.5	0.500955562	0	NA
2018-08-02	Ebnet	2	2	4	pm	no	T4	Pla_lan	0	0	37.5	0.500955562	0	0
2018-08-02	Ebnet	2	2	4	pm	no	T4	Tri_pra	1	0	37.5	0.500955562	0	0
2018-08-02	Ebnet	2	2	4	pm	no	T5	Gal_mol	0	0	37.16666667	0.479803321	0	0
2018-08-02	Ebnet	2	2	4	pm	no	T5	Leo_his	0	0	37.16666667	0.479803321	0	NA
2018-08-02	Ebnet	2	2	4	pm	yes	C1	Cen_jac	1	2	38.5	0.52544763	1	1
2018-08-02	Ebnet	2	2	4	pm	yes	C1	Leo_his	0	2	38.5	0.52544763	0	0
2018-08-02	Ebnet	2	2	4	pm	yes	C1	Pla_lan	0	2	38.5	0.52544763	0	0
2018-08-02	Ebnet	2	2	4	pm	yes	C1	Tri_pra	0	2	38.5	0.52544763	0	0
2018-08-02	Ebnet	2	2	4	pm	yes	C2	Leo_his	0	0	39	0.532127285	0	NA
2018-08-02	Ebnet	2	2	4	pm	yes	C2	Pim_sax	0	0	39	0.532127285	0	0
2018-08-02	Ebnet	2	2	4	pm	yes	C2	Tri_pra	1	0	39	0.532127285	0	0
2018-08-02	Ebnet	2	2	4	pm	yes	C3	Cen_jac	0	5.5	37.66666667	0.506521941	0	0
2018-08-02	Ebnet	2	2	4	pm	yes	C3	Leo_his	1	5.5	37.66666667	0.506521941	0	0
2018-08-02	Ebnet	2	2	4	pm	yes	C3	Pla_lan	0	5.5	37.66666667	0.506521941	0	0
2018-08-02	Ebnet	2	2	4	pm	yes	C3	Tri_pra	0	5.5	37.66666667	0.506521941	0	0
2018-08-02	Ebnet	2	2	4	pm	yes	C4	Cen_jac	59	3	37.33333333	0.486482976	17	0.944444444
2018-08-02	Ebnet	2	2	4	pm	yes	C4	Leo_his	0	3	37.33333333	0.486482976	0	0
2018-08-02	Ebnet	2	2	4	pm	yes	C4	Tri_pra	0	3	37.33333333	0.486482976	0	0
2018-08-02	Ebnet	2	2	4	pm	yes	C5	Leo_his	0	3.5	37.5	0.494275907	1	0.285714286
2018-08-15	Kirchzarten	1	1	1	am	no	C1	Cen_jac	3	3	22.25	0.166831367	0	0
2018-08-15	Kirchzarten	1	1	1	am	no	C1	Gal_mol	0	3	22.25	0.166831367	0	0
2018-08-15	Kirchzarten	1	1	1	am	no	C1	Leo_his	0	3	22.25	0.166831367	1	0.333333333
2018-08-15	Kirchzarten	1	1	1	am	no	C2	Cen_jac	1	3	21.66666667	0.157530663	2	0.571428571
2018-08-15	Kirchzarten	1	1	1	am	no	C2	Gal_mol	0	3	21.66666667	0.157530663	0	0
2018-08-15	Kirchzarten	1	1	1	am	no	C2	Leo_his	1	3	21.66666667	0.157530663	0	0
2018-08-15	Kirchzarten	1	1	1	am	no	C3	Leo_his	1	2	23	0.183107598	0	0
2018-08-15	Kirchzarten	1	1	1	am	no	C3	Leu_vul	0	2	23	0.183107598	0	0
2018-08-15	Kirchzarten	1	1	1	am	no	C4	Cen_jac	1	7.5	24.25	0.195896065	0	0
2018-08-15	Kirchzarten	1	1	1	am	no	C4	Gal_mol	0	7.5	24.25	0.195896065	0	0
2018-08-15	Kirchzarten	1	1	1	am	no	C4	Leo_his	0	7.5	24.25	0.195896065	0	0
2018-08-15	Kirchzarten	1	1	1	am	no	C5	Gal_mol	0	18	25.83333333	0.222635587	0	0
2018-08-15	Kirchzarten	1	1	1	am	no	C5	Kna_arv	6	18	25.83333333	0.222635587	2	1
2018-08-15	Kirchzarten	1	1	1	am	no	C5	Leo_his	0	18	25.83333333	0.222635587	3	0.166666667
2018-08-15	Kirchzarten	1	1	1	am	no	C5	Tri_pra	0	18	25.83333333	0.222635587	0	0
2018-08-15	Kirchzarten	1	1	1	am	yes	T1	Cen_jac	1	2.5	21.16666667	0.14822996	0	0
2018-08-15	Kirchzarten	1	1	1	am	yes	T1	Gal_mol	0	2.5	21.16666667	0.14822996	0	0
2018-08-15	Kirchzarten	1	1	1	am	yes	T1	Leo_his	0	2.5	21.16666667	0.14822996	0	0
2018-08-15	Kirchzarten	1	1	1	am	yes	T1	Tri_pra	0	2.5	21.16666667	0.14822996	0	0
2018-08-15	Kirchzarten	1	1	1	am	yes	T2	Cen_jac	0	2	22.66666667	0.173806894	1	0.333333333
2018-08-15	Kirchzarten	1	1	1	am	yes	T2	Leo_his	0	2	22.66666667	0.173806894	0	0
2018-08-15	Kirchzarten	1	1	1	am	yes	T3	Cen_jac	0	3	23.75	0.190083125	0	0
2018-08-15	Kirchzarten	1	1	1	am	yes	T3	Gal_mol	0	3	23.75	0.190083125	0	0
2018-08-15	Kirchzarten	1	1	1	am	yes	T3	Leo_his	0	3	23.75	0.190083125	2	0.666666667
2018-08-15	Kirchzarten	1	1	1	am	yes	T3	Leu_vul	0	3	23.75	0.190083125	0	0
2018-08-15	Kirchzarten	1	1	1	am	yes	T4	Gal_mol	0	2.5	25	0.202871592	0	0
2018-08-15	Kirchzarten	1	1	1	am	yes	T4	Kna_arv	0	2.5	25	0.202871592	1	1
2018-08-15	Kirchzarten	1	1	1	am	yes	T4	Leo_his	0	2.5	25	0.202871592	0	0
2018-08-15	Kirchzarten	1	1	1	am	yes	T4	Leu_vul	0	2.5	25	0.202871592	0	0
2018-08-15	Kirchzarten	1	1	1	am	yes	T5	Cen_jac	0	5.5	25.33333333	0.20984712	0	0
2018-08-15	Kirchzarten	1	1	1	am	yes	T5	Gal_mol	0	5.5	25.33333333	0.20984712	0	0
2018-08-15	Kirchzarten	1	1	1	am	yes	T5	Leo_his	4	5.5	25.33333333	0.20984712	1	0.181818182
2018-08-15	Kirchzarten	1	1	2	am	no	C1	Cen_jac	3	6	28.75	0.300528978	3	0.5
2018-08-15	Kirchzarten	1	1	2	am	no	C1	Leo_his	4	6	28.75	0.300528978	4	0.666666667
2018-08-15	Kirchzarten	1	1	2	am	no	C2	Cen_jac	0	7	28.33333333	0.29355345	0	0
2018-08-15	Kirchzarten	1	1	2	am	no	C2	Gal_mol	0	7	28.33333333	0.29355345	0	0
2018-08-15	Kirchzarten	1	1	2	am	no	C2	Leo_his	6	7	28.33333333	0.29355345	2	0.285714286
2018-08-15	Kirchzarten	1	1	2	am	no	C3	Leo_his	1	3	29	0.314480033	1	0.333333333
2018-08-15	Kirchzarten	1	1	2	am	no	C3	Leu_vul	0	3	29	0.314480033	0	0
2018-08-15	Kirchzarten	1	1	2	am	no	C4	Cen_jac	1	5	28.83333333	0.348195082	0	0
2018-08-15	Kirchzarten	1	1	2	am	no	C4	Leo_his	7	5	28.83333333	0.348195082	4	0.8
2018-08-15	Kirchzarten	1	1	2	am	no	C5	Gal_mol	0	9	28.5	0.341219555	0	0
2018-08-15	Kirchzarten	1	1	2	am	no	C5	Kna_arv	3	9	28.5	0.341219555	3	1.5
2018-08-15	Kirchzarten	1	1	2	am	no	C5	Leo_his	3	9	28.5	0.341219555	2	0.222222222
2018-08-15	Kirchzarten	1	1	2	am	no	C5	Tri_pra	0	9	28.5	0.341219555	0	0
2018-08-15	Kirchzarten	1	1	2	am	yes	T1	Cen_jac	1	9	28.16666667	0.286577922	0	0
2018-08-15	Kirchzarten	1	1	2	am	yes	T1	Gal_mol	0	9	28.16666667	0.286577922	0	0
2018-08-15	Kirchzarten	1	1	2	am	yes	T1	Leo_his	8	9	28.16666667	0.286577922	7	0.777777778
2018-08-15	Kirchzarten	1	1	2	am	yes	T1	Tri_pra	0	9	28.16666667	0.286577922	0	0
2018-08-15	Kirchzarten	1	1	2	am	yes	T2	Cen_jac	0	4.5	29	0.307504505	0	0
2018-08-15	Kirchzarten	1	1	2	am	yes	T2	Leo_his	1	4.5	29	0.307504505	1	0.222222222
2018-08-15	Kirchzarten	1	1	2	am	yes	T3	Cen_jac	3	6	29	0.32145556	1	0.166666667
2018-08-15	Kirchzarten	1	1	2	am	yes	T3	Gal_mol	0	6	29	0.32145556	0	0
2018-08-15	Kirchzarten	1	1	2	am	yes	T3	Leo_his	2	6	29	0.32145556	3	0.5
2018-08-15	Kirchzarten	1	1	2	am	yes	T3	Leu_vul	0	6	29	0.32145556	4	4
2018-08-15	Kirchzarten	1	1	2	am	yes	T4	Gal_mol	0	4	29	0.3272685	0	0
2018-08-15	Kirchzarten	1	1	2	am	yes	T4	Kna_arv	0	4	29	0.3272685	0	0
2018-08-15	Kirchzarten	1	1	2	am	yes	T4	Leo_his	2	4	29	0.3272685	2	0.5
2018-08-15	Kirchzarten	1	1	2	am	yes	T4	Leu_vul	0	4	29	0.3272685	0	0
2018-08-15	Kirchzarten	1	1	2	am	yes	T5	Cen_jac	0	5.5	28.83333333	0.334244027	2	0.666666667
2018-08-15	Kirchzarten	1	1	2	am	yes	T5	Gal_mol	0	5.5	28.83333333	0.334244027	0	0
2018-08-15	Kirchzarten	1	1	2	am	yes	T5	Leo_his	4	5.5	28.83333333	0.334244027	2	0.363636364
2018-08-15	Kirchzarten	1	1	3	pm	no	C1	Cen_jac	4	2	31.25	0.445852468	0	0
2018-08-15	Kirchzarten	1	1	3	pm	no	C1	Leo_his	1	2	31.25	0.445852468	0	0
2018-08-15	Kirchzarten	1	1	3	pm	no	C2	Cen_jac	1	2	31.5	0.451665407	0	0
2018-08-15	Kirchzarten	1	1	3	pm	no	C2	Gal_mol	0	2	31.5	0.451665407	0	0
2018-08-15	Kirchzarten	1	1	3	pm	no	C2	Leo_his	0	2	31.5	0.451665407	1	0.5
2018-08-15	Kirchzarten	1	1	3	pm	no	C3	Leo_his	0	0.5	31.5	0.458640935	0	0
2018-08-15	Kirchzarten	1	1	3	pm	no	C3	Leu_vul	3	0.5	31.5	0.458640935	2	0.5
2018-08-15	Kirchzarten	1	1	3	pm	no	C4	Cen_jac	0	0	32	0.479567517	1	0.5
2018-08-15	Kirchzarten	1	1	3	pm	no	C4	Gal_mol	0	0	32	0.479567517	0	0
2018-08-15	Kirchzarten	1	1	3	pm	no	C4	Leo_his	0	0	32	0.479567517	0	NA
2018-08-15	Kirchzarten	1	1	3	pm	no	C4	Leu_vul	3	0	32	0.479567517	0	0
2018-08-15	Kirchzarten	1	1	3	pm	no	C5	Gal_mol	0	3	32	0.5004941	0	0
2018-08-15	Kirchzarten	1	1	3	pm	no	C5	Kna_arv	7	3	32	0.5004941	0	0
2018-08-15	Kirchzarten	1	1	3	pm	no	C5	Leo_his	0	3	32	0.5004941	0	0
2018-08-15	Kirchzarten	1	1	3	pm	yes	T1	Cen_jac	1	3	31.16666667	0.43887694	0	0
2018-08-15	Kirchzarten	1	1	3	pm	yes	T1	Gal_mol	0	3	31.16666667	0.43887694	0	0
2018-08-15	Kirchzarten	1	1	3	pm	yes	T1	Leo_his	2	3	31.16666667	0.43887694	0	0
2018-08-15	Kirchzarten	1	1	3	pm	yes	T2	Cen_jac	1	0	31.66666667	0.465616462	1	0.5
2018-08-15	Kirchzarten	1	1	3	pm	yes	T2	Leo_his	0	0	31.66666667	0.465616462	0	NA
2018-08-15	Kirchzarten	1	1	3	pm	yes	T3	Cen_jac	4	0	31.83333333	0.47259199	3	0.6
2018-08-15	Kirchzarten	1	1	3	pm	yes	T3	Gal_mol	12	0	31.83333333	0.47259199	0	0
2018-08-15	Kirchzarten	1	1	3	pm	yes	T3	Leo_his	0	0	31.83333333	0.47259199	0	NA
2018-08-15	Kirchzarten	1	1	3	pm	yes	T3	Leu_vul	1	0	31.83333333	0.47259199	0	0
2018-08-15	Kirchzarten	1	1	3	pm	yes	T4	Kna_arv	2	0	32	0.486543045	0	0
2018-08-15	Kirchzarten	1	1	3	pm	yes	T4	Leo_his	0	0	32	0.486543045	0	NA
2018-08-15	Kirchzarten	1	1	3	pm	yes	T4	Leu_vul	2	0	32	0.486543045	6	6
2018-08-15	Kirchzarten	1	1	3	pm	yes	T4	Pla_lan	0	0	32	0.486543045	0	0
2018-08-15	Kirchzarten	1	1	3	pm	yes	T5	Cen_jac	2	0	32	0.493518572	2	0.5
2018-08-15	Kirchzarten	1	1	3	pm	yes	T5	Gal_mol	0	0	32	0.493518572	0	0
2018-08-15	Kirchzarten	1	1	3	pm	yes	T5	Leo_his	0	0	32	0.493518572	0	NA
2018-08-15	Kirchzarten	1	1	4	pm	no	C1	Cen_jac	6	0	32.5	0.560948672	2	0.333333333
2018-08-15	Kirchzarten	1	1	4	pm	no	C1	Leo_his	0	0	32.5	0.560948672	0	NA
2018-08-15	Kirchzarten	1	1	4	pm	no	C2	Cen_jac	1	1	32	0.567924199	4	1.333333333
2018-08-15	Kirchzarten	1	1	4	pm	no	C2	Gal_mol	0	1	32	0.567924199	0	0
2018-08-15	Kirchzarten	1	1	4	pm	no	C2	Leo_his	0	1	32	0.567924199	0	0
2018-08-15	Kirchzarten	1	1	4	pm	no	C3	Leo_his	0	0	32.66666667	0.595826309	0	NA
2018-08-15	Kirchzarten	1	1	4	pm	no	C3	Leu_vul	0	0	32.66666667	0.595826309	2	0.666666667
2018-08-15	Kirchzarten	1	1	4	pm	no	C4	Cen_jac	0	1	33	0.609777364	1	0.5
2018-08-15	Kirchzarten	1	1	4	pm	no	C4	Gal_mol	0	1	33	0.609777364	0	0
2018-08-15	Kirchzarten	1	1	4	pm	no	C4	Leo_his	1	1	33	0.609777364	0	0
2018-08-15	Kirchzarten	1	1	4	pm	no	C5	Gal_mol	0	0	32.66666667	0.616752892	0	0
2018-08-15	Kirchzarten	1	1	4	pm	no	C5	Kna_arv	2	0	32.66666667	0.616752892	2	1
2018-08-15	Kirchzarten	1	1	4	pm	no	C5	Leo_his	0	0	32.66666667	0.616752892	0	NA
2018-08-15	Kirchzarten	1	1	4	pm	yes	T1	Cen_jac	1	0	31.83333333	0.574899727	1	0.333333333
2018-08-15	Kirchzarten	1	1	4	pm	yes	T1	Gal_mol	0	0	31.83333333	0.574899727	0	0
2018-08-15	Kirchzarten	1	1	4	pm	yes	T1	Leo_his	0	0	31.83333333	0.574899727	0	NA
2018-08-15	Kirchzarten	1	1	4	pm	yes	T2	Cen_jac	5	0	32.16666667	0.580712666	0	0
2018-08-15	Kirchzarten	1	1	4	pm	yes	T2	Leo_his	0	0	32.16666667	0.580712666	0	NA
2018-08-15	Kirchzarten	1	1	4	pm	yes	T3	Cen_jac	8	0	32.33333333	0.588850782	2	0.333333333
2018-08-15	Kirchzarten	1	1	4	pm	yes	T3	Gal_mol	0	0	32.33333333	0.588850782	0	0
2018-08-15	Kirchzarten	1	1	4	pm	yes	T3	Leo_his	0	0	32.33333333	0.588850782	0	NA
2018-08-15	Kirchzarten	1	1	4	pm	yes	T3	Leu_vul	0	0	32.33333333	0.588850782	1	1
2018-08-15	Kirchzarten	1	1	4	pm	yes	T4	Kna_arv	1	0	33	0.602801837	0	0
2018-08-15	Kirchzarten	1	1	4	pm	yes	T4	Leo_his	0	0	33	0.602801837	0	NA
2018-08-15	Kirchzarten	1	1	4	pm	yes	T4	Leu_vul	1	0	33	0.602801837	0	0
2018-08-15	Kirchzarten	1	1	4	pm	yes	T5	Cen_jac	2	0	32.5	0.622565832	2	0.5
2018-08-15	Kirchzarten	1	1	4	pm	yes	T5	Gal_mol	0	0	32.5	0.622565832	0	0
2018-08-15	Kirchzarten	1	1	4	pm	yes	T5	Leo_his	0	0	32.5	0.622565832	0	NA
2018-08-16	Kirchzarten	1	2	1	am	no	C1	Cen_jac	4	4.5	23.33333333	0.174011124	0	0
2018-08-16	Kirchzarten	1	2	1	am	no	C1	Leo_his	1	4.5	23.33333333	0.174011124	2	0.444444444
2018-08-16	Kirchzarten	1	2	1	am	no	C2	Cen_jac	0	7	22.66666667	0.164676598	0	0
2018-08-16	Kirchzarten	1	2	1	am	no	C2	Gal_mol	0	7	22.66666667	0.164676598	0	0
2018-08-16	Kirchzarten	1	2	1	am	no	C2	Leo_his	0	7	22.66666667	0.164676598	1	0.142857143
2018-08-16	Kirchzarten	1	2	1	am	no	C3	Leo_his	5	4.5	23.66666667	0.182178834	2	0.444444444
2018-08-16	Kirchzarten	1	2	1	am	no	C3	Leu_vul	0	4.5	23.66666667	0.182178834	1	0.25
2018-08-16	Kirchzarten	1	2	1	am	no	C4	Cen_jac	0	8	24.5	0.196180623	0	0
2018-08-16	Kirchzarten	1	2	1	am	no	C4	Gal_mol	0	8	24.5	0.196180623	0	0
2018-08-16	Kirchzarten	1	2	1	am	no	C4	Leo_his	1	8	24.5	0.196180623	4	0.5
2018-08-16	Kirchzarten	1	2	1	am	no	C5	Gal_mol	0	13	24	0.189179729	0	0
2018-08-16	Kirchzarten	1	2	1	am	no	C5	Kna_arv	4	13	24	0.189179729	3	1.5
2018-08-16	Kirchzarten	1	2	1	am	no	C5	Leo_his	1	13	24	0.189179729	5	0.384615385
2018-08-16	Kirchzarten	1	2	1	am	no	C5	Tri_pra	0	13	24	0.189179729	0	0
2018-08-16	Kirchzarten	1	2	2	am	no	C1	Cen_jac	1	5	28	0.29886041	1	0.181818182
2018-08-16	Kirchzarten	1	2	2	am	no	C1	Gal_mol	0	5	28	0.29886041	0	0
2018-08-16	Kirchzarten	1	2	2	am	no	C1	Leo_his	2	5	28	0.29886041	3	0.6
2018-08-16	Kirchzarten	1	2	2	am	no	C2	Cen_jac	0	7.5	28	0.284858621	0	0
2018-08-16	Kirchzarten	1	2	2	am	no	C2	Gal_mol	0	7.5	28	0.284858621	0	0
2018-08-16	Kirchzarten	1	2	2	am	no	C2	Leo_his	2	7.5	28	0.284858621	2	0.266666667
2018-08-16	Kirchzarten	1	2	2	am	no	C3	Leo_his	3	4.5	28	0.291859515	2	0.444444444
2018-08-16	Kirchzarten	1	2	2	am	no	C3	Leu_vul	0	4.5	28	0.291859515	0	0
2018-08-16	Kirchzarten	1	2	2	am	no	C4	Cen_jac	2	8.5	28.5	0.30702812	0	0
2018-08-16	Kirchzarten	1	2	2	am	no	C4	Leo_his	2	8.5	28.5	0.30702812	4	0.470588235
2018-08-16	Kirchzarten	1	2	2	am	no	C5	Gal_mol	0	12	29	0.314029015	0	0
2018-08-16	Kirchzarten	1	2	2	am	no	C5	Kna_arv	1	12	29	0.314029015	0	0
2018-08-16	Kirchzarten	1	2	2	am	no	C5	Leo_his	5	12	29	0.314029015	7	0.583333333
2018-08-16	Kirchzarten	1	2	2	am	no	C5	Tri_pra	0	12	29	0.314029015	0	0
2018-08-16	Kirchzarten	1	2	3	pm	no	C1	Cen_jac	0	1.5	31.66666667	0.43654467	3	0.5
2018-08-16	Kirchzarten	1	2	3	pm	no	C1	Leo_his	0	1.5	31.66666667	0.43654467	0	0
2018-08-16	Kirchzarten	1	2	3	pm	no	C2	Cen_jac	0	1.5	31.5	0.42254288	0	0
2018-08-16	Kirchzarten	1	2	3	pm	no	C2	Gal_mol	0	1.5	31.5	0.42254288	0	0
2018-08-16	Kirchzarten	1	2	3	pm	no	C2	Leo_his	0	1.5	31.5	0.42254288	0	0
2018-08-16	Kirchzarten	1	2	3	pm	no	C2	Pla_lan	0	1.5	31.5	0.42254288	0	0
2018-08-16	Kirchzarten	1	2	3	pm	no	C3	Leo_his	0	0	32	0.457547353	0	NA
2018-08-16	Kirchzarten	1	2	3	pm	no	C3	Leu_vul	4	0	32	0.457547353	5	1.25
2018-08-16	Kirchzarten	1	2	3	pm	no	C3	Pla_lan	0	0	32	0.457547353	0	0
2018-08-16	Kirchzarten	1	2	3	pm	no	C4	Leo_his	1	3	32.25	0.47504959	0	0
2018-08-16	Kirchzarten	1	2	3	pm	no	C5	Gal_mol	0	1	32.5	0.490218195	0	0
2018-08-16	Kirchzarten	1	2	3	pm	no	C5	Kna_arv	5	1	32.5	0.490218195	2	1
2018-08-16	Kirchzarten	1	2	3	pm	no	C5	Leo_his	0	1	32.5	0.490218195	0	0
2018-08-16	Kirchzarten	1	2	3	pm	no	C5	Pla_lan	0	1	32.5	0.490218195	0	0
2018-08-16	Kirchzarten	1	2	3	pm	yes	T1	Cen_jac	1	6	31.5	0.429543775	2	1
2018-08-16	Kirchzarten	1	2	3	pm	yes	T1	Gal_mol	0	6	31.5	0.429543775	0	0
2018-08-16	Kirchzarten	1	2	3	pm	yes	T1	Leo_his	1	6	31.5	0.429543775	1	0.166666667
2018-08-16	Kirchzarten	1	2	3	pm	yes	T2	Leo_his	1	4.5	31.83333333	0.443545564	2	0.444444444
2018-08-16	Kirchzarten	1	2	3	pm	yes	T3	Cen_jac	0	6	32	0.450546459	0	0
2018-08-16	Kirchzarten	1	2	3	pm	yes	T3	Gal_mol	0	6	32	0.450546459	0	0
2018-08-16	Kirchzarten	1	2	3	pm	yes	T3	Leo_his	2	6	32	0.450546459	1	0.166666667
2018-08-16	Kirchzarten	1	2	3	pm	yes	T3	Leu_vul	4	6	32	0.450546459	3	3
2018-08-16	Kirchzarten	1	2	3	pm	yes	T4	Kna_arv	0	6.5	32.16666667	0.468048695	0	0
2018-08-16	Kirchzarten	1	2	3	pm	yes	T4	Leo_his	2	6.5	32.16666667	0.468048695	1	0.153846154
2018-08-16	Kirchzarten	1	2	3	pm	yes	T4	Leu_vul	1	6.5	32.16666667	0.468048695	1	1
2018-08-16	Kirchzarten	1	2	3	pm	yes	T5	Cen_jac	0	7.5	32.5	0.4832173	0	0
2018-08-16	Kirchzarten	1	2	3	pm	yes	T5	Gal_mol	0	7.5	32.5	0.4832173	0	0
2018-08-16	Kirchzarten	1	2	3	pm	yes	T5	Leo_his	15	7.5	32.5	0.4832173	2	0.266666667
2018-08-16	Kirchzarten	1	2	4	pm	no	C1	Cen_jac	2	0	34.25	0.574228929	1	0.166666667
2018-08-16	Kirchzarten	1	2	4	pm	no	C1	Gal_mol	0	0	34.25	0.574228929	0	0
2018-08-16	Kirchzarten	1	2	4	pm	no	C1	Leo_his	0	0	34.25	0.574228929	0	NA
2018-08-16	Kirchzarten	1	2	4	pm	no	C2	Cen_jac	4	0	34.16666667	0.566061219	2	0.4
2018-08-16	Kirchzarten	1	2	4	pm	no	C2	Gal_mol	0	0	34.16666667	0.566061219	0	0
2018-08-16	Kirchzarten	1	2	4	pm	no	C2	Leo_his	0	0	34.16666667	0.566061219	0	NA
2018-08-16	Kirchzarten	1	2	4	pm	no	C2	Pla_lan	0	0	34.16666667	0.566061219	0	0
2018-08-16	Kirchzarten	1	2	4	pm	no	C3	Leo_his	0	0	34.66666667	0.601065692	0	NA
2018-08-16	Kirchzarten	1	2	4	pm	no	C3	Leu_vul	0	0	34.66666667	0.601065692	5	1.25
2018-08-16	Kirchzarten	1	2	4	pm	no	C4	Cen_jac	0	2.5	35	0.615067481	0	0
2018-08-16	Kirchzarten	1	2	4	pm	no	C4	Gal_mol	0	2.5	35	0.615067481	0	0
2018-08-16	Kirchzarten	1	2	4	pm	no	C4	Leo_his	1	2.5	35	0.615067481	0	0
2018-08-16	Kirchzarten	1	2	4	pm	no	C5	Cen_jac	2	2	35	0.62906927	0	0
2018-08-16	Kirchzarten	1	2	4	pm	no	C5	Gal_mol	0	2	35	0.62906927	0	0
2018-08-16	Kirchzarten	1	2	4	pm	no	C5	Leo_his	0	2	35	0.62906927	0	0
2018-08-16	Kirchzarten	1	2	4	pm	yes	T1	Cen_jac	4	2.5	34.5	0.581229824	4	1.333333333
2018-08-16	Kirchzarten	1	2	4	pm	yes	T1	Gal_mol	0	2.5	34.5	0.581229824	0	0
2018-08-16	Kirchzarten	1	2	4	pm	yes	T1	Leo_his	0	2.5	34.5	0.581229824	1	0.4
2018-08-16	Kirchzarten	1	2	4	pm	yes	T2	Leo_his	0	3	34.66666667	0.587063903	1	0.333333333
2018-08-16	Kirchzarten	1	2	4	pm	yes	T3	Cen_jac	0	2.5	34.66666667	0.594064797	2	0.5
2018-08-16	Kirchzarten	1	2	4	pm	yes	T3	Gal_mol	0	2.5	34.66666667	0.594064797	0	0
2018-08-16	Kirchzarten	1	2	4	pm	yes	T3	Leo_his	0	2.5	34.66666667	0.594064797	0	0
2018-08-16	Kirchzarten	1	2	4	pm	yes	T3	Leu_vul	1	2.5	34.66666667	0.594064797	1	1
2018-08-16	Kirchzarten	1	2	4	pm	yes	T4	Kna_arv	0	1	34.66666667	0.608066586	0	0
2018-08-16	Kirchzarten	1	2	4	pm	yes	T4	Leo_his	1	1	34.66666667	0.608066586	0	0
2018-08-16	Kirchzarten	1	2	4	pm	yes	T4	Leu_vul	0	1	34.66666667	0.608066586	1	1
2018-08-16	Kirchzarten	1	2	4	pm	yes	T4	Pla_lan	0	1	34.66666667	0.608066586	0	0
2018-08-16	Kirchzarten	1	2	4	pm	yes	T4	Tri_pra	0	1	34.66666667	0.608066586	0	0
2018-08-16	Kirchzarten	1	2	4	pm	yes	T5	Cen_jac	1	1.5	35	0.622068375	0	0
2018-08-16	Kirchzarten	1	2	4	pm	yes	T5	Gal_mol	0	1.5	35	0.622068375	0	0
2018-08-16	Kirchzarten	1	2	4	pm	yes	T5	Leo_his	0	1.5	35	0.622068375	0	0
2018-08-19	Kirchzarten	2	1	1	am	no	T1	Cen_jac	0	4.5	25.16666667	0.169917804	0	0
2018-08-19	Kirchzarten	2	1	1	am	no	T1	Gal_mol	0	4.5	25.16666667	0.169917804	0	0
2018-08-19	Kirchzarten	2	1	1	am	no	T1	Leo_his	0	4.5	25.16666667	0.169917804	1	0.222222222
2018-08-19	Kirchzarten	2	1	1	am	no	T2	Cen_jac	0	5	25.16666667	0.178176741	0	0
2018-08-19	Kirchzarten	2	1	1	am	no	T2	Leo_his	0	5	25.16666667	0.178176741	1	0.2
2018-08-19	Kirchzarten	2	1	1	am	no	T2	Tri_pra	0	5	25.16666667	0.178176741	0	0
2018-08-19	Kirchzarten	2	1	1	am	no	T3	Cen_jac	1	3.5	23.16666667	0.202953553	0	0
2018-08-19	Kirchzarten	2	1	1	am	no	T3	Gal_mol	0	3.5	23.16666667	0.202953553	0	0
2018-08-19	Kirchzarten	2	1	1	am	no	T3	Leo_his	4	3.5	23.16666667	0.202953553	2	0.571428571
2018-08-19	Kirchzarten	2	1	1	am	no	T3	Leu_vul	0	3.5	23.16666667	0.202953553	0	0
2018-08-19	Kirchzarten	2	1	1	am	no	T4	Cen_jac	0	15	22.25	0.210032642	0	0
2018-08-19	Kirchzarten	2	1	1	am	no	T4	Gal_mol	0	15	22.25	0.210032642	0	0
2018-08-19	Kirchzarten	2	1	1	am	no	T4	Leo_his	0	15	22.25	0.210032642	0	0
2018-08-19	Kirchzarten	2	1	1	am	no	T4	Lot_cor	0	15	22.25	0.210032642	0	0
2018-08-19	Kirchzarten	2	1	1	am	no	T4	Pla_lan	0	15	22.25	0.210032642	0	0
2018-08-19	Kirchzarten	2	1	1	am	no	T4	Tri_pra	0	15	22.25	0.210032642	1	1
2018-08-19	Kirchzarten	2	1	1	am	no	T5	Gal_mol	0	12.5	25.5	0.226550517	0	0
2018-08-19	Kirchzarten	2	1	1	am	no	T5	Kna_arv	3	12.5	25.5	0.226550517	1	0.4
2018-08-19	Kirchzarten	2	1	1	am	no	T5	Leo_his	2	12.5	25.5	0.226550517	1	0.08
2018-08-19	Kirchzarten	2	1	1	am	yes	C1	Cen_jac	0	7	22.33333333	0.153399929	1	0.333333333
2018-08-19	Kirchzarten	2	1	1	am	yes	C1	Gal_mol	0	7	22.33333333	0.153399929	0	0
2018-08-19	Kirchzarten	2	1	1	am	yes	C1	Leo_his	0	7	22.33333333	0.153399929	1	0.142857143
2018-08-19	Kirchzarten	2	1	1	am	yes	C1	Tri_pra	0	7	22.33333333	0.153399929	0	0
2018-08-19	Kirchzarten	2	1	1	am	yes	C2	Cen_jac	1	3.5	23.5	0.161658867	0	0
2018-08-19	Kirchzarten	2	1	1	am	yes	C2	Gal_mol	0	3.5	23.5	0.161658867	0	0
2018-08-19	Kirchzarten	2	1	1	am	yes	C2	Leo_his	0	3.5	23.5	0.161658867	0	0
2018-08-19	Kirchzarten	2	1	1	am	yes	C2	Lot_cor	0	3.5	23.5	0.161658867	0	0
2018-08-19	Kirchzarten	2	1	1	am	yes	C3	Cen_jac	8	6	24.5	0.186435679	1	0.333333333
2018-08-19	Kirchzarten	2	1	1	am	yes	C3	Leo_his	0	6	24.5	0.186435679	0	0
2018-08-19	Kirchzarten	2	1	1	am	yes	C4	Cen_jac	0	5.5	23.66666667	0.194694616	0	0
2018-08-19	Kirchzarten	2	1	1	am	yes	C4	Leo_his	0	5.5	23.66666667	0.194694616	0	0
2018-08-19	Kirchzarten	2	1	1	am	yes	C4	Pla_lan	0	5.5	23.66666667	0.194694616	0	0
2018-08-19	Kirchzarten	2	1	1	am	yes	C5	Cen_jac	0	8	23.83333333	0.21829158	0	0
2018-08-19	Kirchzarten	2	1	1	am	yes	C5	Gal_mol	0	8	23.83333333	0.21829158	0	0
2018-08-19	Kirchzarten	2	1	1	am	yes	C5	Leo_his	0	8	23.83333333	0.21829158	0	0
2018-08-19	Kirchzarten	2	1	2	am	no	T1	Cen_jac	2	6	28	0.2702049	3	1
2018-08-19	Kirchzarten	2	1	2	am	no	T1	Gal_mol	0	6	28	0.2702049	0	0
2018-08-19	Kirchzarten	2	1	2	am	no	T1	Leo_his	4	6	28	0.2702049	1	0.166666667
2018-08-19	Kirchzarten	2	1	2	am	no	T2	Cen_jac	0	10.5	27.5	0.294981712	0	0
2018-08-19	Kirchzarten	2	1	2	am	no	T2	Leo_his	2	10.5	27.5	0.294981712	1	0.095238095
2018-08-19	Kirchzarten	2	1	2	am	no	T3	Cen_jac	0	7	26	0.320938373	2	0.4
2018-08-19	Kirchzarten	2	1	2	am	no	T3	Gal_mol	0	7	26	0.320938373	0	0
2018-08-19	Kirchzarten	2	1	2	am	no	T3	Leo_his	0	7	26	0.320938373	1	0.142857143
2018-08-19	Kirchzarten	2	1	2	am	no	T3	Leu_vul	0	7	26	0.320938373	1	0.5
2018-08-19	Kirchzarten	2	1	2	am	no	T4	Cen_jac	1	14	25.5	0.328017462	0	0
2018-08-19	Kirchzarten	2	1	2	am	no	T4	Gal_mol	0	14	25.5	0.328017462	0	0
2018-08-19	Kirchzarten	2	1	2	am	no	T4	Leo_his	11	14	25.5	0.328017462	5	0.357142857
2018-08-19	Kirchzarten	2	1	2	am	no	T4	Lot_cor	0	14	25.5	0.328017462	0	0
2018-08-19	Kirchzarten	2	1	2	am	no	T4	Pla_lan	0	14	25.5	0.328017462	0	0
2018-08-19	Kirchzarten	2	1	2	am	no	T4	Tri_pra	0	14	25.5	0.328017462	0	0
2018-08-19	Kirchzarten	2	1	2	am	no	T5	Gal_mol	0	11	27.33333333	0.344535336	0	0
2018-08-19	Kirchzarten	2	1	2	am	no	T5	Kna_arv	2	11	27.33333333	0.344535336	1	0.333333333
2018-08-19	Kirchzarten	2	1	2	am	no	T5	Leo_his	7	11	27.33333333	0.344535336	4	0.363636364
2018-08-19	Kirchzarten	2	1	2	am	yes	C1	Cen_jac	0	9	27.5	0.286722775	1	0.285714286
2018-08-19	Kirchzarten	2	1	2	am	yes	C1	Gal_mol	0	9	27.5	0.286722775	0	0
2018-08-19	Kirchzarten	2	1	2	am	yes	C1	Leo_his	10	9	27.5	0.286722775	3	0.333333333
2018-08-19	Kirchzarten	2	1	2	am	yes	C1	Tri_pra	0	9	27.5	0.286722775	0	0
2018-08-19	Kirchzarten	2	1	2	am	yes	C2	Cen_jac	6	6	28	0.278463838	6	0.8
2018-08-19	Kirchzarten	2	1	2	am	yes	C2	Gal_mol	0	6	28	0.278463838	0	0
2018-08-19	Kirchzarten	2	1	2	am	yes	C2	Leo_his	1	6	28	0.278463838	1	0.166666667
2018-08-19	Kirchzarten	2	1	2	am	yes	C2	Lot_cor	0	6	28	0.278463838	0	0
2018-08-19	Kirchzarten	2	1	2	am	yes	C3	Cen_jac	0	7.5	28	0.304420498	1	0.333333333
2018-08-19	Kirchzarten	2	1	2	am	yes	C3	Leo_his	5	7.5	28	0.304420498	4	0.533333333
2018-08-19	Kirchzarten	2	1	2	am	yes	C3	Tri_pra	0	7.5	28	0.304420498	0	0
2018-08-19	Kirchzarten	2	1	2	am	yes	C4	Cen_jac	0	7.5	26.83333333	0.312679435	1	1
2018-08-19	Kirchzarten	2	1	2	am	yes	C4	Leo_his	0	7.5	26.83333333	0.312679435	4	0.533333333
2018-08-19	Kirchzarten	2	1	2	am	yes	C5	Cen_jac	1	9	26.5	0.336276399	0	0
2018-08-19	Kirchzarten	2	1	2	am	yes	C5	Gal_mol	0	9	26.5	0.336276399	0	0
2018-08-19	Kirchzarten	2	1	2	am	yes	C5	Leo_his	7	9	26.5	0.336276399	3	0.333333333
2018-08-19	Kirchzarten	2	1	3	pm	no	T1	Cen_jac	5	2.5	30	0.442462736	4	1.333333333
2018-08-19	Kirchzarten	2	1	3	pm	no	T1	Gal_mol	1	2.5	30	0.442462736	0	0
2018-08-19	Kirchzarten	2	1	3	pm	no	T1	Leo_his	0	2.5	30	0.442462736	0	0
2018-08-19	Kirchzarten	2	1	3	pm	no	T2	Cen_jac	0	5	30.16666667	0.458980611	0	0
2018-08-19	Kirchzarten	2	1	3	pm	no	T2	Leo_his	0	5	30.16666667	0.458980611	0	0
2018-08-19	Kirchzarten	2	1	3	pm	no	T3	Cen_jac	4	1.5	30.16666667	0.492016361	2	0.333333333
2018-08-19	Kirchzarten	2	1	3	pm	no	T3	Gal_mol	0	1.5	30.16666667	0.492016361	0	0
2018-08-19	Kirchzarten	2	1	3	pm	no	T3	Leo_his	0	1.5	30.16666667	0.492016361	0	0
2018-08-19	Kirchzarten	2	1	3	pm	no	T3	Leu_vul	0	1.5	30.16666667	0.492016361	2	1
2018-08-19	Kirchzarten	2	1	3	pm	no	T4	Cen_jac	2	6	30.66666667	0.500275298	0	0
2018-08-19	Kirchzarten	2	1	3	pm	no	T4	Gal_mol	0	6	30.66666667	0.500275298	0	0
2018-08-19	Kirchzarten	2	1	3	pm	no	T4	Leo_his	0	6	30.66666667	0.500275298	1	0.166666667
2018-08-19	Kirchzarten	2	1	3	pm	no	T4	Lot_cor	0	6	30.66666667	0.500275298	0	0
2018-08-19	Kirchzarten	2	1	3	pm	no	T4	Pla_lan	0	6	30.66666667	0.500275298	0	0
2018-08-19	Kirchzarten	2	1	3	pm	no	T4	Tri_pra	0	6	30.66666667	0.500275298	0	0
2018-08-19	Kirchzarten	2	1	3	pm	no	T5	Gal_mol	7	4.5	30.66666667	0.507354387	0	0
2018-08-19	Kirchzarten	2	1	3	pm	no	T5	Kna_arv	0	4.5	30.66666667	0.507354387	0	0
2018-08-19	Kirchzarten	2	1	3	pm	no	T5	Leo_his	0	4.5	30.66666667	0.507354387	0	0
2018-08-19	Kirchzarten	2	1	3	pm	yes	C1	Cen_jac	9	5.5	30	0.450721674	2	0.571428571
2018-08-19	Kirchzarten	2	1	3	pm	yes	C1	Gal_mol	0	5.5	30	0.450721674	0	0
2018-08-19	Kirchzarten	2	1	3	pm	yes	C1	Leo_his	1	5.5	30	0.450721674	1	0.181818182
2018-08-19	Kirchzarten	2	1	3	pm	yes	C1	Pla_lan	0	5.5	30	0.450721674	0	0
2018-08-19	Kirchzarten	2	1	3	pm	yes	C1	Tri_pra	0	5.5	30	0.450721674	0	0
2018-08-19	Kirchzarten	2	1	3	pm	yes	C2	Cen_jac	7	2.5	30.33333333	0.467239549	4	0.421052632
2018-08-19	Kirchzarten	2	1	3	pm	yes	C2	Gal_mol	0	2.5	30.33333333	0.467239549	0	0
2018-08-19	Kirchzarten	2	1	3	pm	yes	C2	Leo_his	0	2.5	30.33333333	0.467239549	0	0
2018-08-19	Kirchzarten	2	1	3	pm	yes	C2	Lot_cor	0	2.5	30.33333333	0.467239549	0	0
2018-08-19	Kirchzarten	2	1	3	pm	yes	C3	Cen_jac	3	2	30.5	0.475498486	0	0
2018-08-19	Kirchzarten	2	1	3	pm	yes	C3	Leo_his	0	2	30.5	0.475498486	1	0.5
2018-08-19	Kirchzarten	2	1	3	pm	yes	C3	Tri_pra	0	2	30.5	0.475498486	0	0
2018-08-19	Kirchzarten	2	1	3	pm	yes	C4	Cen_jac	0	2.5	30.16666667	0.483757423	1	1
2018-08-19	Kirchzarten	2	1	3	pm	yes	C4	Gal_mol	0	2.5	30.16666667	0.483757423	0	0
2018-08-19	Kirchzarten	2	1	3	pm	yes	C4	Leo_his	1	2.5	30.16666667	0.483757423	0	0
2018-08-19	Kirchzarten	2	1	3	pm	yes	C4	Pla_lan	0	2.5	30.16666667	0.483757423	0	0
2018-08-19	Kirchzarten	2	1	3	pm	yes	C5	Gal_mol	0	4	30.83333333	0.515613324	0	0
2018-08-19	Kirchzarten	2	1	3	pm	yes	C5	Leo_his	0	4	30.83333333	0.515613324	0	0
2018-08-19	Kirchzarten	2	1	4	pm	no	T1	Cen_jac	2	1	31	0.585224368	2	0.444444444
2018-08-19	Kirchzarten	2	1	4	pm	no	T1	Gal_mol	0	1	31	0.585224368	0	0
2018-08-19	Kirchzarten	2	1	4	pm	no	T1	Leo_his	0	1	31	0.585224368	0	0
2018-08-19	Kirchzarten	2	1	4	pm	no	T2	Cen_jac	1	0	31.5	0.611181028	0	0
2018-08-19	Kirchzarten	2	1	4	pm	no	T2	Leo_his	0	0	31.5	0.611181028	0	NA
2018-08-19	Kirchzarten	2	1	4	pm	no	T2	Leu_vul	0	0	31.5	0.611181028	0	0
2018-08-19	Kirchzarten	2	1	4	pm	no	T2	Tri_pra	0	0	31.5	0.611181028	0	0
2018-08-19	Kirchzarten	2	1	4	pm	no	T3	Cen_jac	9	0.5	31.33333333	0.619439965	4	0.571428571
2018-08-19	Kirchzarten	2	1	4	pm	no	T3	Gal_mol	0	0.5	31.33333333	0.619439965	0	0
2018-08-19	Kirchzarten	2	1	4	pm	no	T3	Leo_his	0	0.5	31.33333333	0.619439965	0	0
2018-08-19	Kirchzarten	2	1	4	pm	no	T3	Leu_vul	1	0.5	31.33333333	0.619439965	0	0
2018-08-19	Kirchzarten	2	1	4	pm	no	T3	Pla_lan	0	0.5	31.33333333	0.619439965	0	0
2018-08-19	Kirchzarten	2	1	4	pm	no	T4	Cen_jac	3	3	31.16666667	0.637137688	3	1.5
2018-08-19	Kirchzarten	2	1	4	pm	no	T4	Gal_mol	0	3	31.16666667	0.637137688	0	0
2018-08-19	Kirchzarten	2	1	4	pm	no	T4	Leo_his	0	3	31.16666667	0.637137688	0	0
2018-08-19	Kirchzarten	2	1	4	pm	no	T4	Pla_lan	0	3	31.16666667	0.637137688	0	0
2018-08-19	Kirchzarten	2	1	4	pm	no	T4	Tri_pra	0	3	31.16666667	0.637137688	0	0
2018-08-19	Kirchzarten	2	1	4	pm	no	T5	Gal_mol	0	2.5	31.25	0.652475715	0	0
2018-08-19	Kirchzarten	2	1	4	pm	no	T5	Kna_arv	4	2.5	31.25	0.652475715	5	1.666666667
2018-08-19	Kirchzarten	2	1	4	pm	no	T5	Leo_his	0	2.5	31.25	0.652475715	0	0
2018-08-19	Kirchzarten	2	1	4	pm	yes	C1	Cen_jac	3	3	31.16666667	0.57696543	1	0.25
2018-08-19	Kirchzarten	2	1	4	pm	yes	C1	Gal_mol	0	3	31.16666667	0.57696543	0	0
2018-08-19	Kirchzarten	2	1	4	pm	yes	C1	Leo_his	0	3	31.16666667	0.57696543	0	0
2018-08-19	Kirchzarten	2	1	4	pm	yes	C1	Pla_lan	0	3	31.16666667	0.57696543	0	0
2018-08-19	Kirchzarten	2	1	4	pm	yes	C1	Tri_pra	1	3	31.16666667	0.57696543	0	0
2018-08-19	Kirchzarten	2	1	4	pm	yes	C2	Cen_jac	19	0	31.5	0.568706493	5	0.714285714
2018-08-19	Kirchzarten	2	1	4	pm	yes	C2	Leo_his	0	0	31.5	0.568706493	0	NA
2018-08-19	Kirchzarten	2	1	4	pm	yes	C2	Lot_cor	0	0	31.5	0.568706493	0	0
2018-08-19	Kirchzarten	2	1	4	pm	yes	C2	Pla_lan	0	0	31.5	0.568706493	0	0
2018-08-19	Kirchzarten	2	1	4	pm	yes	C3	Cen_jac	0	0	31.5	0.604101939	1	0.333333333
2018-08-19	Kirchzarten	2	1	4	pm	yes	C3	Leo_his	0	0	31.5	0.604101939	0	NA
2018-08-19	Kirchzarten	2	1	4	pm	yes	C3	Pla_lan	0	0	31.5	0.604101939	0	0
2018-08-19	Kirchzarten	2	1	4	pm	yes	C3	Tri_pra	0	0	31.5	0.604101939	0	0
2018-08-19	Kirchzarten	2	1	4	pm	yes	C4	Cen_jac	2	1.5	31.33333333	0.630058599	0	0
2018-08-19	Kirchzarten	2	1	4	pm	yes	C4	Gal_mol	0	1.5	31.33333333	0.630058599	0	0
2018-08-19	Kirchzarten	2	1	4	pm	yes	C4	Leo_his	0	1.5	31.33333333	0.630058599	0	0
2018-08-19	Kirchzarten	2	1	4	pm	yes	C4	Pla_lan	0	1.5	31.33333333	0.630058599	0	0
2018-08-19	Kirchzarten	2	1	4	pm	yes	C5	Cen_jac	1	0.5	31.16666667	0.645396626	0	0
2018-08-19	Kirchzarten	2	1	4	pm	yes	C5	Gal_mol	0	0.5	31.16666667	0.645396626	0	0
2018-08-19	Kirchzarten	2	1	4	pm	yes	C5	Leo_his	0	0.5	31.16666667	0.645396626	0	0
2018-08-20	Kirchzarten	2	2	1	am	no	T1	Cen_jac	2	4.5	28	0.170124154	1	0.25
2018-08-20	Kirchzarten	2	2	1	am	no	T1	Leo_his	0	4.5	28	0.170124154	0	0
2018-08-20	Kirchzarten	2	2	1	am	no	T2	Cen_jac	1	8	28	0.178414227	0	0
2018-08-20	Kirchzarten	2	2	1	am	no	T2	Leo_his	2	8	28	0.178414227	0	0
2018-08-20	Kirchzarten	2	2	1	am	no	T3	Cen_jac	0	7.5	27.5	0.202100152	1	0.125
2018-08-20	Kirchzarten	2	2	1	am	no	T3	Gal_mol	0	7.5	27.5	0.202100152	0	0
2018-08-20	Kirchzarten	2	2	1	am	no	T3	Leo_his	0	7.5	27.5	0.202100152	1	0.133333333
2018-08-20	Kirchzarten	2	2	1	am	no	T3	Leu_vul	0	7.5	27.5	0.202100152	0	0
2018-08-20	Kirchzarten	2	2	1	am	no	T4	Cen_jac	0	14	27.83333333	0.186704301	0	0
2018-08-20	Kirchzarten	2	2	1	am	no	T4	Gal_mol	0	14	27.83333333	0.186704301	0	0
2018-08-20	Kirchzarten	2	2	1	am	no	T4	Leo_his	0	14	27.83333333	0.186704301	1	0.071428571
2018-08-20	Kirchzarten	2	2	1	am	no	T4	Tri_pra	0	14	27.83333333	0.186704301	0	0
2018-08-20	Kirchzarten	2	2	1	am	no	T5	Gal_mol	0	14.5	27.66666667	0.193810078	0	0
2018-08-20	Kirchzarten	2	2	1	am	no	T5	Kna_arv	0	14.5	27.66666667	0.193810078	1	0.333333333
2018-08-20	Kirchzarten	2	2	1	am	no	T5	Leo_his	8	14.5	27.66666667	0.193810078	2	0.137931034
2018-08-20	Kirchzarten	2	2	2	am	no	T1	Cen_jac	4	6	29.66666667	0.300396739	4	1
2018-08-20	Kirchzarten	2	2	2	am	no	T1	Gal_mol	0	6	29.66666667	0.300396739	0	0
2018-08-20	Kirchzarten	2	2	2	am	no	T1	Leo_his	5	6	29.66666667	0.300396739	1	0.166666667
2018-08-20	Kirchzarten	2	2	2	am	no	T2	Cen_jac	1	7	29.5	0.292106666	0	0
2018-08-20	Kirchzarten	2	2	2	am	no	T2	Leo_his	1	7	29.5	0.292106666	3	0.428571429
2018-08-20	Kirchzarten	2	2	2	am	no	T3	Cen_jac	5	9	29.83333333	0.32526696	1	0.125
2018-08-20	Kirchzarten	2	2	2	am	no	T3	Gal_mol	0	9	29.83333333	0.32526696	0	0
2018-08-20	Kirchzarten	2	2	2	am	no	T3	Leo_his	0	9	29.83333333	0.32526696	2	0.222222222
2018-08-20	Kirchzarten	2	2	2	am	no	T3	Leu_vul	1	9	29.83333333	0.32526696	0	0
2018-08-20	Kirchzarten	2	2	2	am	no	T3	Pla_lan	0	9	29.83333333	0.32526696	0	0
2018-08-20	Kirchzarten	2	2	2	am	no	T4	Cen_jac	3	17	30	0.308686813	1	0.333333333
2018-08-20	Kirchzarten	2	2	2	am	no	T4	Gal_mol	0	17	30	0.308686813	0	0
2018-08-20	Kirchzarten	2	2	2	am	no	T4	Leo_his	21	17	30	0.308686813	4	0.235294118
2018-08-20	Kirchzarten	2	2	2	am	no	T4	Tri_pra	0	17	30	0.308686813	0	0
2018-08-20	Kirchzarten	2	2	2	am	no	T5	Gal_mol	0	15.5	30.25	0.31579259	0	0
2018-08-20	Kirchzarten	2	2	2	am	no	T5	Kna_arv	4	15.5	30.25	0.31579259	3	1
2018-08-20	Kirchzarten	2	2	2	am	no	T5	Leo_his	7	15.5	30.25	0.31579259	2	0.129032258
2018-08-20	Kirchzarten	2	2	3	pm	no	T1	Cen_jac	11	2	30.33333333	0.43540651	3	0.75
2018-08-20	Kirchzarten	2	2	3	pm	no	T1	Gal_mol	0	2	30.33333333	0.43540651	0	0
2018-08-20	Kirchzarten	2	2	3	pm	no	T1	Leo_his	0	2	30.33333333	0.43540651	0	0
2018-08-20	Kirchzarten	2	2	3	pm	no	T2	Cen_jac	0	1.5	30.5	0.453170953	0	0
2018-08-20	Kirchzarten	2	2	3	pm	no	T2	Leo_his	2	1.5	30.5	0.453170953	0	0
2018-08-20	Kirchzarten	2	2	3	pm	no	T3	Cen_jac	2	2	30.83333333	0.468566804	2	0.285714286
2018-08-20	Kirchzarten	2	2	3	pm	no	T3	Gal_mol	3	2	30.83333333	0.468566804	0	0
2018-08-20	Kirchzarten	2	2	3	pm	no	T3	Leo_his	0	2	30.83333333	0.468566804	0	0
2018-08-20	Kirchzarten	2	2	3	pm	no	T3	Leu_vul	1	2	30.83333333	0.468566804	2	1
2018-08-20	Kirchzarten	2	2	3	pm	no	T3	Pla_lan	0	2	30.83333333	0.468566804	0	0
2018-08-20	Kirchzarten	2	2	3	pm	no	T4	Cen_jac	0	5.5	31	0.476856878	0	0
2018-08-20	Kirchzarten	2	2	3	pm	no	T4	Gal_mol	0	5.5	31	0.476856878	0	0
2018-08-20	Kirchzarten	2	2	3	pm	no	T4	Leo_his	0	5.5	31	0.476856878	0	0
2018-08-20	Kirchzarten	2	2	3	pm	no	T4	Lot_cor	0	5.5	31	0.476856878	0	0
2018-08-20	Kirchzarten	2	2	3	pm	no	T4	Pla_lan	0	5.5	31	0.476856878	0	0
2018-08-20	Kirchzarten	2	2	3	pm	no	T4	Tri_pra	0	5.5	31	0.476856878	0	0
2018-08-20	Kirchzarten	2	2	3	pm	no	T5	Gal_mol	0	4.5	32	0.502911395	0	0
2018-08-20	Kirchzarten	2	2	3	pm	no	T5	Kna_arv	4	4.5	32	0.502911395	1	0.4
2018-08-20	Kirchzarten	2	2	3	pm	no	T5	Leo_his	2	4.5	32	0.502911395	0	0
2018-08-20	Kirchzarten	2	2	3	pm	yes	C1	Cen_jac	2	8	30.33333333	0.443696583	7	0.875
2018-08-20	Kirchzarten	2	2	3	pm	yes	C1	Leo_his	3	8	30.33333333	0.443696583	2	0.25
2018-08-20	Kirchzarten	2	2	3	pm	yes	C1	Pla_lan	0	8	30.33333333	0.443696583	0	0
2018-08-20	Kirchzarten	2	2	3	pm	yes	C1	Tri_pra	0	8	30.33333333	0.443696583	0	0
2018-08-20	Kirchzarten	2	2	3	pm	yes	C2	Cen_jac	6	10	30.33333333	0.427116436	4	0.444444444
2018-08-20	Kirchzarten	2	2	3	pm	yes	C2	Leo_his	17	10	30.33333333	0.427116436	7	0.7
2018-08-20	Kirchzarten	2	2	3	pm	yes	C2	Lot_cor	0	10	30.33333333	0.427116436	0	0
2018-08-20	Kirchzarten	2	2	3	pm	yes	C2	Pla_lan	0	10	30.33333333	0.427116436	0	0
2018-08-20	Kirchzarten	2	2	3	pm	yes	C3	Cen_jac	6	8	30.66666667	0.460276731	0	0
2018-08-20	Kirchzarten	2	2	3	pm	yes	C3	Leo_his	3	8	30.66666667	0.460276731	0	0
2018-08-20	Kirchzarten	2	2	3	pm	yes	C3	Pla_lan	0	8	30.66666667	0.460276731	0	0
2018-08-20	Kirchzarten	2	2	3	pm	yes	C4	Cen_jac	0	8.5	31.83333333	0.494621321	2	1
2018-08-20	Kirchzarten	2	2	3	pm	yes	C4	Leo_his	2	8.5	31.83333333	0.494621321	7	0.823529412
2018-08-20	Kirchzarten	2	2	3	pm	yes	C4	Pla_lan	0	8.5	31.83333333	0.494621321	0	0
2018-08-20	Kirchzarten	2	2	3	pm	yes	C5	Gal_mol	0	10.5	31.16666667	0.485146951	0	0
2018-08-20	Kirchzarten	2	2	3	pm	yes	C5	Leo_his	5	10.5	31.16666667	0.485146951	2	0.19047619
2018-08-20	Kirchzarten	2	2	3	pm	yes	C5	Pla_lan	0	10.5	31.16666667	0.485146951	0	0
2018-08-20	Kirchzarten	2	2	4	pm	no	T1	Cen_jac	14	0	31.5	0.558573318	3	0.75
2018-08-20	Kirchzarten	2	2	4	pm	no	T1	Gal_mol	0	0	31.5	0.558573318	0	0
2018-08-20	Kirchzarten	2	2	4	pm	no	T1	Leo_his	0	0	31.5	0.558573318	0	NA
2018-08-20	Kirchzarten	2	2	4	pm	no	T1	Pla_lan	0	0	31.5	0.558573318	0	0
2018-08-20	Kirchzarten	2	2	4	pm	no	T2	Cen_jac	0	0.5	31.66666667	0.575153465	0	0
2018-08-20	Kirchzarten	2	2	4	pm	no	T2	Leo_his	0	0.5	31.66666667	0.575153465	0	0
2018-08-20	Kirchzarten	2	2	4	pm	no	T3	Cen_jac	13	1	32	0.59883939	5	0.625
2018-08-20	Kirchzarten	2	2	4	pm	no	T3	Gal_mol	1	1	32	0.59883939	0	0
2018-08-20	Kirchzarten	2	2	4	pm	no	T3	Leo_his	0	1	32	0.59883939	0	0
2018-08-20	Kirchzarten	2	2	4	pm	no	T3	Leu_vul	2	1	32	0.59883939	0	0
2018-08-20	Kirchzarten	2	2	4	pm	no	T3	Pla_lan	0	1	32	0.59883939	0	0
2018-08-20	Kirchzarten	2	2	4	pm	no	T4	Cen_jac	0	3	32.16666667	0.607129463	0	0
2018-08-20	Kirchzarten	2	2	4	pm	no	T4	Gal_mol	0	3	32.16666667	0.607129463	0	0
2018-08-20	Kirchzarten	2	2	4	pm	no	T4	Leo_his	0	3	32.16666667	0.607129463	0	0
2018-08-20	Kirchzarten	2	2	4	pm	no	T4	Pla_lan	0	3	32.16666667	0.607129463	0	0
2018-08-20	Kirchzarten	2	2	4	pm	no	T4	Tri_pra	0	3	32.16666667	0.607129463	0	0
2018-08-20	Kirchzarten	2	2	4	pm	no	T5	Gal_mol	0	3	33	0.623709611	0	0
2018-08-20	Kirchzarten	2	2	4	pm	no	T5	Kna_arv	3	3	33	0.623709611	2	0.8
2018-08-20	Kirchzarten	2	2	4	pm	no	T5	Leo_his	0	3	33	0.623709611	0	0
2018-08-20	Kirchzarten	2	2	4	pm	no	T5	Tri_pra	0	3	33	0.623709611	0	0
2018-08-20	Kirchzarten	2	2	4	pm	yes	C1	Cen_jac	3	7	31.83333333	0.549098948	3	0.375
2018-08-20	Kirchzarten	2	2	4	pm	yes	C1	Gal_mol	0	7	31.83333333	0.549098948	0	0
2018-08-20	Kirchzarten	2	2	4	pm	yes	C1	Leo_his	2	7	31.83333333	0.549098948	0	0
2018-08-20	Kirchzarten	2	2	4	pm	yes	C1	Pla_lan	0	7	31.83333333	0.549098948	0	0
2018-08-20	Kirchzarten	2	2	4	pm	yes	C1	Tri_pra	0	7	31.83333333	0.549098948	0	0
2018-08-20	Kirchzarten	2	2	4	pm	yes	C2	Cen_jac	6	2.5	31.5	0.566863391	3	0.428571429
2018-08-20	Kirchzarten	2	2	4	pm	yes	C2	Leo_his	0	2.5	31.5	0.566863391	2	0.8
2018-08-20	Kirchzarten	2	2	4	pm	yes	C2	Lot_cor	0	2.5	31.5	0.566863391	0	0
2018-08-20	Kirchzarten	2	2	4	pm	yes	C2	Pla_lan	0	2.5	31.5	0.566863391	0	0
2018-08-20	Kirchzarten	2	2	4	pm	yes	C3	Cen_jac	3	2.5	32.16666667	0.583443539	2	0.666666667
2018-08-20	Kirchzarten	2	2	4	pm	yes	C3	Leo_his	0	2.5	32.16666667	0.583443539	0	0
2018-08-20	Kirchzarten	2	2	4	pm	yes	C3	Pla_lan	0	2.5	32.16666667	0.583443539	0	0
2018-08-20	Kirchzarten	2	2	4	pm	yes	C3	Tri_pra	0	2.5	32.16666667	0.583443539	0	0
2018-08-20	Kirchzarten	2	2	4	pm	yes	C4	Cen_jac	0	3	32.16666667	0.590549316	0	0
2018-08-20	Kirchzarten	2	2	4	pm	yes	C4	Gal_mol	0	3	32.16666667	0.590549316	0	0
2018-08-20	Kirchzarten	2	2	4	pm	yes	C4	Leo_his	1	3	32.16666667	0.590549316	1	0.333333333
2018-08-20	Kirchzarten	2	2	4	pm	yes	C4	Pla_lan	0	3	32.16666667	0.590549316	0	0
2018-08-20	Kirchzarten	2	2	4	pm	yes	C5	Gal_mol	0	2.5	32.5	0.615419537	0	0
2018-08-20	Kirchzarten	2	2	4	pm	yes	C5	Leo_his	0	2.5	32.5	0.615419537	1	0.4
2018-08-20	Kirchzarten	2	2	4	pm	yes	C5	Pla_lan	0	2.5	32.5	0.615419537	0	0
2018-07-01	Freiburg	1	1	1	am	no	C1	Gal_mol	NA	NA	NA	NA	1	NA
2018-07-01	Freiburg	1	1	1	am	no	C2	Tri_rep	NA	NA	NA	NA	1	NA
2018-07-01	Freiburg	1	1	1	am	yes	T2	Sen_jac	NA	NA	NA	NA	1	NA
2018-07-01	Freiburg	1	1	1	am	yes	T4	Pla_lan	NA	NA	NA	NA	2	NA
2018-07-01	Freiburg	1	1	2	am	no	C3	Gal_mol	NA	NA	NA	NA	1	NA
2018-07-01	Freiburg	1	1	2	am	no	C5	Gal_mol	NA	NA	NA	NA	1	NA
2018-07-01	Freiburg	1	1	2	am	yes	T5	Tri_rep	NA	NA	NA	NA	2	NA
2018-07-01	Freiburg	1	1	3	pm	no	C1	Gal_mol	NA	NA	NA	NA	1	NA
2018-07-01	Freiburg	1	1	3	pm	no	C3	Thy_vul	NA	NA	NA	NA	1	NA
2018-07-01	Freiburg	1	1	3	pm	no	C5	Gal_mol	NA	NA	NA	NA	1	NA
2018-07-01	Freiburg	1	1	3	pm	yes	T5	Gal_mol	NA	NA	NA	NA	1	NA
2018-07-01	Freiburg	1	1	4	pm	no	C1	Tri_arv	NA	NA	NA	NA	1	NA
2018-07-01	Freiburg	1	1	4	pm	yes	T3	Gal_mol	NA	NA	NA	NA	1	NA
2018-07-01	Freiburg	1	1	4	pm	yes	T3	Thy_vul	NA	NA	NA	NA	3	NA
2018-07-02	Freiburg	1	2	2	am	no	C1	Tri_arv	NA	NA	NA	NA	1	NA
2018-07-02	Freiburg	1	2	2	am	no	C3	Gal_mol	NA	NA	NA	NA	4	NA
2018-07-02	Freiburg	1	2	3	pm	no	C1	Tri_arv	NA	NA	NA	NA	1	NA
2018-07-02	Freiburg	1	2	3	pm	no	C2	Gal_mol	NA	NA	NA	NA	1	NA
2018-07-02	Freiburg	1	2	3	pm	no	C3	Gal_mol	NA	NA	NA	NA	2	NA
2018-07-02	Freiburg	1	2	3	pm	no	C4	Gal_mol	NA	NA	NA	NA	1	NA
2018-07-02	Freiburg	1	2	4	pm	no	C2	Gal_mol	NA	NA	NA	NA	1	NA
2018-07-02	Freiburg	1	2	4	pm	no	C3	Thy_vul	NA	NA	NA	NA	1	NA
2018-07-02	Freiburg	1	2	4	pm	no	C3	Tri_rep	NA	NA	NA	NA	1	NA
2018-07-02	Freiburg	1	2	4	pm	no	C5	Gal_mol	NA	NA	NA	NA	2	NA
2018-07-13	Freiburg	2	1	3	pm	no	T1	Tri_rep	NA	NA	NA	NA	2	NA
2018-07-13	Freiburg	2	1	4	pm	no	T4	Thy_vul	NA	NA	NA	NA	1	NA
2018-07-26	Ebnet	1	1	1	am	yes	T1	Gal_mol	NA	NA	NA	NA	1	NA
2018-07-26	Ebnet	1	1	2	am	yes	T2	Pim_sax	NA	NA	NA	NA	1	NA
2018-07-27	Ebnet	1	2	4	pm	no	C3	Tri_rep	NA	NA	NA	NA	1	NA
2018-08-01	Ebnet	2	1	1	am	yes	C4	Tri_pra	NA	NA	NA	NA	1	NA
2018-08-01	Ebnet	2	1	2	am	yes	C4	Pru_vul	NA	NA	NA	NA	1	NA
2018-08-02	Ebnet	2	2	3	pm	no	T1	Pim_sax	NA	NA	NA	NA	1	NA
2018-08-02	Ebnet	2	2	4	pm	no	T1	Cen_jac	NA	NA	NA	NA	1	NA
2018-08-15	Kirchzarten	1	1	3	pm	yes	T1	Gal_mol	NA	NA	NA	NA	1	NA
2018-08-16	Kirchzarten	1	2	4	pm	no	C5	Kna_arv	NA	NA	NA	NA	2	NA
2018-08-16	Kirchzarten	1	2	4	pm	yes	T4	Tri_rep	NA	NA	NA	NA	1	NA
2018-08-16	Kirchzarten	1	2	4	pm	yes	T5	Kna_arv	NA	NA	NA	NA	1	NA
2018-08-20	Kirchzarten	2	2	2	am	no	T2	Tri_pra	NA	NA	NA	NA	1	NA
2018-08-20	Kirchzarten	2	2	4	pm	no	T3	Gal_mol	NA	NA	NA	NA	2	NA
