# Supplementary material for: Within-day dynamics of plant–pollinator networks are dominated by early flower closure: an experimental test of network plasticity
Source: Oecologia. 2021 Jun 3;196(3):781–94. doi: 10.1007/s00442-021-04952-5 (PMC8292255; doi:10.1007/s00442-021-04952-5)
Supplement: Supplementary file 4 — Supplementary file4 (CSV 380 kb) [file 442_2021_4952_MOESM4_ESM.csv]

site	run	day	round	plot	treatment	plant_id	animal_order	animal_family	animal_genus	animal_species	morphospecies	precision	frequency	caught	second_visit	cdate	ctime	cdate.time	lower	higher	link	freq	experiment	time.of.day	norm.time	abundance	C.abun	focal.abun	vis.rates	plot.temp	plot.rad	round.temp	round.rad	C.prop	meta.freq	group
Freiburg	1	1	1	T5	yes	Pla_lan	Hymenoptera	Apidae	Apis	Apis_mellifera	Apis_mellifera	ID-in-field	1	no	NA	2018-07-01	08:06:00	2018-07-01 08:06	Pla_lan	Apis_mellifera	Pla_lan-Apis_mellifera	1	EX1	morning	0.158328408	8	130	130	0.125	24	27.25	25.37931034	33.59626437	0.524216524	351	generalist
Freiburg	1	1	1	T5	yes	Cre_cap	Coleoptera	Endomychidae	NA	NA	Endomychidae_sp2	caught	1	yes	NA	2018-07-01	08:06:00	2018-07-01 08:06	Cre_cap	Endomychidae_sp2	Cre_cap-Endomychidae_sp2	1	EX1	morning	0.158328408	130	130	130	0.007692308	24	27.25	25.37931034	33.59626437	1	2	specialist
Freiburg	1	1	1	T5	yes	Cre_cap	Hymenoptera	Apidae	Halictus	Halictus_scabiosae	Halictus_scabiosae	ID-in-field	1	no	NA	2018-07-01	08:06:00	2018-07-01 08:06	Cre_cap	Halictus_scabiosae	Cre_cap-Halictus_scabiosae	1	EX1	morning	0.158328408	130	130	130	0.007692308	24	27.25	25.37931034	33.59626437	0.479166667	48	generalist
Freiburg	1	1	1	T5	yes	Cre_cap	Hymenoptera	Apidae	Lasioglossum	Lasioglossum_malachurum	Lasioglossum_malachurum	caught	1	yes	NA	2018-07-01	08:06:00	2018-07-01 08:06	Cre_cap	Lasioglossum_malachurum	Cre_cap-Lasioglossum_malachurum	1	EX1	morning	0.158328408	130	130	130	0.007692308	24	27.25	25.37931034	33.59626437	0.966666667	30	specialist
Freiburg	1	1	1	T5	yes	Cre_cap	Hymenoptera	Apidae	Lasioglossum	Lasioglossum_malachurum	Lasioglossum_malachurum	caught	1	yes	NA	2018-07-01	08:06:00	2018-07-01 08:06	Cre_cap	Lasioglossum_malachurum	Cre_cap-Lasioglossum_malachurum	1	EX1	morning	0.158328408	130	130	130	0.007692308	24	27.25	25.37931034	33.59626437	0.966666667	30	specialist
Freiburg	1	1	1	T5	yes	Cre_cap	Diptera	Syrphidae	Scaeva	Scaeva_pyrastri	Scaeva_pyrastri	caught	1	yes	NA	2018-07-01	08:06:00	2018-07-01 08:06	Cre_cap	Scaeva_pyrastri	Cre_cap-Scaeva_pyrastri	1	EX1	morning	0.158328408	130	130	130	0.007692308	24	27.25	25.37931034	33.59626437	1	1	specialist
Freiburg	1	1	1	T5	yes	Pla_lan	Diptera	Syrphidae	Scaeva	Scaeva_pyrastri	Scaeva_pyrastri	caught	1	yes	NA	2018-07-01	08:06:00	2018-07-01 08:06	Pla_lan	Scaeva_pyrastri	Pla_lan-Scaeva_pyrastri	1	EX1	morning	0.158328408	8	130	130	0.125	24	27.25	25.37931034	33.59626437	1	1	specialist
Freiburg	1	1	1	T5	yes	Cre_cap	Diptera	Syrphidae	Sphaerophoria	Sphaerophoria_scripta	Sphaerophoria_scripta	caught	1	yes	NA	2018-07-01	08:06:00	2018-07-01 08:06	Cre_cap	Sphaerophoria_scripta	Cre_cap-Sphaerophoria_scripta	1	EX1	morning	0.158328408	130	130	130	0.007692308	24	27.25	25.37931034	33.59626437	0.578947368	76	generalist
Freiburg	1	1	1	T5	yes	Cre_cap	Diptera	Syrphidae	Sphaerophoria	Sphaerophoria_scripta	Sphaerophoria_scripta	caught	1	yes	NA	2018-07-01	08:06:00	2018-07-01 08:06	Cre_cap	Sphaerophoria_scripta	Cre_cap-Sphaerophoria_scripta	1	EX1	morning	0.158328408	130	130	130	0.007692308	24	27.25	25.37931034	33.59626437	0.578947368	76	generalist
Freiburg	1	1	1	T5	yes	Cre_cap	Diptera	Syrphidae	NA	NA	NA	caught	1	yes	NA	2018-07-01	08:06:00	2018-07-01 08:06	Cre_cap	NA	NA	1	EX1	morning	0.158328408	130	130	130	0.007692308	24	27.25	25.37931034	33.59626437	NA	NA	NA
Freiburg	1	1	1	C5	no	Cre_cap	Hymenoptera	Apidae	Andrena	Andrena_fulvago	Andrena_fulvago	caught	1	yes	NA	2018-07-01	08:23:00	2018-07-01 08:23	Cre_cap	Andrena_fulvago	Cre_cap-Andrena_fulvago	1	EX1	morning	0.176059521	315	315	315	0.003174603	24	28.66666667	25.37931034	33.59626437	1	2	specialist
Freiburg	1	1	1	C5	no	Pla_lan	Hymenoptera	Apidae	Apis	Apis_mellifera	Apis_mellifera	ID-in-field	1	no	NA	2018-07-01	08:23:00	2018-07-01 08:23	Pla_lan	Apis_mellifera	Pla_lan-Apis_mellifera	1	EX1	morning	0.176059521	10	315	315	0.1	24	28.66666667	25.37931034	33.59626437	0.524216524	351	generalist
Freiburg	1	1	1	C5	no	Cre_cap	Hymenoptera	Apidae	Halictus	Halictus_scabiosae	Halictus_scabiosae	ID-in-field	1	no	NA	2018-07-01	08:23:00	2018-07-01 08:23	Cre_cap	Halictus_scabiosae	Cre_cap-Halictus_scabiosae	1	EX1	morning	0.176059521	315	315	315	0.003174603	24	28.66666667	25.37931034	33.59626437	0.479166667	48	generalist
Freiburg	1	1	1	C5	no	Cre_cap	Hymenoptera	Apidae	Lasioglossum	Lasioglossum_malachurum	Lasioglossum_malachurum	caught	1	yes	NA	2018-07-01	08:23:00	2018-07-01 08:23	Cre_cap	Lasioglossum_malachurum	Cre_cap-Lasioglossum_malachurum	1	EX1	morning	0.176059521	315	315	315	0.003174603	24	28.66666667	25.37931034	33.59626437	0.966666667	30	specialist
Freiburg	1	1	1	C5	no	Cre_cap	Hymenoptera	Apidae	Lasioglossum	Lasioglossum_malachurum	Lasioglossum_malachurum	caught	1	yes	NA	2018-07-01	08:23:00	2018-07-01 08:23	Cre_cap	Lasioglossum_malachurum	Cre_cap-Lasioglossum_malachurum	1	EX1	morning	0.176059521	315	315	315	0.003174603	24	28.66666667	25.37931034	33.59626437	0.966666667	30	specialist
Freiburg	1	1	1	C5	no	Cre_cap	Hymenoptera	Apidae	Lasioglossum	Lasioglossum_malachurum	Lasioglossum_malachurum	caught	1	yes	NA	2018-07-01	08:23:00	2018-07-01 08:23	Cre_cap	Lasioglossum_malachurum	Cre_cap-Lasioglossum_malachurum	1	EX1	morning	0.176059521	315	315	315	0.003174603	24	28.66666667	25.37931034	33.59626437	0.966666667	30	specialist
Freiburg	1	1	1	C5	no	Cre_cap	Hymenoptera	Apidae	Lasioglossum	Lasioglossum_malachurum	Lasioglossum_malachurum	caught	1	yes	NA	2018-07-01	08:23:00	2018-07-01 08:23	Cre_cap	Lasioglossum_malachurum	Cre_cap-Lasioglossum_malachurum	1	EX1	morning	0.176059521	315	315	315	0.003174603	24	28.66666667	25.37931034	33.59626437	0.966666667	30	specialist
Freiburg	1	1	1	C5	no	Cre_cap	Hymenoptera	Apidae	Lasioglossum	Lasioglossum_malachurum	Lasioglossum_malachurum	caught	1	yes	NA	2018-07-01	08:23:00	2018-07-01 08:23	Cre_cap	Lasioglossum_malachurum	Cre_cap-Lasioglossum_malachurum	1	EX1	morning	0.176059521	315	315	315	0.003174603	24	28.66666667	25.37931034	33.59626437	0.966666667	30	specialist
Freiburg	1	1	1	C5	no	Cre_cap	Diptera	Syrphidae	Sphaerophoria	Sphaerophoria_scripta	Sphaerophoria_scripta	caught	1	yes	NA	2018-07-01	08:23:00	2018-07-01 08:23	Cre_cap	Sphaerophoria_scripta	Cre_cap-Sphaerophoria_scripta	1	EX1	morning	0.176059521	315	315	315	0.003174603	24	28.66666667	25.37931034	33.59626437	0.578947368	76	generalist
Freiburg	1	1	1	C5	no	Cre_cap	Hymenoptera	Apidae	NA	NA	NA	caught	1	yes	NA	2018-07-01	08:23:00	2018-07-01 08:23	Cre_cap	NA	NA	1	EX1	morning	0.176059521	315	315	315	0.003174603	24	28.66666667	25.37931034	33.59626437	NA	NA	NA
Freiburg	1	1	1	C5	no	Cre_cap	Coleoptera	NA	NA	NA	NA	caught	1	yes	NA	2018-07-01	08:23:00	2018-07-01 08:23	Cre_cap	NA	NA	1	EX1	morning	0.176059521	315	315	315	0.003174603	24	28.66666667	25.37931034	33.59626437	NA	NA	NA
Freiburg	1	1	1	T4	yes	Pla_lan	Hymenoptera	Apidae	Apis	Apis_mellifera	Apis_mellifera	ID-in-field	1	no	NA	2018-07-01	08:40:00	2018-07-01 08:40	Pla_lan	Apis_mellifera	Pla_lan-Apis_mellifera	1	EX1	morning	0.193790634	NA	NA	NA	NA	24.25	31.16666667	25.37931034	33.59626437	0.524216524	351	generalist
Freiburg	1	1	1	T4	yes	Pla_lan	Hymenoptera	Apidae	Apis	Apis_mellifera	Apis_mellifera	ID-in-field	1	no	NA	2018-07-01	08:40:00	2018-07-01 08:40	Pla_lan	Apis_mellifera	Pla_lan-Apis_mellifera	1	EX1	morning	0.193790634	NA	NA	NA	NA	24.25	31.16666667	25.37931034	33.59626437	0.524216524	351	generalist
Freiburg	1	1	1	T4	yes	Cre_cap	Hymenoptera	Apidae	Halictus	Halictus_scabiosae	Halictus_scabiosae	ID-in-field	2	no	NA	2018-07-01	08:40:00	2018-07-01 08:40	Cre_cap	Halictus_scabiosae	Cre_cap-Halictus_scabiosae	2	EX1	morning	0.193790634	340	340	340	0.005882353	24.25	31.16666667	25.37931034	33.59626437	0.479166667	48	generalist
Freiburg	1	1	1	T4	yes	Cre_cap	Hymenoptera	Apidae	Halictus	Halictus_scabiosae	Halictus_scabiosae	ID-in-field	1	no	NA	2018-07-01	08:40:00	2018-07-01 08:40	Cre_cap	Halictus_scabiosae	Cre_cap-Halictus_scabiosae	1	EX1	morning	0.193790634	340	340	340	0.002941176	24.25	31.16666667	25.37931034	33.59626437	0.479166667	48	generalist
Freiburg	1	1	1	T4	yes	Cre_cap	Hymenoptera	Apidae	Lasioglossum	Lasioglossum_calceatum	Lasioglossum_calceatum	caught	1	yes	NA	2018-07-01	08:40:00	2018-07-01 08:40	Cre_cap	Lasioglossum_calceatum	Cre_cap-Lasioglossum_calceatum	1	EX1	morning	0.193790634	340	340	340	0.002941176	24.25	31.16666667	25.37931034	33.59626437	0.636363636	11	generalist
Freiburg	1	1	1	T4	yes	Cre_cap	Hymenoptera	Apidae	Lasioglossum	Lasioglossum_malachurum	Lasioglossum_malachurum	caught	1	yes	NA	2018-07-01	08:40:00	2018-07-01 08:40	Cre_cap	Lasioglossum_malachurum	Cre_cap-Lasioglossum_malachurum	1	EX1	morning	0.193790634	340	340	340	0.002941176	24.25	31.16666667	25.37931034	33.59626437	0.966666667	30	specialist
Freiburg	1	1	1	T4	yes	Cre_cap	Hymenoptera	Apidae	Lasioglossum	Lasioglossum_malachurum	Lasioglossum_malachurum	caught	1	yes	NA	2018-07-01	08:40:00	2018-07-01 08:40	Cre_cap	Lasioglossum_malachurum	Cre_cap-Lasioglossum_malachurum	1	EX1	morning	0.193790634	340	340	340	0.002941176	24.25	31.16666667	25.37931034	33.59626437	0.966666667	30	specialist
Freiburg	1	1	1	T4	yes	Cre_cap	Diptera	Syrphidae	Sphaerophoria	Sphaerophoria_scripta	Sphaerophoria_scripta	caught	1	yes	NA	2018-07-01	08:40:00	2018-07-01 08:40	Cre_cap	Sphaerophoria_scripta	Cre_cap-Sphaerophoria_scripta	1	EX1	morning	0.193790634	340	340	340	0.002941176	24.25	31.16666667	25.37931034	33.59626437	0.578947368	76	generalist
Freiburg	1	1	1	T4	yes	Cre_cap	Diptera	Syrphidae	Sphaerophoria	Sphaerophoria_scripta	Sphaerophoria_scripta	caught	1	yes	NA	2018-07-01	08:40:00	2018-07-01 08:40	Cre_cap	Sphaerophoria_scripta	Cre_cap-Sphaerophoria_scripta	1	EX1	morning	0.193790634	340	340	340	0.002941176	24.25	31.16666667	25.37931034	33.59626437	0.578947368	76	generalist
Freiburg	1	1	1	C4	no	Cre_cap	Hymenoptera	Apidae	Apis	Apis_mellifera	Apis_mellifera	ID-in-field	1	no	NA	2018-07-01	08:54:00	2018-07-01 08:54	Cre_cap	Apis_mellifera	Cre_cap-Apis_mellifera	1	EX1	morning	0.208392727	225	242	225	0.004444444	24.16666667	32.33333333	25.37931034	33.59626437	0.524216524	351	generalist
Freiburg	1	1	1	C4	no	Cre_cap	Hymenoptera	Apidae	Apis	Apis_mellifera	Apis_mellifera	ID-in-field	1	no	NA	2018-07-01	08:54:00	2018-07-01 08:54	Cre_cap	Apis_mellifera	Cre_cap-Apis_mellifera	1	EX1	morning	0.208392727	225	242	225	0.004444444	24.16666667	32.33333333	25.37931034	33.59626437	0.524216524	351	generalist
Freiburg	1	1	1	C4	no	Hyp_rad	Hymenoptera	Apidae	Apis	Apis_mellifera	Apis_mellifera	ID-in-field	1	no	NA	2018-07-01	08:54:00	2018-07-01 08:54	Hyp_rad	Apis_mellifera	Hyp_rad-Apis_mellifera	1	EX1	morning	0.208392727	17	242	225	0.058823529	24.16666667	32.33333333	25.37931034	33.59626437	0.524216524	351	generalist
Freiburg	1	1	1	C4	no	Pla_lan	Hymenoptera	Apidae	Apis	Apis_mellifera	Apis_mellifera	ID-in-field	1	no	yes	2018-07-01	08:54:00	2018-07-01 08:54	Pla_lan	Apis_mellifera	Pla_lan-Apis_mellifera	1	EX1	morning	0.208392727	9	242	225	0.111111111	24.16666667	32.33333333	25.37931034	33.59626437	0.524216524	351	generalist
Freiburg	1	1	1	C4	no	Thy_vul	Hymenoptera	Apidae	Apis	Apis_mellifera	Apis_mellifera	ID-in-field	3	no	NA	2018-07-01	08:54:00	2018-07-01 08:54	Thy_vul	Apis_mellifera	Thy_vul-Apis_mellifera	3	EX1	morning	0.208392727	340	242	225	0.008823529	24.16666667	32.33333333	25.37931034	33.59626437	0.524216524	351	generalist
Freiburg	1	1	1	C4	no	Thy_vul	Hymenoptera	Apidae	Bombus	Bombus_pratorum	Bombus_pratorum	caught	1	yes	NA	2018-07-01	08:54:00	2018-07-01 08:54	Thy_vul	Bombus_pratorum	Thy_vul-Bombus_pratorum	1	EX1	morning	0.208392727	340	242	225	0.002941176	24.16666667	32.33333333	25.37931034	33.59626437	0	3	non-visitor
Freiburg	1	1	1	C4	no	Cre_cap	Hymenoptera	Apidae	Halictus	Halictus_scabiosae	Halictus_scabiosae	ID-in-field	2	no	NA	2018-07-01	08:54:00	2018-07-01 08:54	Cre_cap	Halictus_scabiosae	Cre_cap-Halictus_scabiosae	2	EX1	morning	0.208392727	225	242	225	0.008888889	24.16666667	32.33333333	25.37931034	33.59626437	0.479166667	48	generalist
Freiburg	1	1	1	C4	no	Hyp_rad	Hymenoptera	Apidae	Halictus	Halictus_scabiosae	Halictus_scabiosae	ID-in-field	1	no	NA	2018-07-01	08:54:00	2018-07-01 08:54	Hyp_rad	Halictus_scabiosae	Hyp_rad-Halictus_scabiosae	1	EX1	morning	0.208392727	17	242	225	0.058823529	24.16666667	32.33333333	25.37931034	33.59626437	0.479166667	48	generalist
Freiburg	1	1	1	C4	no	Hyp_rad	Hymenoptera	Apidae	Lasioglossum	Lasioglossum_leucozonium	Lasioglossum_leucozonium	caught	1	yes	NA	2018-07-01	08:54:00	2018-07-01 08:54	Hyp_rad	Lasioglossum_leucozonium	Hyp_rad-Lasioglossum_leucozonium	1	EX1	morning	0.208392727	17	242	225	0.058823529	24.16666667	32.33333333	25.37931034	33.59626437	0.95	20	specialist
Freiburg	1	1	1	C4	no	Cre_cap	Hymenoptera	Apidae	Lasioglossum	Lasioglossum_malachurum	Lasioglossum_malachurum	caught	1	yes	NA	2018-07-01	08:54:00	2018-07-01 08:54	Cre_cap	Lasioglossum_malachurum	Cre_cap-Lasioglossum_malachurum	1	EX1	morning	0.208392727	225	242	225	0.004444444	24.16666667	32.33333333	25.37931034	33.59626437	0.966666667	30	specialist
Freiburg	1	1	1	C4	no	Cre_cap	Hymenoptera	Apidae	Lasioglossum	Lasioglossum_malachurum	Lasioglossum_malachurum	caught	1	yes	NA	2018-07-01	08:54:00	2018-07-01 08:54	Cre_cap	Lasioglossum_malachurum	Cre_cap-Lasioglossum_malachurum	1	EX1	morning	0.208392727	225	242	225	0.004444444	24.16666667	32.33333333	25.37931034	33.59626437	0.966666667	30	specialist
Freiburg	1	1	1	C4	no	Cre_cap	Diptera	Syrphidae	Sphaerophoria	Sphaerophoria_scripta	Sphaerophoria_scripta	caught	1	yes	NA	2018-07-01	08:54:00	2018-07-01 08:54	Cre_cap	Sphaerophoria_scripta	Cre_cap-Sphaerophoria_scripta	1	EX1	morning	0.208392727	225	242	225	0.004444444	24.16666667	32.33333333	25.37931034	33.59626437	0.578947368	76	generalist
Freiburg	1	1	1	C4	no	Cre_cap	Diptera	Syrphidae	Sphaerophoria	Sphaerophoria_scripta	Sphaerophoria_scripta	caught	1	yes	NA	2018-07-01	08:54:00	2018-07-01 08:54	Cre_cap	Sphaerophoria_scripta	Cre_cap-Sphaerophoria_scripta	1	EX1	morning	0.208392727	225	242	225	0.004444444	24.16666667	32.33333333	25.37931034	33.59626437	0.578947368	76	generalist
Freiburg	1	1	1	C4	no	Pim_sax	Diptera	Syrphidae	Sphaerophoria	Sphaerophoria_scripta	Sphaerophoria_scripta	caught	1	yes	NA	2018-07-01	08:54:00	2018-07-01 08:54	Pim_sax	Sphaerophoria_scripta	Pim_sax-Sphaerophoria_scripta	1	EX1	morning	0.208392727	2160	242	225	0.000462963	24.16666667	32.33333333	25.37931034	33.59626437	0.578947368	76	generalist
Freiburg	1	1	1	C4	no	Cre_cap	Hymenoptera	Apidae	NA	NA	NA	caught	1	yes	NA	2018-07-01	08:54:00	2018-07-01 08:54	Cre_cap	NA	NA	1	EX1	morning	0.208392727	225	242	225	0.004444444	24.16666667	32.33333333	25.37931034	33.59626437	NA	NA	NA
Freiburg	1	1	1	T3	yes	Cre_cap	Hymenoptera	Apidae	Apis	Apis_mellifera	Apis_mellifera	ID-in-field	4	no	NA	2018-07-01	09:10:00	2018-07-01 09:10	Cre_cap	Apis_mellifera	Cre_cap-Apis_mellifera	4	EX1	morning	0.225080833	250	250	250	0.016	24.75	32.5	25.37931034	33.59626437	0.524216524	351	generalist
Freiburg	1	1	1	T3	yes	Cre_cap	Diptera	Syrphidae	Eupeodes	Eupeodes_corollae	Eupeodes_corollae	caught	1	yes	NA	2018-07-01	09:10:00	2018-07-01 09:10	Cre_cap	Eupeodes_corollae	Cre_cap-Eupeodes_corollae	1	EX1	morning	0.225080833	250	250	250	0.004	24.75	32.5	25.37931034	33.59626437	1	6	specialist
Freiburg	1	1	1	T3	yes	Cre_cap	Diptera	Syrphidae	Eupeodes	Eupeodes_corollae	Eupeodes_corollae	caught	1	yes	NA	2018-07-01	09:10:00	2018-07-01 09:10	Cre_cap	Eupeodes_corollae	Cre_cap-Eupeodes_corollae	1	EX1	morning	0.225080833	250	250	250	0.004	24.75	32.5	25.37931034	33.59626437	1	6	specialist
Freiburg	1	1	1	T3	yes	Cre_cap	Hymenoptera	Apidae	Halictus	Halictus_eurygnathus	Halictus_eurygnathus	caught	1	yes	NA	2018-07-01	09:10:00	2018-07-01 09:10	Cre_cap	Halictus_eurygnathus	Cre_cap-Halictus_eurygnathus	1	EX1	morning	0.225080833	250	250	250	0.004	24.75	32.5	25.37931034	33.59626437	0.090909091	11	non-visitor
Freiburg	1	1	1	T3	yes	Cre_cap	Hymenoptera	Apidae	Halictus	Halictus_scabiosae	Halictus_scabiosae	ID-in-field	4	no	NA	2018-07-01	09:10:00	2018-07-01 09:10	Cre_cap	Halictus_scabiosae	Cre_cap-Halictus_scabiosae	4	EX1	morning	0.225080833	250	250	250	0.016	24.75	32.5	25.37931034	33.59626437	0.479166667	48	generalist
Freiburg	1	1	1	T3	yes	Cre_cap	Hymenoptera	Apidae	Lasioglossum	Lasioglossum_laticeps	Lasioglossum_laticeps	caught	1	yes	NA	2018-07-01	09:10:00	2018-07-01 09:10	Cre_cap	Lasioglossum_laticeps	Cre_cap-Lasioglossum_laticeps	1	EX1	morning	0.225080833	250	250	250	0.004	24.75	32.5	25.37931034	33.59626437	0.6	5	generalist
Freiburg	1	1	1	T3	yes	Cre_cap	Hymenoptera	Apidae	Lasioglossum	Lasioglossum_malachurum	Lasioglossum_malachurum	caught	1	yes	NA	2018-07-01	09:10:00	2018-07-01 09:10	Cre_cap	Lasioglossum_malachurum	Cre_cap-Lasioglossum_malachurum	1	EX1	morning	0.225080833	250	250	250	0.004	24.75	32.5	25.37931034	33.59626437	0.966666667	30	specialist
Freiburg	1	1	1	T3	yes	Cre_cap	Hymenoptera	Apidae	Lasioglossum	Lasioglossum_pauxillum	Lasioglossum_pauxillum	caught	1	yes	NA	2018-07-01	09:10:00	2018-07-01 09:10	Cre_cap	Lasioglossum_pauxillum	Cre_cap-Lasioglossum_pauxillum	1	EX1	morning	0.225080833	250	250	250	0.004	24.75	32.5	25.37931034	33.59626437	0.625	32	generalist
Freiburg	1	1	1	T3	yes	Cre_cap	Diptera	Syrphidae	Sphaerophoria	Sphaerophoria_scripta	Sphaerophoria_scripta	caught	1	yes	NA	2018-07-01	09:10:00	2018-07-01 09:10	Cre_cap	Sphaerophoria_scripta	Cre_cap-Sphaerophoria_scripta	1	EX1	morning	0.225080833	250	250	250	0.004	24.75	32.5	25.37931034	33.59626437	0.578947368	76	generalist
Freiburg	1	1	1	T3	yes	Cre_cap	Diptera	Syrphidae	Sphaerophoria	Sphaerophoria_scripta	Sphaerophoria_scripta	caught	1	yes	NA	2018-07-01	09:10:00	2018-07-01 09:10	Cre_cap	Sphaerophoria_scripta	Cre_cap-Sphaerophoria_scripta	1	EX1	morning	0.225080833	250	250	250	0.004	24.75	32.5	25.37931034	33.59626437	0.578947368	76	generalist
Freiburg	1	1	1	T3	yes	Cre_cap	Diptera	Syrphidae	Sphaerophoria	Sphaerophoria_scripta	Sphaerophoria_scripta	caught	1	yes	NA	2018-07-01	09:10:00	2018-07-01 09:10	Cre_cap	Sphaerophoria_scripta	Cre_cap-Sphaerophoria_scripta	1	EX1	morning	0.225080833	250	250	250	0.004	24.75	32.5	25.37931034	33.59626437	0.578947368	76	generalist
Freiburg	1	1	1	T3	yes	Cre_cap	Coleoptera	NA	NA	NA	NA	caught	1	yes	NA	2018-07-01	09:10:00	2018-07-01 09:10	Cre_cap	NA	NA	1	EX1	morning	0.225080833	250	250	250	0.004	24.75	32.5	25.37931034	33.59626437	NA	NA	NA
Freiburg	1	1	1	T3	yes	Cre_cap	Hymenoptera	Apidae	NA	NA	NA	caught	1	yes	NA	2018-07-01	09:10:00	2018-07-01 09:10	Cre_cap	NA	NA	1	EX1	morning	0.225080833	250	250	250	0.004	24.75	32.5	25.37931034	33.59626437	NA	NA	NA
Freiburg	1	1	1	C3	no	Cre_cap	Hymenoptera	Apidae	Apis	Apis_mellifera	Apis_mellifera	ID-in-field	2	no	NA	2018-07-01	09:27:00	2018-07-01 09:27	Cre_cap	Apis_mellifera	Cre_cap-Apis_mellifera	2	EX1	morning	0.242811946	167	177	167	0.011976048	25.66666667	34.16666667	25.37931034	33.59626437	0.524216524	351	generalist
Freiburg	1	1	1	C3	no	Hyp_rad	Hymenoptera	Apidae	Apis	Apis_mellifera	Apis_mellifera	ID-in-field	2	no	NA	2018-07-01	09:27:00	2018-07-01 09:27	Hyp_rad	Apis_mellifera	Hyp_rad-Apis_mellifera	2	EX1	morning	0.242811946	10	177	167	0.2	25.66666667	34.16666667	25.37931034	33.59626437	0.524216524	351	generalist
Freiburg	1	1	1	C3	no	Pla_lan	Hymenoptera	Apidae	Apis	Apis_mellifera	Apis_mellifera	ID-in-field	2	no	NA	2018-07-01	09:27:00	2018-07-01 09:27	Pla_lan	Apis_mellifera	Pla_lan-Apis_mellifera	2	EX1	morning	0.242811946	23	177	167	0.086956522	25.66666667	34.16666667	25.37931034	33.59626437	0.524216524	351	generalist
Freiburg	1	1	1	C3	no	Cre_cap	Diptera	Syrphidae	Eristalis	Eristalis_tenax	Eristalis_tenax	caught	1	yes	NA	2018-07-01	09:27:00	2018-07-01 09:27	Cre_cap	Eristalis_tenax	Cre_cap-Eristalis_tenax	1	EX1	morning	0.242811946	167	177	167	0.005988024	25.66666667	34.16666667	25.37931034	33.59626437	0.76	25	generalist
Freiburg	1	1	1	C3	no	Cre_cap	Hymenoptera	Apidae	Halictus	Halictus_scabiosae	Halictus_scabiosae	ID-in-field	1	no	NA	2018-07-01	09:27:00	2018-07-01 09:27	Cre_cap	Halictus_scabiosae	Cre_cap-Halictus_scabiosae	1	EX1	morning	0.242811946	167	177	167	0.005988024	25.66666667	34.16666667	25.37931034	33.59626437	0.479166667	48	generalist
Freiburg	1	1	1	C3	no	Cre_cap	Hymenoptera	Apidae	Halictus	Halictus_simplex	Halictus_simplex	caught	1	yes	NA	2018-07-01	09:27:00	2018-07-01 09:27	Cre_cap	Halictus_simplex	Cre_cap-Halictus_simplex	1	EX1	morning	0.242811946	167	177	167	0.005988024	25.66666667	34.16666667	25.37931034	33.59626437	0.75	8	generalist
Freiburg	1	1	1	C3	no	Pla_lan	Hymenoptera	Apidae	Lasioglossum	Lasioglossum_malachurum	Lasioglossum_malachurum	caught	1	yes	NA	2018-07-01	09:27:00	2018-07-01 09:27	Pla_lan	Lasioglossum_malachurum	Pla_lan-Lasioglossum_malachurum	1	EX1	morning	0.242811946	23	177	167	0.043478261	25.66666667	34.16666667	25.37931034	33.59626437	0.966666667	30	specialist
Freiburg	1	1	1	C3	no	Cre_cap	Hymenoptera	Apidae	Lasioglossum	Lasioglossum_malachurum	Lasioglossum_malachurum	caught	1	yes	NA	2018-07-01	09:27:00	2018-07-01 09:27	Cre_cap	Lasioglossum_malachurum	Cre_cap-Lasioglossum_malachurum	1	EX1	morning	0.242811946	167	177	167	0.005988024	25.66666667	34.16666667	25.37931034	33.59626437	0.966666667	30	specialist
Freiburg	1	1	1	C3	no	Hyp_rad	Diptera	Syrphidae	Scaeva	Scaeva_pyrastri	Scaeva_pyrastri	caught	1	yes	NA	2018-07-01	09:27:00	2018-07-01 09:27	Hyp_rad	Scaeva_pyrastri	Hyp_rad-Scaeva_pyrastri	1	EX1	morning	0.242811946	10	177	167	0.1	25.66666667	34.16666667	25.37931034	33.59626437	1	1	specialist
Freiburg	1	1	1	C2	no	Cre_cap	Hymenoptera	Apidae	Andrena	Andrena_fulvago	Andrena_fulvago	caught	1	yes	NA	2018-07-01	09:44:00	2018-07-01 09:44	Cre_cap	Andrena_fulvago	Cre_cap-Andrena_fulvago	1	EX1	morning	0.260543059	500	500	500	0.002	26.66666667	35.33333333	25.37931034	33.59626437	1	2	specialist
Freiburg	1	1	1	C2	no	Cre_cap	Hymenoptera	Apidae	Apis	Apis_mellifera	Apis_mellifera	ID-in-field	1	no	NA	2018-07-01	09:44:00	2018-07-01 09:44	Cre_cap	Apis_mellifera	Cre_cap-Apis_mellifera	1	EX1	morning	0.260543059	500	500	500	0.002	26.66666667	35.33333333	25.37931034	33.59626437	0.524216524	351	generalist
Freiburg	1	1	1	C2	no	Pla_lan	Hymenoptera	Apidae	Apis	Apis_mellifera	Apis_mellifera	ID-in-field	1	no	NA	2018-07-01	09:44:00	2018-07-01 09:44	Pla_lan	Apis_mellifera	Pla_lan-Apis_mellifera	1	EX1	morning	0.260543059	3	500	500	0.333333333	26.66666667	35.33333333	25.37931034	33.59626437	0.524216524	351	generalist
Freiburg	1	1	1	C2	no	Tri_rep	Hymenoptera	Apidae	Apis	Apis_mellifera	Apis_mellifera	ID-in-field	1	no	NA	2018-07-01	09:44:00	2018-07-01 09:44	Tri_rep	Apis_mellifera	Tri_rep-Apis_mellifera	1	EX1	morning	0.260543059	NA	NA	NA	NA	26.66666667	35.33333333	25.37931034	33.59626437	0.524216524	351	generalist
Freiburg	1	1	1	C2	no	Cre_cap	Hymenoptera	Apidae	Bombus	Bombus_lapidarius	Bombus_lapidarius	caught	1	yes	NA	2018-07-01	09:44:00	2018-07-01 09:44	Cre_cap	Bombus_lapidarius	Cre_cap-Bombus_lapidarius	1	EX1	morning	0.260543059	500	500	500	0.002	26.66666667	35.33333333	25.37931034	33.59626437	0.75	12	generalist
Freiburg	1	1	1	C2	no	Cre_cap	Diptera	Syrphidae	Eristalis	Eristalis_tenax	Eristalis_tenax	caught	1	yes	NA	2018-07-01	09:44:00	2018-07-01 09:44	Cre_cap	Eristalis_tenax	Cre_cap-Eristalis_tenax	1	EX1	morning	0.260543059	500	500	500	0.002	26.66666667	35.33333333	25.37931034	33.59626437	0.76	25	generalist
Freiburg	1	1	1	C2	no	Cre_cap	Hymenoptera	Apidae	Halictus	Halictus_scabiosae	Halictus_scabiosae	ID-in-field	2	no	NA	2018-07-01	09:44:00	2018-07-01 09:44	Cre_cap	Halictus_scabiosae	Cre_cap-Halictus_scabiosae	2	EX1	morning	0.260543059	500	500	500	0.004	26.66666667	35.33333333	25.37931034	33.59626437	0.479166667	48	generalist
Freiburg	1	1	1	C2	no	Cre_cap	Hymenoptera	Apidae	Lasioglossum	Lasioglossum_malachurum	Lasioglossum_malachurum	caught	1	yes	NA	2018-07-01	09:44:00	2018-07-01 09:44	Cre_cap	Lasioglossum_malachurum	Cre_cap-Lasioglossum_malachurum	1	EX1	morning	0.260543059	500	500	500	0.002	26.66666667	35.33333333	25.37931034	33.59626437	0.966666667	30	specialist
Freiburg	1	1	1	C2	no	Cre_cap	Hymenoptera	Apidae	Lasioglossum	Lasioglossum_malachurum	Lasioglossum_malachurum	caught	1	yes	NA	2018-07-01	09:44:00	2018-07-01 09:44	Cre_cap	Lasioglossum_malachurum	Cre_cap-Lasioglossum_malachurum	1	EX1	morning	0.260543059	500	500	500	0.002	26.66666667	35.33333333	25.37931034	33.59626437	0.966666667	30	specialist
Freiburg	1	1	1	C2	no	Cre_cap	Diptera	Syrphidae	Sphaerophoria	Sphaerophoria_scripta	Sphaerophoria_scripta	caught	2	yes	NA	2018-07-01	09:44:00	2018-07-01 09:44	Cre_cap	Sphaerophoria_scripta	Cre_cap-Sphaerophoria_scripta	2	EX1	morning	0.260543059	500	500	500	0.004	26.66666667	35.33333333	25.37931034	33.59626437	0.578947368	76	generalist
Freiburg	1	1	1	C2	no	Cre_cap	Diptera	Syrphidae	Sphaerophoria	Sphaerophoria_scripta	Sphaerophoria_scripta	caught	1	yes	NA	2018-07-01	09:44:00	2018-07-01 09:44	Cre_cap	Sphaerophoria_scripta	Cre_cap-Sphaerophoria_scripta	1	EX1	morning	0.260543059	500	500	500	0.002	26.66666667	35.33333333	25.37931034	33.59626437	0.578947368	76	generalist
Freiburg	1	1	1	C2	no	Pla_lan	Diptera	Syrphidae	Sphaerophoria	Sphaerophoria_scripta	Sphaerophoria_scripta	caught	1	yes	NA	2018-07-01	09:44:00	2018-07-01 09:44	Pla_lan	Sphaerophoria_scripta	Pla_lan-Sphaerophoria_scripta	1	EX1	morning	0.260543059	3	500	500	0.333333333	26.66666667	35.33333333	25.37931034	33.59626437	0.578947368	76	generalist
Freiburg	1	1	1	T2	yes	Cre_cap	Hymenoptera	Apidae	Apis	Apis_mellifera	Apis_mellifera	ID-in-field	2	no	NA	2018-07-01	10:02:00	2018-07-01 10:02	Cre_cap	Apis_mellifera	Cre_cap-Apis_mellifera	2	EX1	morning	0.279317178	220	220	220	0.009090909	27.83333333	36.5	25.37931034	33.59626437	0.524216524	351	generalist
Freiburg	1	1	1	T2	yes	Pla_lan	Hymenoptera	Apidae	Apis	Apis_mellifera	Apis_mellifera	ID-in-field	2	no	NA	2018-07-01	10:02:00	2018-07-01 10:02	Pla_lan	Apis_mellifera	Pla_lan-Apis_mellifera	2	EX1	morning	0.279317178	13	220	220	0.153846154	27.83333333	36.5	25.37931034	33.59626437	0.524216524	351	generalist
Freiburg	1	1	1	T2	yes	Cre_cap	Hymenoptera	Apidae	Bombus	Bombus_lapidarius	Bombus_lapidarius	caught	1	yes	NA	2018-07-01	10:02:00	2018-07-01 10:02	Cre_cap	Bombus_lapidarius	Cre_cap-Bombus_lapidarius	1	EX1	morning	0.279317178	220	220	220	0.004545455	27.83333333	36.5	25.37931034	33.59626437	0.75	12	generalist
Freiburg	1	1	1	T2	yes	Cre_cap	Hymenoptera	Apidae	Bombus	Bombus_lapidarius	Bombus_lapidarius	caught	1	yes	NA	2018-07-01	10:02:00	2018-07-01 10:02	Cre_cap	Bombus_lapidarius	Cre_cap-Bombus_lapidarius	1	EX1	morning	0.279317178	220	220	220	0.004545455	27.83333333	36.5	25.37931034	33.59626437	0.75	12	generalist
Freiburg	1	1	1	T2	yes	Cre_cap	Diptera	Syrphidae	Eupeodes	Eupeodes_corollae	Eupeodes_corollae	caught	1	yes	NA	2018-07-01	10:02:00	2018-07-01 10:02	Cre_cap	Eupeodes_corollae	Cre_cap-Eupeodes_corollae	1	EX1	morning	0.279317178	220	220	220	0.004545455	27.83333333	36.5	25.37931034	33.59626437	1	6	specialist
Freiburg	1	1	1	T2	yes	Cre_cap	Hymenoptera	Apidae	Halictus	Halictus_scabiosae	Halictus_scabiosae	ID-in-field	3	no	NA	2018-07-01	10:02:00	2018-07-01 10:02	Cre_cap	Halictus_scabiosae	Cre_cap-Halictus_scabiosae	3	EX1	morning	0.279317178	220	220	220	0.013636364	27.83333333	36.5	25.37931034	33.59626437	0.479166667	48	generalist
Freiburg	1	1	1	T2	yes	Pla_lan	Hymenoptera	Apidae	Halictus	Halictus_tumulorum	Halictus_tumulorum	caught	1	yes	NA	2018-07-01	10:02:00	2018-07-01 10:02	Pla_lan	Halictus_tumulorum	Pla_lan-Halictus_tumulorum	1	EX1	morning	0.279317178	13	220	220	0.076923077	27.83333333	36.5	25.37931034	33.59626437	0.121212121	33	generalist
Freiburg	1	1	1	T2	yes	Cre_cap	Hymenoptera	Apidae	Lasioglossum	Lasioglossum_calceatum	Lasioglossum_calceatum	caught	1	yes	NA	2018-07-01	10:02:00	2018-07-01 10:02	Cre_cap	Lasioglossum_calceatum	Cre_cap-Lasioglossum_calceatum	1	EX1	morning	0.279317178	220	220	220	0.004545455	27.83333333	36.5	25.37931034	33.59626437	0.636363636	11	generalist
Freiburg	1	1	1	T2	yes	Cre_cap	Hymenoptera	Apidae	Lasioglossum	Lasioglossum_leucozonium	Lasioglossum_leucozonium	caught	1	yes	NA	2018-07-01	10:02:00	2018-07-01 10:02	Cre_cap	Lasioglossum_leucozonium	Cre_cap-Lasioglossum_leucozonium	1	EX1	morning	0.279317178	220	220	220	0.004545455	27.83333333	36.5	25.37931034	33.59626437	0.95	20	specialist
Freiburg	1	1	1	T2	yes	Cre_cap	Hymenoptera	Apidae	Lasioglossum	Lasioglossum_malachurum	Lasioglossum_malachurum	caught	1	yes	NA	2018-07-01	10:02:00	2018-07-01 10:02	Cre_cap	Lasioglossum_malachurum	Cre_cap-Lasioglossum_malachurum	1	EX1	morning	0.279317178	220	220	220	0.004545455	27.83333333	36.5	25.37931034	33.59626437	0.966666667	30	specialist
Freiburg	1	1	1	T2	yes	Cre_cap	Hymenoptera	Apidae	Lasioglossum	Lasioglossum_malachurum	Lasioglossum_malachurum	caught	1	yes	NA	2018-07-01	10:02:00	2018-07-01 10:02	Cre_cap	Lasioglossum_malachurum	Cre_cap-Lasioglossum_malachurum	1	EX1	morning	0.279317178	220	220	220	0.004545455	27.83333333	36.5	25.37931034	33.59626437	0.966666667	30	specialist
Freiburg	1	1	1	T2	yes	Sen_jac	Diptera	Syrphidae	Sphaerophoria	Sphaerophoria_scripta	Sphaerophoria_scripta	caught	1	yes	NA	2018-07-01	10:02:00	2018-07-01 10:02	Sen_jac	Sphaerophoria_scripta	Sen_jac-Sphaerophoria_scripta	1	EX1	morning	0.279317178	NA	NA	NA	NA	27.83333333	36.5	25.37931034	33.59626437	0.578947368	76	generalist
Freiburg	1	1	1	C1	no	Cre_cap	Hymenoptera	Apidae	Apis	Apis_mellifera	Apis_mellifera	ID-in-field	1	no	NA	2018-07-01	10:19:00	2018-07-01 10:19	Cre_cap	Apis_mellifera	Cre_cap-Apis_mellifera	1	EX1	morning	0.297048291	101	101	101	0.00990099	28	37.16666667	25.37931034	33.59626437	0.524216524	351	generalist
Freiburg	1	1	1	C1	no	Pla_lan	Hymenoptera	Apidae	Apis	Apis_mellifera	Apis_mellifera	ID-in-field	1	no	NA	2018-07-01	10:19:00	2018-07-01 10:19	Pla_lan	Apis_mellifera	Pla_lan-Apis_mellifera	1	EX1	morning	0.297048291	30	101	101	0.033333333	28	37.16666667	25.37931034	33.59626437	0.524216524	351	generalist
Freiburg	1	1	1	C1	no	Tri_pra	Hymenoptera	Apidae	Bombus	Bombus_humilis	Bombus_humilis	caught	1	yes	NA	2018-07-01	10:19:00	2018-07-01 10:19	Tri_pra	Bombus_humilis	Tri_pra-Bombus_humilis	1	EX1	morning	0.297048291	27	101	101	0.037037037	28	37.16666667	25.37931034	33.59626437	0	2	non-visitor
Freiburg	1	1	1	C1	no	Cre_cap	Hymenoptera	Apidae	Bombus	Bombus_lapidarius	Bombus_lapidarius	caught	1	yes	NA	2018-07-01	10:19:00	2018-07-01 10:19	Cre_cap	Bombus_lapidarius	Cre_cap-Bombus_lapidarius	1	EX1	morning	0.297048291	101	101	101	0.00990099	28	37.16666667	25.37931034	33.59626437	0.75	12	generalist
Freiburg	1	1	1	C1	no	Cre_cap	Diptera	Syrphidae	Eupeodes	Eupeodes_corollae	Eupeodes_corollae	caught	1	yes	NA	2018-07-01	10:19:00	2018-07-01 10:19	Cre_cap	Eupeodes_corollae	Cre_cap-Eupeodes_corollae	1	EX1	morning	0.297048291	101	101	101	0.00990099	28	37.16666667	25.37931034	33.59626437	1	6	specialist
Freiburg	1	1	1	C1	no	Gal_mol	Hymenoptera	Crabonidae	Lindenius	Lindenius_albilabris	Lindenius_albilabris	caught	1	yes	NA	2018-07-01	10:19:00	2018-07-01 10:19	Gal_mol	Lindenius_albilabris	Gal_mol-Lindenius_albilabris	1	EX1	morning	0.297048291	NA	NA	NA	NA	28	37.16666667	25.37931034	33.59626437	0	3	non-visitor
Freiburg	1	1	1	C1	no	Cre_cap	Diptera	Syrphidae	Sphaerophoria	Sphaerophoria_scripta	Sphaerophoria_scripta	caught	1	yes	NA	2018-07-01	10:19:00	2018-07-01 10:19	Cre_cap	Sphaerophoria_scripta	Cre_cap-Sphaerophoria_scripta	1	EX1	morning	0.297048291	101	101	101	0.00990099	28	37.16666667	25.37931034	33.59626437	0.578947368	76	generalist
Freiburg	1	1	1	C1	no	Cre_cap	Hymenoptera	Apidae	NA	NA	NA	caught	1	yes	NA	2018-07-01	10:19:00	2018-07-01 10:19	Cre_cap	NA	NA	1	EX1	morning	0.297048291	101	101	101	0.00990099	28	37.16666667	25.37931034	33.59626437	NA	NA	NA
Freiburg	1	1	1	T1	yes	Cre_cap	Hymenoptera	Apidae	Andrena	Andrena_dorsata	Andrena_dorsata	caught	1	yes	NA	2018-07-01	10:33:00	2018-07-01 10:33	Cre_cap	Andrena_dorsata	Cre_cap-Andrena_dorsata	1	EX1	morning	0.311650384	184	199	184	0.005434783	28.5	37.66666667	25.37931034	33.59626437	1	2	specialist
Freiburg	1	1	1	T1	yes	Cre_cap	Hymenoptera	Apidae	Andrena	Andrena_dorsata	Andrena_dorsata	caught	1	yes	NA	2018-07-01	10:33:00	2018-07-01 10:33	Cre_cap	Andrena_dorsata	Cre_cap-Andrena_dorsata	1	EX1	morning	0.311650384	184	199	184	0.005434783	28.5	37.66666667	25.37931034	33.59626437	1	2	specialist
Freiburg	1	1	1	T1	yes	Cre_cap	Hymenoptera	Apidae	Andrena	Andrena_flavipes	Andrena_flavipes	caught	1	yes	NA	2018-07-01	10:33:00	2018-07-01 10:33	Cre_cap	Andrena_flavipes	Cre_cap-Andrena_flavipes	1	EX1	morning	0.311650384	184	199	184	0.005434783	28.5	37.66666667	25.37931034	33.59626437	1	2	specialist
Freiburg	1	1	1	T1	yes	Tri_rep	Hymenoptera	Apidae	Andrena	Andrena_wilkella	Andrena_wilkella	caught	1	yes	NA	2018-07-01	10:33:00	2018-07-01 10:33	Tri_rep	Andrena_wilkella	Tri_rep-Andrena_wilkella	1	EX1	morning	0.311650384	31	199	184	0.032258065	28.5	37.66666667	25.37931034	33.59626437	NA	NA	NA
Freiburg	1	1	1	T1	yes	Pla_lan	Hymenoptera	Apidae	Apis	Apis_mellifera	Apis_mellifera	ID-in-field	2	no	NA	2018-07-01	10:33:00	2018-07-01 10:33	Pla_lan	Apis_mellifera	Pla_lan-Apis_mellifera	2	EX1	morning	0.311650384	32	199	184	0.0625	28.5	37.66666667	25.37931034	33.59626437	0.524216524	351	generalist
Freiburg	1	1	1	T1	yes	Tri_pra	Hymenoptera	Apidae	Apis	Apis_mellifera	Apis_mellifera	ID-in-field	1	no	NA	2018-07-01	10:33:00	2018-07-01 10:33	Tri_pra	Apis_mellifera	Tri_pra-Apis_mellifera	1	EX1	morning	0.311650384	19	199	184	0.052631579	28.5	37.66666667	25.37931034	33.59626437	0.524216524	351	generalist
Freiburg	1	1	1	T1	yes	Tri_rep	Hymenoptera	Apidae	Apis	Apis_mellifera	Apis_mellifera	ID-in-field	1	no	NA	2018-07-01	10:33:00	2018-07-01 10:33	Tri_rep	Apis_mellifera	Tri_rep-Apis_mellifera	1	EX1	morning	0.311650384	31	199	184	0.032258065	28.5	37.66666667	25.37931034	33.59626437	0.524216524	351	generalist
Freiburg	1	1	1	T1	yes	Leo_aut	Hymenoptera	Apidae	Bombus	Bombus_lapidarius	Bombus_lapidarius	caught	1	yes	NA	2018-07-01	10:33:00	2018-07-01 10:33	Leo_aut	Bombus_lapidarius	Leo_aut-Bombus_lapidarius	1	EX1	morning	0.311650384	15	199	184	0.066666667	28.5	37.66666667	25.37931034	33.59626437	0.75	12	generalist
Freiburg	1	1	1	T1	yes	Tri_pra	Hymenoptera	Apidae	Bombus	NA	Bombus_pascuorum	ID-in-field	1	no	NA	2018-07-01	10:33:00	2018-07-01 10:33	Tri_pra	Bombus_pascuorum	Tri_pra-Bombus_pascuorum	1	EX1	morning	0.311650384	19	199	184	0.052631579	28.5	37.66666667	25.37931034	33.59626437	0.066666667	15	non-visitor
Freiburg	1	1	1	T1	yes	Tri_pra	Hymenoptera	Apidae	Bombus	NA	Bombus_sylvarum	ID-in-field	1	no	NA	2018-07-01	10:33:00	2018-07-01 10:33	Tri_pra	Bombus_sylvarum	Tri_pra-Bombus_sylvarum	1	EX1	morning	0.311650384	19	199	184	0.052631579	28.5	37.66666667	25.37931034	33.59626437	0	23	non-visitor
Freiburg	1	1	1	T1	yes	Cre_cap	Hymenoptera	Apidae	Halictus	Halictus_scabiosae	Halictus_scabiosae	caught	1	yes	NA	2018-07-01	10:33:00	2018-07-01 10:33	Cre_cap	Halictus_scabiosae	Cre_cap-Halictus_scabiosae	1	EX1	morning	0.311650384	184	199	184	0.005434783	28.5	37.66666667	25.37931034	33.59626437	0.479166667	48	generalist
Freiburg	1	1	1	T1	yes	Cre_cap	Hymenoptera	Apidae	Lasioglossum	Lasioglossum_calceatum	Lasioglossum_calceatum	caught	1	yes	NA	2018-07-01	10:33:00	2018-07-01 10:33	Cre_cap	Lasioglossum_calceatum	Cre_cap-Lasioglossum_calceatum	1	EX1	morning	0.311650384	184	199	184	0.005434783	28.5	37.66666667	25.37931034	33.59626437	0.636363636	11	generalist
Freiburg	1	1	1	T1	yes	Cre_cap	Diptera	Syrphidae	Sphaerophoria	Sphaerophoria_scripta	Sphaerophoria_scripta	caught	1	yes	NA	2018-07-01	10:33:00	2018-07-01 10:33	Cre_cap	Sphaerophoria_scripta	Cre_cap-Sphaerophoria_scripta	1	EX1	morning	0.311650384	184	199	184	0.005434783	28.5	37.66666667	25.37931034	33.59626437	0.578947368	76	generalist
Freiburg	1	1	1	T1	yes	Cre_cap	Diptera	Syrphidae	Sphaerophoria	Sphaerophoria_scripta	Sphaerophoria_scripta	caught	1	yes	NA	2018-07-01	10:33:00	2018-07-01 10:33	Cre_cap	Sphaerophoria_scripta	Cre_cap-Sphaerophoria_scripta	1	EX1	morning	0.311650384	184	199	184	0.005434783	28.5	37.66666667	25.37931034	33.59626437	0.578947368	76	generalist
Freiburg	1	1	1	T1	yes	Cre_cap	Diptera	Conopidae	Thecophora	Thecophora_atra	Thecophora_atra	caught	1	yes	NA	2018-07-01	10:33:00	2018-07-01 10:33	Cre_cap	Thecophora_atra	Cre_cap-Thecophora_atra	1	EX1	morning	0.311650384	184	199	184	0.005434783	28.5	37.66666667	25.37931034	33.59626437	0.5	2	generalist
Freiburg	1	1	2	T5	yes	Thy_vul	Hymenoptera	Apidae	Apis	Apis_mellifera	Apis_mellifera	ID-in-field	1	no	NA	2018-07-01	11:05:00	2018-07-01 11:05	Thy_vul	Apis_mellifera	Thy_vul-Apis_mellifera	1	EX1	morning	0.345026597	105	39	39	0.00952381	29.5	38.5	31.25723684	40.55	0.524216524	351	generalist
Freiburg	1	1	2	T5	yes	Cre_cap	Hymenoptera	Apidae	Bombus	Bombus_lapidarius	Bombus_lapidarius	caught	1	yes	NA	2018-07-01	11:05:00	2018-07-01 11:05	Cre_cap	Bombus_lapidarius	Cre_cap-Bombus_lapidarius	1	EX1	morning	0.345026597	39	39	39	0.025641026	29.5	38.5	31.25723684	40.55	0.75	12	generalist
Freiburg	1	1	2	T5	yes	Tri_rep	Hymenoptera	Apidae	Bombus	Bombus_pratorum	Bombus_pratorum	caught	1	yes	NA	2018-07-01	11:05:00	2018-07-01 11:05	Tri_rep	Bombus_pratorum	Tri_rep-Bombus_pratorum	1	EX1	morning	0.345026597	NA	NA	NA	NA	29.5	38.5	31.25723684	40.55	0	3	non-visitor
Freiburg	1	1	2	T5	yes	Cre_cap	Diptera	Syrphidae	Eupeodes	Eupeodes_corollae	Eupeodes_corollae	caught	1	yes	NA	2018-07-01	11:05:00	2018-07-01 11:05	Cre_cap	Eupeodes_corollae	Cre_cap-Eupeodes_corollae	1	EX1	morning	0.345026597	39	39	39	0.025641026	29.5	38.5	31.25723684	40.55	1	6	specialist
Freiburg	1	1	2	T5	yes	Cre_cap	Diptera	Syrphidae	Eupeodes	Eupeodes_corollae	Eupeodes_corollae	caught	1	yes	NA	2018-07-01	11:05:00	2018-07-01 11:05	Cre_cap	Eupeodes_corollae	Cre_cap-Eupeodes_corollae	1	EX1	morning	0.345026597	39	39	39	0.025641026	29.5	38.5	31.25723684	40.55	1	6	specialist
Freiburg	1	1	2	T5	yes	Tri_rep	Hymenoptera	Apidae	Lasioglossum	Lasioglossum_lativentre	Lasioglossum_lativentre	caught	1	yes	NA	2018-07-01	11:05:00	2018-07-01 11:05	Tri_rep	Lasioglossum_lativentre	Tri_rep-Lasioglossum_lativentre	1	EX1	morning	0.345026597	NA	NA	NA	NA	29.5	38.5	31.25723684	40.55	0	1	non-visitor
Freiburg	1	1	2	T5	yes	Pim_sax	Diptera	Syrphidae	Sphaerophoria	Sphaerophoria_scripta	Sphaerophoria_scripta	caught	1	yes	NA	2018-07-01	11:05:00	2018-07-01 11:05	Pim_sax	Sphaerophoria_scripta	Pim_sax-Sphaerophoria_scripta	1	EX1	morning	0.345026597	1200	39	39	0.000833333	29.5	38.5	31.25723684	40.55	0.578947368	76	generalist
Freiburg	1	1	2	T5	yes	Cre_cap	Diptera	Syrphidae	Sphaerophoria	Sphaerophoria_scripta	Sphaerophoria_scripta	caught	1	yes	NA	2018-07-01	11:05:00	2018-07-01 11:05	Cre_cap	Sphaerophoria_scripta	Cre_cap-Sphaerophoria_scripta	1	EX1	morning	0.345026597	39	39	39	0.025641026	29.5	38.5	31.25723684	40.55	0.578947368	76	generalist
Freiburg	1	1	2	T5	yes	Thy_vul	Diptera	Syrphidae	Sphaerophoria	Sphaerophoria_scripta	Sphaerophoria_scripta	caught	1	yes	NA	2018-07-01	11:05:00	2018-07-01 11:05	Thy_vul	Sphaerophoria_scripta	Thy_vul-Sphaerophoria_scripta	1	EX1	morning	0.345026597	105	39	39	0.00952381	29.5	38.5	31.25723684	40.55	0.578947368	76	generalist
Freiburg	1	1	2	C5	no	Cre_cap	Hymenoptera	Apidae	Apis	Apis_mellifera	Apis_mellifera	ID-in-field	1	no	NA	2018-07-01	11:23:00	2018-07-01 11:23	Cre_cap	Apis_mellifera	Cre_cap-Apis_mellifera	1	EX1	morning	0.363800716	28	28	28	0.035714286	30.66666667	39.5	31.25723684	40.55	0.524216524	351	generalist
Freiburg	1	1	2	C5	no	Cre_cap	Diptera	Syrphidae	Sphaerophoria	Sphaerophoria_interrupta	Sphaerophoria_interrupta	caught	1	yes	NA	2018-07-01	11:23:00	2018-07-01 11:23	Cre_cap	Sphaerophoria_interrupta	Cre_cap-Sphaerophoria_interrupta	1	EX1	morning	0.363800716	28	28	28	0.035714286	30.66666667	39.5	31.25723684	40.55	1	1	specialist
Freiburg	1	1	2	C5	no	Cre_cap	Diptera	Syrphidae	Sphaerophoria	Sphaerophoria_scripta	Sphaerophoria_scripta	caught	1	yes	NA	2018-07-01	11:23:00	2018-07-01 11:23	Cre_cap	Sphaerophoria_scripta	Cre_cap-Sphaerophoria_scripta	1	EX1	morning	0.363800716	28	28	28	0.035714286	30.66666667	39.5	31.25723684	40.55	0.578947368	76	generalist
Freiburg	1	1	2	C5	no	Gal_mol	Diptera	Syrphidae	Sphaerophoria	Sphaerophoria_taeniata	Sphaerophoria_taeniata	caught	1	yes	NA	2018-07-01	11:23:00	2018-07-01 11:23	Gal_mol	Sphaerophoria_taeniata	Gal_mol-Sphaerophoria_taeniata	1	EX1	morning	0.363800716	NA	NA	NA	NA	30.66666667	39.5	31.25723684	40.55	0.8	5	generalist
Freiburg	1	1	2	C5	no	Cre_cap	Hymenoptera	Apidae	NA	NA	NA	caught	1	yes	NA	2018-07-01	11:23:00	2018-07-01 11:23	Cre_cap	NA	NA	1	EX1	morning	0.363800716	28	28	28	0.035714286	30.66666667	39.5	31.25723684	40.55	NA	NA	NA
Freiburg	1	1	2	T4	yes	Cre_cap	Hymenoptera	Apidae	Andrena	Andrena_flavipes	Andrena_flavipes	caught	1	yes	NA	2018-07-01	11:34:00	2018-07-01 11:34	Cre_cap	Andrena_flavipes	Cre_cap-Andrena_flavipes	1	EX1	morning	0.375273789	81	81	81	0.012345679	30.66666667	39.5	31.25723684	40.55	1	2	specialist
Freiburg	1	1	2	T4	yes	Cre_cap	Hymenoptera	Apidae	Apis	Apis_mellifera	Apis_mellifera	ID-in-field	1	no	NA	2018-07-01	11:34:00	2018-07-01 11:34	Cre_cap	Apis_mellifera	Cre_cap-Apis_mellifera	1	EX1	morning	0.375273789	81	81	81	0.012345679	30.66666667	39.5	31.25723684	40.55	0.524216524	351	generalist
Freiburg	1	1	2	T4	yes	Thy_vul	Hymenoptera	Apidae	Apis	Apis_mellifera	Apis_mellifera	ID-in-field	2	no	NA	2018-07-01	11:34:00	2018-07-01 11:34	Thy_vul	Apis_mellifera	Thy_vul-Apis_mellifera	2	EX1	morning	0.375273789	534	81	81	0.003745318	30.66666667	39.5	31.25723684	40.55	0.524216524	351	generalist
Freiburg	1	1	2	T4	yes	Cre_cap	Hymenoptera	Apidae	Halictus	Halictus_scabiosae	Halictus_scabiosae	caught	1	yes	NA	2018-07-01	11:34:00	2018-07-01 11:34	Cre_cap	Halictus_scabiosae	Cre_cap-Halictus_scabiosae	1	EX1	morning	0.375273789	81	81	81	0.012345679	30.66666667	39.5	31.25723684	40.55	0.479166667	48	generalist
Freiburg	1	1	2	T4	yes	Cre_cap	Hymenoptera	Apidae	Lasioglossum	Lasioglossum_pauxillum	Lasioglossum_pauxillum	caught	1	yes	NA	2018-07-01	11:34:00	2018-07-01 11:34	Cre_cap	Lasioglossum_pauxillum	Cre_cap-Lasioglossum_pauxillum	1	EX1	morning	0.375273789	81	81	81	0.012345679	30.66666667	39.5	31.25723684	40.55	0.625	32	generalist
Freiburg	1	1	2	T4	yes	Cre_cap	Hymenoptera	Apidae	NA	NA	NA	caught	1	yes	NA	2018-07-01	11:34:00	2018-07-01 11:34	Cre_cap	NA	NA	1	EX1	morning	0.375273789	81	81	81	0.012345679	30.66666667	39.5	31.25723684	40.55	NA	NA	NA
Freiburg	1	1	2	T4	yes	Thy_vul	Diptera	Syrphidae	Sphaerophoria	Sphaerophoria_scripta	Sphaerophoria_scripta	caught	1	yes	NA	2018-07-01	11:34:00	2018-07-01 11:34	Thy_vul	Sphaerophoria_scripta	Thy_vul-Sphaerophoria_scripta	1	EX1	morning	0.375273789	534	81	81	0.001872659	30.66666667	39.5	31.25723684	40.55	0.578947368	76	generalist
Freiburg	1	1	2	T4	yes	Thy_vul	Diptera	Syrphidae	Sphaerophoria	Sphaerophoria_scripta	Sphaerophoria_scripta	caught	1	yes	NA	2018-07-01	11:34:00	2018-07-01 11:34	Thy_vul	Sphaerophoria_scripta	Thy_vul-Sphaerophoria_scripta	1	EX1	morning	0.375273789	534	81	81	0.001872659	30.66666667	39.5	31.25723684	40.55	0.578947368	76	generalist
Freiburg	1	1	2	T4	yes	Thy_vul	Diptera	Syrphidae	Sphaerophoria	Sphaerophoria_scripta	Sphaerophoria_scripta	caught	1	yes	NA	2018-07-01	11:34:00	2018-07-01 11:34	Thy_vul	Sphaerophoria_scripta	Thy_vul-Sphaerophoria_scripta	1	EX1	morning	0.375273789	534	81	81	0.001872659	30.66666667	39.5	31.25723684	40.55	0.578947368	76	generalist
Freiburg	1	1	2	T4	yes	Cre_cap	Diptera	Conopidae	Thecophora	Thecophora_atra	Thecophora_atra	caught	1	yes	NA	2018-07-01	11:34:00	2018-07-01 11:34	Cre_cap	Thecophora_atra	Cre_cap-Thecophora_atra	1	EX1	morning	0.375273789	81	81	81	0.012345679	30.66666667	39.5	31.25723684	40.55	0.5	2	generalist
Freiburg	1	1	2	C4	no	Cre_cap	Hymenoptera	Apidae	Apis	Apis_mellifera	Apis_mellifera	ID-in-field	1	no	NA	2018-07-01	11:54:00	2018-07-01 11:54	Cre_cap	Apis_mellifera	Cre_cap-Apis_mellifera	1	EX1	morning	0.396133922	66	66	66	0.015151515	31.33333333	40.5	31.25723684	40.55	0.524216524	351	generalist
Freiburg	1	1	2	C4	no	Thy_vul	Hymenoptera	Apidae	Apis	Apis_mellifera	Apis_mellifera	ID-in-field	6	no	NA	2018-07-01	11:54:00	2018-07-01 11:54	Thy_vul	Apis_mellifera	Thy_vul-Apis_mellifera	6	EX1	morning	0.396133922	1440	66	66	0.004166667	31.33333333	40.5	31.25723684	40.55	0.524216524	351	generalist
Freiburg	1	1	2	C4	no	Tri_rep	Hymenoptera	Apidae	Apis	Apis_mellifera	Apis_mellifera	ID-in-field	1	no	NA	2018-07-01	11:54:00	2018-07-01 11:54	Tri_rep	Apis_mellifera	Tri_rep-Apis_mellifera	1	EX1	morning	0.396133922	24	66	66	0.041666667	31.33333333	40.5	31.25723684	40.55	0.524216524	351	generalist
Freiburg	1	1	2	C3	no	Cre_cap	Hymenoptera	Apidae	Halictus	Halictus_scabiosae	Halictus_scabiosae	caught	1	yes	NA	2018-07-01	12:00:00	2018-07-01 12:00	Cre_cap	Halictus_scabiosae	Cre_cap-Halictus_scabiosae	1	EX1	morning	0.402391962	40	40	40	0.025	31.75	40.83333333	31.25723684	40.55	0.479166667	48	generalist
Freiburg	1	1	2	C3	no	Gal_mol	Diptera	Syrphidae	Sphaerophoria	Sphaerophoria_scripta	Sphaerophoria_scripta	caught	1	yes	NA	2018-07-01	12:00:00	2018-07-01 12:00	Gal_mol	Sphaerophoria_scripta	Gal_mol-Sphaerophoria_scripta	1	EX1	morning	0.402391962	NA	NA	NA	NA	31.75	40.83333333	31.25723684	40.55	0.578947368	76	generalist
Freiburg	1	1	2	C3	no	Cre_cap	Diptera	Syrphidae	NA	NA	NA	caught	1	yes	NA	2018-07-01	12:00:00	2018-07-01 12:00	Cre_cap	NA	NA	1	EX1	morning	0.402391962	40	40	40	0.025	31.75	40.83333333	31.25723684	40.55	NA	NA	NA
Freiburg	1	1	2	T3	yes	Thy_vul	Hymenoptera	Apidae	Apis	Apis_mellifera	Apis_mellifera	ID-in-field	2	no	NA	2018-07-01	12:10:00	2018-07-01 12:10	Thy_vul	Apis_mellifera	Thy_vul-Apis_mellifera	2	EX1	morning	0.412822028	500	116	116	0.004	32	41.83333333	31.25723684	40.55	0.524216524	351	generalist
Freiburg	1	1	2	T3	yes	Thy_vul	Hymenoptera	Apidae	Bombus	Bombus_lapidarius	Bombus_lapidarius	caught	1	yes	NA	2018-07-01	12:10:00	2018-07-01 12:10	Thy_vul	Bombus_lapidarius	Thy_vul-Bombus_lapidarius	1	EX1	morning	0.412822028	500	116	116	0.002	32	41.83333333	31.25723684	40.55	0.75	12	generalist
Freiburg	1	1	2	T3	yes	Thy_vul	Diptera	Syrphidae	Sphaerophoria	Sphaerophoria_scripta	Sphaerophoria_scripta	caught	1	yes	NA	2018-07-01	12:10:00	2018-07-01 12:10	Thy_vul	Sphaerophoria_scripta	Thy_vul-Sphaerophoria_scripta	1	EX1	morning	0.412822028	500	116	116	0.002	32	41.83333333	31.25723684	40.55	0.578947368	76	generalist
Freiburg	1	1	2	T2	yes	Pla_lan	Hymenoptera	Apidae	Bombus	NA	Bombus_terrestris	ID-in-field	1	no	NA	2018-07-01	12:21:00	2018-07-01 12:21	Pla_lan	Bombus_terrestris	Pla_lan-Bombus_terrestris	1	EX1	morning	0.424295101	7	129	129	0.142857143	32.33333333	42	31.25723684	40.55	0.2	5	generalist
Freiburg	1	1	2	T2	yes	Cre_cap	Hymenoptera	Apidae	Halictus	Halictus_scabiosae	Halictus_scabiosae	ID-in-field	1	no	NA	2018-07-01	12:21:00	2018-07-01 12:21	Cre_cap	Halictus_scabiosae	Cre_cap-Halictus_scabiosae	1	EX1	morning	0.424295101	129	129	129	0.007751938	32.33333333	42	31.25723684	40.55	0.479166667	48	generalist
Freiburg	1	1	2	T2	yes	Cre_cap	Hymenoptera	Apidae	Lasioglossum	Lasioglossum_calceatum	Lasioglossum_calceatum	caught	1	yes	NA	2018-07-01	12:21:00	2018-07-01 12:21	Cre_cap	Lasioglossum_calceatum	Cre_cap-Lasioglossum_calceatum	1	EX1	morning	0.424295101	129	129	129	0.007751938	32.33333333	42	31.25723684	40.55	0.636363636	11	generalist
Freiburg	1	1	2	C2	no	Lot_cor	Hymenoptera	Apidae	Osmia	Osmia_tridentata	Osmia_tridentata	caught	1	yes	NA	2018-07-01	12:27:00	2018-07-01 12:27	Lot_cor	Osmia_tridentata	Lot_cor-Osmia_tridentata	1	EX1	morning	0.430553141	40	248	248	0.025	32.16666667	41.16666667	31.25723684	40.55	0	1	non-visitor
Freiburg	1	1	2	C2	no	Ach_mil	Diptera	Syrphidae	Sphaerophoria	Sphaerophoria_scripta	Sphaerophoria_scripta	caught	1	yes	NA	2018-07-01	12:27:00	2018-07-01 12:27	Ach_mil	Sphaerophoria_scripta	Ach_mil-Sphaerophoria_scripta	1	EX1	morning	0.430553141	210	248	248	0.004761905	32.16666667	41.16666667	31.25723684	40.55	0.578947368	76	generalist
Freiburg	1	1	2	C2	no	Ach_mil	Hymenoptera	Apidae	NA	NA	NA	caught	1	yes	NA	2018-07-01	12:27:00	2018-07-01 12:27	Ach_mil	NA	NA	1	EX1	morning	0.430553141	210	248	248	0.004761905	32.16666667	41.16666667	31.25723684	40.55	NA	NA	NA
Freiburg	1	1	2	T1	yes	Tri_rep	Hymenoptera	Apidae	Apis	Apis_mellifera	Apis_mellifera	ID-in-field	1	no	NA	2018-07-01	12:37:00	2018-07-01 12:37	Tri_rep	Apis_mellifera	Tri_rep-Apis_mellifera	1	EX1	morning	0.440983208	32	100	97	0.03125	32	41.16666667	31.25723684	40.55	0.524216524	351	generalist
Freiburg	1	1	2	C1	no	Cre_cap	Hymenoptera	Apidae	Halictus	Halictus_scabiosae	Halictus_scabiosae	caught	1	yes	NA	2018-07-01	12:43:00	2018-07-01 12:43	Cre_cap	Halictus_scabiosae	Cre_cap-Halictus_scabiosae	1	EX1	morning	0.447241247	110	110	110	0.009090909	32.16666667	41.16666667	31.25723684	40.55	0.479166667	48	generalist
Freiburg	1	1	2	C1	no	Cre_cap	Hymenoptera	Apidae	Lasioglossum	Lasioglossum_calceatum	Lasioglossum_calceatum	caught	1	yes	NA	2018-07-01	12:43:00	2018-07-01 12:43	Cre_cap	Lasioglossum_calceatum	Cre_cap-Lasioglossum_calceatum	1	EX1	morning	0.447241247	110	110	110	0.009090909	32.16666667	41.16666667	31.25723684	40.55	0.636363636	11	generalist
Freiburg	1	1	2	C1	no	Cre_cap	Hymenoptera	Apidae	NA	NA	NA	caught	1	yes	NA	2018-07-01	12:43:00	2018-07-01 12:43	Cre_cap	NA	NA	1	EX1	morning	0.447241247	110	110	110	0.009090909	32.16666667	41.16666667	31.25723684	40.55	NA	NA	NA
Freiburg	1	1	3	T5	yes	Pim_sax	Hymenoptera	Apidae	Andrena	Andrena_minutuloides	Andrena_minutuloides	caught	1	yes	NA	2018-07-01	13:34:00	2018-07-01 13:34	Pim_sax	Andrena_minutuloides	Pim_sax-Andrena_minutuloides	1	EX1	afternoon	0.500434586	544	5	5	0.001838235	33.5	42.5	34.3	42.78333333	0	4	non-visitor
Freiburg	1	1	3	T5	yes	Pim_sax	Hymenoptera	Apidae	Andrena	Andrena_minutuloides	Andrena_minutuloides	caught	1	yes	NA	2018-07-01	13:34:00	2018-07-01 13:34	Pim_sax	Andrena_minutuloides	Pim_sax-Andrena_minutuloides	1	EX1	afternoon	0.500434586	544	5	5	0.001838235	33.5	42.5	34.3	42.78333333	0	4	non-visitor
Freiburg	1	1	3	T5	yes	Thy_vul	Hymenoptera	Apidae	Apis	Apis_mellifera	Apis_mellifera	ID-in-field	1	no	NA	2018-07-01	13:34:00	2018-07-01 13:34	Thy_vul	Apis_mellifera	Thy_vul-Apis_mellifera	1	EX1	afternoon	0.500434586	90	5	5	0.011111111	33.5	42.5	34.3	42.78333333	0.524216524	351	generalist
Freiburg	1	1	3	T5	yes	Gal_mol	Diptera	Syrphidae	Sphaerophoria	Sphaerophoria_taeniata	Sphaerophoria_taeniata	caught	1	yes	NA	2018-07-01	13:34:00	2018-07-01 13:34	Gal_mol	Sphaerophoria_taeniata	Gal_mol-Sphaerophoria_taeniata	1	EX1	afternoon	0.500434586	NA	NA	NA	NA	33.5	42.5	34.3	42.78333333	0.8	5	generalist
Freiburg	1	1	3	C5	no	Gal_mol	Hymenoptera	Apidae	Halictus	Halictus_confusus	Halictus_confusus	caught	1	yes	NA	2018-07-01	13:43:00	2018-07-01 13:43	Gal_mol	Halictus_confusus	Gal_mol-Halictus_confusus	1	EX1	afternoon	0.509821646	NA	NA	NA	NA	34	42.83333333	34.3	42.78333333	0	4	non-visitor
Freiburg	1	1	3	T4	yes	Cre_cap	Hymenoptera	Apidae	Lasioglossum	Lasioglossum_leucozonium	Lasioglossum_leucozonium	caught	1	yes	NA	2018-07-01	13:50:00	2018-07-01 13:50	Cre_cap	Lasioglossum_leucozonium	Cre_cap-Lasioglossum_leucozonium	1	EX1	afternoon	0.517122692	4	4	4	0.25	34.25	42.66666667	34.3	42.78333333	0.95	20	specialist
Freiburg	1	1	3	T4	yes	Thy_vul	Diptera	Syrphidae	Sphaerophoria	Sphaerophoria_scripta	Sphaerophoria_scripta	caught	1	yes	NA	2018-07-01	13:50:00	2018-07-01 13:50	Thy_vul	Sphaerophoria_scripta	Thy_vul-Sphaerophoria_scripta	1	EX1	afternoon	0.517122692	546	4	4	0.001831502	34.25	42.66666667	34.3	42.78333333	0.578947368	76	generalist
Freiburg	1	1	3	C4	no	Thy_vul	Hymenoptera	Apidae	Apis	Apis_mellifera	Apis_mellifera	ID-in-field	5	no	NA	2018-07-01	13:58:00	2018-07-01 13:58	Thy_vul	Apis_mellifera	Thy_vul-Apis_mellifera	5	EX1	afternoon	0.525466745	1232	2	2	0.004058442	34.16666667	42.83333333	34.3	42.78333333	0.524216524	351	generalist
Freiburg	1	1	3	C4	no	Thy_vul	Lepidoptera	Noctuidae	Euclidia	Euclidia_glyphica	Euclidia_glyphica	caught	1	yes	NA	2018-07-01	13:58:00	2018-07-01 13:58	Thy_vul	Euclidia_glyphica	Thy_vul-Euclidia_glyphica	1	EX1	afternoon	0.525466745	1232	2	2	0.000811688	34.16666667	42.83333333	34.3	42.78333333	0	1	non-visitor
Freiburg	1	1	3	C4	no	Pim_sax	Hymenoptera	Apidae	Halictus	Halictus_tumulorum	Halictus_tumulorum	caught	1	yes	NA	2018-07-01	13:58:00	2018-07-01 13:58	Pim_sax	Halictus_tumulorum	Pim_sax-Halictus_tumulorum	1	EX1	afternoon	0.525466745	795	2	2	0.001257862	34.16666667	42.83333333	34.3	42.78333333	0.121212121	33	generalist
Freiburg	1	1	3	C4	no	Pim_sax	Diptera	NA	NA	NA	NA	caught	1	yes	NA	2018-07-01	13:58:00	2018-07-01 13:58	Pim_sax	NA	NA	1	EX1	afternoon	0.525466745	795	2	2	0.001257862	34.16666667	42.83333333	34.3	42.78333333	NA	NA	NA
Freiburg	1	1	3	C4	no	Pim_sax	Hymenoptera	Apidae	NA	NA	NA	caught	1	yes	NA	2018-07-01	13:58:00	2018-07-01 13:58	Pim_sax	NA	NA	1	EX1	afternoon	0.525466745	795	2	2	0.001257862	34.16666667	42.83333333	34.3	42.78333333	NA	NA	NA
Freiburg	1	1	3	C4	no	Pim_sax	Diptera	NA	NA	NA	NA	caught	1	yes	NA	2018-07-01	13:58:00	2018-07-01 13:58	Pim_sax	NA	NA	1	EX1	afternoon	0.525466745	795	2	2	0.001257862	34.16666667	42.83333333	34.3	42.78333333	NA	NA	NA
Freiburg	1	1	3	C3	no	Thy_vul	Hymenoptera	Apidae	Halictus	Halictus_eurygnathus	Halictus_eurygnathus	caught	1	yes	NA	2018-07-01	14:10:00	2018-07-01 14:10	Thy_vul	Halictus_eurygnathus	Thy_vul-Halictus_eurygnathus	1	EX1	afternoon	0.537982825	NA	NA	NA	NA	34	42.66666667	34.3	42.78333333	0.090909091	11	non-visitor
Freiburg	1	1	3	T3	yes	Thy_vul	Diptera	Syrphidae	Sphaerophoria	Sphaerophoria_taeniata	Sphaerophoria_taeniata	caught	1	yes	NA	2018-07-01	14:18:00	2018-07-01 14:18	Thy_vul	Sphaerophoria_taeniata	Thy_vul-Sphaerophoria_taeniata	1	EX1	afternoon	0.546326878	410	28	28	0.002439024	33.66666667	42	34.3	42.78333333	0.8	5	generalist
Freiburg	1	1	3	C2	no	Tri_rep	Hymenoptera	Apidae	Apis	Apis_mellifera	Apis_mellifera	ID-in-field	2	no	NA	2018-07-01	14:25:00	2018-07-01 14:25	Tri_rep	Apis_mellifera	Tri_rep-Apis_mellifera	2	EX1	afternoon	0.553627925	7	20	20	0.285714286	33.75	41.83333333	34.3	42.78333333	0.524216524	351	generalist
Freiburg	1	1	3	C1	no	Tri_rep	Hymenoptera	Apidae	Apis	Apis_mellifera	Apis_mellifera	ID-in-field	1	no	NA	2018-07-01	14:32:00	2018-07-01 14:32	Tri_rep	Apis_mellifera	Tri_rep-Apis_mellifera	1	EX1	afternoon	0.560928971	8	16	16	0.125	34.66666667	42.66666667	34.3	42.78333333	0.524216524	351	generalist
Freiburg	1	1	3	C1	no	Tri_pra	Hymenoptera	Apidae	Halictus	Halictus_simplex	Halictus_simplex	caught	1	yes	NA	2018-07-01	14:32:00	2018-07-01 14:32	Tri_pra	Halictus_simplex	Tri_pra-Halictus_simplex	1	EX1	afternoon	0.560928971	12	16	16	0.083333333	34.66666667	42.66666667	34.3	42.78333333	0.75	8	generalist
Freiburg	1	1	3	C1	no	Gal_mol	Diptera	Syrphidae	Sphaerophoria	Sphaerophoria_scripta	Sphaerophoria_scripta	caught	1	yes	NA	2018-07-01	14:32:00	2018-07-01 14:32	Gal_mol	Sphaerophoria_scripta	Gal_mol-Sphaerophoria_scripta	1	EX1	afternoon	0.560928971	NA	NA	NA	NA	34.66666667	42.66666667	34.3	42.78333333	0.578947368	76	generalist
Freiburg	1	1	3	T1	yes	Tri_rep	Hymenoptera	Apidae	Apis	Apis_mellifera	Apis_mellifera	ID-in-field	1	no	NA	2018-07-01	14:40:00	2018-07-01 14:40	Tri_rep	Apis_mellifera	Tri_rep-Apis_mellifera	1	EX1	afternoon	0.569273024	20	10	10	0.05	35.5	43.16666667	34.3	42.78333333	0.524216524	351	generalist
Freiburg	1	1	3	T1	yes	Tri_pra	Hymenoptera	Apidae	Bombus	NA	Bombus_sylvarum	ID-in-field	1	no	NA	2018-07-01	14:40:00	2018-07-01 14:40	Tri_pra	Bombus_sylvarum	Tri_pra-Bombus_sylvarum	1	EX1	afternoon	0.569273024	14	10	10	0.071428571	35.5	43.16666667	34.3	42.78333333	0	23	non-visitor
Freiburg	1	1	3	T1	yes	Tri_pra	Hymenoptera	Apidae	Halictus	Halictus_confusus	Halictus_confusus	caught	1	yes	NA	2018-07-01	14:40:00	2018-07-01 14:40	Tri_pra	Halictus_confusus	Tri_pra-Halictus_confusus	1	EX1	afternoon	0.569273024	14	10	10	0.071428571	35.5	43.16666667	34.3	42.78333333	0	4	non-visitor
Freiburg	1	1	3	T2	yes	Tri_rep	Hymenoptera	Apidae	Apis	Apis_mellifera	Apis_mellifera	ID-in-field	1	no	NA	2018-07-01	14:48:00	2018-07-01 14:48	Tri_rep	Apis_mellifera	Tri_rep-Apis_mellifera	1	EX1	afternoon	0.577617077	5	4	4	0.2	35.5	42.66666667	34.3	42.78333333	0.524216524	351	generalist
Freiburg	1	1	4	T5	yes	Thy_vul	Hymenoptera	Apidae	Apis	Apis_mellifera	Apis_mellifera	ID-in-field	2	no	NA	2018-07-01	15:43:00	2018-07-01 15:43	Thy_vul	Apis_mellifera	Thy_vul-Apis_mellifera	2	EX1	afternoon	0.634982443	70	NA	NA	0.028571429	36.83333333	42.33333333	36.39285714	42.35714286	0.524216524	351	generalist
Freiburg	1	1	4	T5	yes	Dau_car	Hymenoptera	Ichneumonidae	NA	NA	Ichneumonidae2	caught	1	yes	NA	2018-07-01	15:43:00	2018-07-01 15:43	Dau_car	Ichneumonidae2	Dau_car-Ichneumonidae2	1	EX1	afternoon	0.634982443	402.5207307	NA	NA	0.002484344	36.83333333	42.33333333	36.39285714	42.35714286	0	1	non-visitor
Freiburg	1	1	4	T5	yes	Pim_sax	Coleoptera	Oedemeridae	Oederma	NA	Oederma_yellow	caught	1	yes	NA	2018-07-01	15:43:00	2018-07-01 15:43	Pim_sax	Oedemera_yellow	Pim_sax-Oederma_yellow	1	EX1	afternoon	0.634982443	1350	NA	NA	0.000740741	36.83333333	42.33333333	36.39285714	42.35714286	NA	NA	NA
Freiburg	1	1	4	C4	no	Thy_vul	Hymenoptera	Apidae	Apis	Apis_mellifera	Apis_mellifera	ID-in-field	4	no	NA	2018-07-01	15:58:00	2018-07-01 15:58	Thy_vul	Apis_mellifera	Thy_vul-Apis_mellifera	4	EX1	afternoon	0.650627542	1284	NA	NA	0.003115265	37	42.83333333	36.39285714	42.35714286	0.524216524	351	generalist
Freiburg	1	1	4	C4	no	Tri_rep	Hymenoptera	Apidae	Apis	Apis_mellifera	Apis_mellifera	ID-in-field	1	no	NA	2018-07-01	15:58:00	2018-07-01 15:58	Tri_rep	Apis_mellifera	Tri_rep-Apis_mellifera	1	EX1	afternoon	0.650627542	5	NA	NA	0.2	37	42.83333333	36.39285714	42.35714286	0.524216524	351	generalist
Freiburg	1	1	4	C4	no	Tri_rep	Hymenoptera	Apidae	Halictus	Halictus_tumulorum	Halictus_tumulorum	caught	1	yes	NA	2018-07-01	15:58:00	2018-07-01 15:58	Tri_rep	Halictus_tumulorum	Tri_rep-Halictus_tumulorum	1	EX1	afternoon	0.650627542	5	NA	NA	0.2	37	42.83333333	36.39285714	42.35714286	0.121212121	33	generalist
Freiburg	1	1	4	C4	no	Thy_vul	Hymenoptera	Apidae	Hylaeus	Hylaeus_dilatatus	Hylaeus_dilatatus	caught	1	yes	NA	2018-07-01	15:58:00	2018-07-01 15:58	Thy_vul	Hylaeus_dilatatus	Thy_vul-Hylaeus_dilatatus	1	EX1	afternoon	0.650627542	1284	NA	NA	0.000778816	37	42.83333333	36.39285714	42.35714286	0	3	non-visitor
Freiburg	1	1	4	C4	no	Thy_vul	Hymenoptera	Apidae	Lasioglossum	Lasioglossum_laticeps	Lasioglossum_laticeps	caught	1	yes	NA	2018-07-01	15:58:00	2018-07-01 15:58	Thy_vul	Lasioglossum_laticeps	Thy_vul-Lasioglossum_laticeps	1	EX1	afternoon	0.650627542	1284	NA	NA	0.000778816	37	42.83333333	36.39285714	42.35714286	0.6	5	generalist
Freiburg	1	1	4	T4	yes	Thy_vul	Hymenoptera	Apidae	Apis	Apis_mellifera	Apis_mellifera	ID-in-field	2	no	NA	2018-07-01	16:09:00	2018-07-01 16:09	Thy_vul	Apis_mellifera	Thy_vul-Apis_mellifera	2	EX1	afternoon	0.662100615	335	NA	NA	0.005970149	37.16666667	43	36.39285714	42.35714286	0.524216524	351	generalist
Freiburg	1	1	4	T4	yes	Pim_sax	Hymenoptera	Braconidae	NA	NA	Braconidae1	caught	1	yes	NA	2018-07-01	16:09:00	2018-07-01 16:09	Pim_sax	Braconidae1	Pim_sax-Braconidae1	1	EX1	afternoon	0.662100615	225	NA	NA	0.004444444	37.16666667	43	36.39285714	42.35714286	0	1	non-visitor
Freiburg	1	1	4	T4	yes	Pim_sax	Hymenoptera	Apidae	Lasioglossum	Lasioglossum_pauxillum	Lasioglossum_pauxillum	caught	1	yes	NA	2018-07-01	16:09:00	2018-07-01 16:09	Pim_sax	Lasioglossum_pauxillum	Pim_sax-Lasioglossum_pauxillum	1	EX1	afternoon	0.662100615	225	NA	NA	0.004444444	37.16666667	43	36.39285714	42.35714286	0.625	32	generalist
Freiburg	1	1	4	T4	yes	Thy_vul	Diptera	Syrphidae	Sphaerophoria	Sphaerophoria_scripta	Sphaerophoria_scripta	caught	1	yes	NA	2018-07-01	16:09:00	2018-07-01 16:09	Thy_vul	Sphaerophoria_scripta	Thy_vul-Sphaerophoria_scripta	1	EX1	afternoon	0.662100615	335	NA	NA	0.002985075	37.16666667	43	36.39285714	42.35714286	0.578947368	76	generalist
Freiburg	1	1	4	T4	yes	Pim_sax	Hymenoptera	NA	NA	NA	NA	caught	1	yes	NA	2018-07-01	16:09:00	2018-07-01 16:09	Pim_sax	NA	NA	1	EX1	afternoon	0.662100615	225	NA	NA	0.004444444	37.16666667	43	36.39285714	42.35714286	NA	NA	NA
Freiburg	1	1	4	T3	yes	Thy_vul	Hymenoptera	Apidae	Apis	Apis_mellifera	Apis_mellifera	ID-in-field	3	no	NA	2018-07-01	16:20:00	2018-07-01 16:20	Thy_vul	Apis_mellifera	Thy_vul-Apis_mellifera	3	EX1	afternoon	0.673573688	NA	NA	NA	NA	37.25	42.5	36.39285714	42.35714286	0.524216524	351	generalist
Freiburg	1	1	4	T3	yes	Gal_mol	Coleoptera	Coccinellidae	Coccinella	Coccinella_septempunctata	Coccinella_septempunctata	caught	1	yes	NA	2018-07-01	16:20:00	2018-07-01 16:20	Gal_mol	Coccinella_septempunctata	Gal_mol-Coccinella_septempunctata	1	EX1	afternoon	0.673573688	NA	NA	NA	NA	37.25	42.5	36.39285714	42.35714286	NA	NA	NA
Freiburg	1	1	4	T2	yes	Ach_mil	Diptera	Syrphidae	Syritta	Syritta_pipiens	Syritta_pipiens	caught	1	yes	NA	2018-07-01	16:25:00	2018-07-01 16:25	Ach_mil	Syritta_pipiens	Ach_mil-Syritta_pipiens	1	EX1	afternoon	0.678788722	180	NA	NA	0.005555556	37	42.16666667	36.39285714	42.35714286	0	1	non-visitor
Freiburg	1	1	4	C3	no	Lot_cor	Hymenoptera	Apidae	Anthidium	Anthidium_oblongatum	Anthidium_oblongatum	caught	1	yes	NA	2018-07-01	16:36:00	2018-07-01 16:36	Lot_cor	Anthidium_oblongatum	Lot_cor-Anthidium_oblongatum	1	EX1	afternoon	0.690261795	8	NA	NA	0.125	36.33333333	41.25	36.39285714	42.35714286	0	1	non-visitor
Freiburg	1	1	4	C3	no	Tri_rep	Hymenoptera	Apidae	Apis	Apis_mellifera	Apis_mellifera	ID-in-field	1	no	NA	2018-07-01	16:36:00	2018-07-01 16:36	Tri_rep	Apis_mellifera	Tri_rep-Apis_mellifera	1	EX1	afternoon	0.690261795	9	NA	NA	0.111111111	36.33333333	41.25	36.39285714	42.35714286	0.524216524	351	generalist
Freiburg	1	1	4	C2	no	Lot_cor	Hymenoptera	Apidae	Bombus	Bombus_pratorum	Bombus_pratorum	caught	1	yes	NA	2018-07-01	16:43:00	2018-07-01 16:43	Lot_cor	Bombus_pratorum	Lot_cor-Bombus_pratorum	1	EX1	afternoon	0.697562841	43	NA	NA	0.023255814	36.16666667	40.66666667	36.39285714	42.35714286	0	3	non-visitor
Freiburg	1	1	4	C1	no	Tri_pra	Hymenoptera	Apidae	Bombus	Bombus_humilis	Bombus_humilis	caught	1	yes	NA	2018-07-01	16:54:00	2018-07-01 16:54	Tri_pra	Bombus_humilis	Tri_pra-Bombus_humilis	1	EX1	afternoon	0.709035914	16	2	2	0.0625	36.33333333	40.5	36.39285714	42.35714286	0	2	non-visitor
Freiburg	1	1	4	C1	no	Tri_pra	Hymenoptera	Apidae	Bombus	NA	Bombus_sylvarum	ID-in-field	1	no	NA	2018-07-01	16:54:00	2018-07-01 16:54	Tri_pra	Bombus_sylvarum	Tri_pra-Bombus_sylvarum	1	EX1	afternoon	0.709035914	16	2	2	0.0625	36.33333333	40.5	36.39285714	42.35714286	0	23	non-visitor
Freiburg	1	1	4	C1	no	Tri_arv	Hymenoptera	Apidae	Halictus	Halictus_eurygnathus	Halictus_eurygnathus	caught	1	yes	NA	2018-07-01	16:54:00	2018-07-01 16:54	Tri_arv	Halictus_eurygnathus	Tri_arv-Halictus_eurygnathus	1	EX1	afternoon	0.709035914	48	2	2	0.020833333	36.33333333	40.5	36.39285714	42.35714286	0.090909091	11	non-visitor
Freiburg	1	1	4	C1	no	Tri_pra	Hymenoptera	Apidae	Halictus	Halictus_tumulorum	Halictus_tumulorum	caught	1	yes	NA	2018-07-01	16:54:00	2018-07-01 16:54	Tri_pra	Halictus_tumulorum	Tri_pra-Halictus_tumulorum	1	EX1	afternoon	0.709035914	16	2	2	0.0625	36.33333333	40.5	36.39285714	42.35714286	0.121212121	33	generalist
Freiburg	1	2	1	C5	no	Cre_cap	Hymenoptera	Apidae	Andrena	Andrena_flavipes	Andrena_flavipes	caught	1	yes	NA	2018-07-02	08:34:00	2018-07-02 08:34	Cre_cap	Andrena_flavipes	Cre_cap-Andrena_flavipes	1	EX1	morning	0.187058496	292	292	292	0.003424658	26.33333333	32.33333333	27.609375	35.9375	1	2	specialist
Freiburg	1	2	1	C5	no	Cre_cap	Hymenoptera	Apidae	Apis	Apis_mellifera	Apis_mellifera	ID-in-field	4	no	NA	2018-07-02	08:34:00	2018-07-02 08:34	Cre_cap	Apis_mellifera	Cre_cap-Apis_mellifera	4	EX1	morning	0.187058496	292	292	292	0.01369863	26.33333333	32.33333333	27.609375	35.9375	0.524216524	351	generalist
Freiburg	1	2	1	C5	no	Cre_cap	Coleoptera	Endomychidae	NA	NA	Endomychidae_sp4	caught	1	yes	NA	2018-07-02	08:34:00	2018-07-02 08:34	Cre_cap	Endomychidae_sp4	Cre_cap-Endomychidae_sp4	1	EX1	morning	0.187058496	292	292	292	0.003424658	26.33333333	32.33333333	27.609375	35.9375	1	2	specialist
Freiburg	1	2	1	C5	no	Cre_cap	Coleoptera	Endomychidae	NA	NA	Endomychidae_sp5	caught	1	yes	NA	2018-07-02	08:34:00	2018-07-02 08:34	Cre_cap	Endomychidae_sp5	Cre_cap-Endomychidae_sp5	1	EX1	morning	0.187058496	292	292	292	0.003424658	26.33333333	32.33333333	27.609375	35.9375	1	1	specialist
Freiburg	1	2	1	C5	no	Cre_cap	Hymenoptera	Apidae	Halictus	Halictus_scabiosae	Halictus_scabiosae	caught	1	yes	NA	2018-07-02	08:34:00	2018-07-02 08:34	Cre_cap	Halictus_scabiosae	Cre_cap-Halictus_scabiosae	1	EX1	morning	0.187058496	292	292	292	0.003424658	26.33333333	32.33333333	27.609375	35.9375	0.479166667	48	generalist
Freiburg	1	2	1	C5	no	Cre_cap	Hymenoptera	Apidae	Halictus	Halictus_scabiosae	Halictus_scabiosae	ID-in-field	2	no	NA	2018-07-02	08:34:00	2018-07-02 08:34	Cre_cap	Halictus_scabiosae	Cre_cap-Halictus_scabiosae	2	EX1	morning	0.187058496	292	292	292	0.006849315	26.33333333	32.33333333	27.609375	35.9375	0.479166667	48	generalist
Freiburg	1	2	1	C5	no	Cre_cap	Hymenoptera	Apidae	Lasioglossum	Lasioglossum_fulvicorne	Lasioglossum_fulvicorne	caught	1	yes	NA	2018-07-02	08:34:00	2018-07-02 08:34	Cre_cap	Lasioglossum_fulvicorne	Cre_cap-Lasioglossum_fulvicorne	1	EX1	morning	0.187058496	292	292	292	0.003424658	26.33333333	32.33333333	27.609375	35.9375	1	2	specialist
Freiburg	1	2	1	C5	no	Cre_cap	Hymenoptera	Apidae	Lasioglossum	Lasioglossum_malachurum	Lasioglossum_malachurum	caught	1	yes	NA	2018-07-02	08:34:00	2018-07-02 08:34	Cre_cap	Lasioglossum_malachurum	Cre_cap-Lasioglossum_malachurum	1	EX1	morning	0.187058496	292	292	292	0.003424658	26.33333333	32.33333333	27.609375	35.9375	0.966666667	30	specialist
Freiburg	1	2	1	C5	no	Cre_cap	Hymenoptera	Apidae	Lasioglossum	Lasioglossum_malachurum	Lasioglossum_malachurum	caught	1	yes	NA	2018-07-02	08:34:00	2018-07-02 08:34	Cre_cap	Lasioglossum_malachurum	Cre_cap-Lasioglossum_malachurum	1	EX1	morning	0.187058496	292	292	292	0.003424658	26.33333333	32.33333333	27.609375	35.9375	0.966666667	30	specialist
Freiburg	1	2	1	C5	no	Cre_cap	Hymenoptera	Apidae	Lasioglossum	Lasioglossum_malachurum	Lasioglossum_malachurum	caught	1	yes	NA	2018-07-02	08:34:00	2018-07-02 08:34	Cre_cap	Lasioglossum_malachurum	Cre_cap-Lasioglossum_malachurum	1	EX1	morning	0.187058496	292	292	292	0.003424658	26.33333333	32.33333333	27.609375	35.9375	0.966666667	30	specialist
Freiburg	1	2	1	C5	no	Cre_cap	Hymenoptera	Apidae	Lasioglossum	Lasioglossum_malachurum	Lasioglossum_malachurum	caught	1	yes	NA	2018-07-02	08:34:00	2018-07-02 08:34	Cre_cap	Lasioglossum_malachurum	Cre_cap-Lasioglossum_malachurum	1	EX1	morning	0.187058496	292	292	292	0.003424658	26.33333333	32.33333333	27.609375	35.9375	0.966666667	30	specialist
Freiburg	1	2	1	C5	no	Cre_cap	Hymenoptera	Apidae	Lasioglossum	Lasioglossum_pauxillum	Lasioglossum_pauxillum	caught	1	yes	NA	2018-07-02	08:34:00	2018-07-02 08:34	Cre_cap	Lasioglossum_pauxillum	Cre_cap-Lasioglossum_pauxillum	1	EX1	morning	0.187058496	292	292	292	0.003424658	26.33333333	32.33333333	27.609375	35.9375	0.625	32	generalist
Freiburg	1	2	1	C5	no	Cre_cap	Diptera	Syrphidae	Sphaerophoria	Sphaerophoria_scripta	Sphaerophoria_scripta	caught	1	yes	NA	2018-07-02	08:34:00	2018-07-02 08:34	Cre_cap	Sphaerophoria_scripta	Cre_cap-Sphaerophoria_scripta	1	EX1	morning	0.187058496	292	292	292	0.003424658	26.33333333	32.33333333	27.609375	35.9375	0.578947368	76	generalist
Freiburg	1	2	1	C5	no	Ach_mil	Diptera	Syrphidae	Sphaerophoria	Sphaerophoria_scripta	Sphaerophoria_scripta	caught	1	yes	NA	2018-07-02	08:34:00	2018-07-02 08:34	Ach_mil	Sphaerophoria_scripta	Ach_mil-Sphaerophoria_scripta	1	EX1	morning	0.187058496	181	292	292	0.005524862	26.33333333	32.33333333	27.609375	35.9375	0.578947368	76	generalist
Freiburg	1	2	1	C5	no	Cre_cap	Diptera	Syrphidae	Sphaerophoria	Sphaerophoria_scripta	Sphaerophoria_scripta	caught	1	yes	NA	2018-07-02	08:34:00	2018-07-02 08:34	Cre_cap	Sphaerophoria_scripta	Cre_cap-Sphaerophoria_scripta	1	EX1	morning	0.187058496	292	292	292	0.003424658	26.33333333	32.33333333	27.609375	35.9375	0.578947368	76	generalist
Freiburg	1	2	1	C5	no	Cre_cap	Diptera	Syrphidae	Sphaerophoria	Sphaerophoria_scripta	Sphaerophoria_scripta	caught	1	yes	NA	2018-07-02	08:34:00	2018-07-02 08:34	Cre_cap	Sphaerophoria_scripta	Cre_cap-Sphaerophoria_scripta	1	EX1	morning	0.187058496	292	292	292	0.003424658	26.33333333	32.33333333	27.609375	35.9375	0.578947368	76	generalist
Freiburg	1	2	1	C5	no	Cre_cap	Diptera	Syrphidae	Sphaerophoria	Sphaerophoria_taeniata	Sphaerophoria_taeniata	caught	1	yes	NA	2018-07-02	08:34:00	2018-07-02 08:34	Cre_cap	Sphaerophoria_taeniata	Cre_cap-Sphaerophoria_taeniata	1	EX1	morning	0.187058496	292	292	292	0.003424658	26.33333333	32.33333333	27.609375	35.9375	0.8	5	generalist
Freiburg	1	2	1	C5	no	Cre_cap	Hymenoptera	Apidae	NA	NA	NA	caught	1	yes	NA	2018-07-02	08:34:00	2018-07-02 08:34	Cre_cap	NA	NA	1	EX1	morning	0.187058496	292	292	292	0.003424658	26.33333333	32.33333333	27.609375	35.9375	NA	NA	NA
Freiburg	1	2	1	C4	no	Cre_cap	Hymenoptera	Apidae	Apis	Apis_mellifera	Apis_mellifera	ID-in-field	1	no	NA	2018-07-02	08:55:00	2018-07-02 08:55	Cre_cap	Apis_mellifera	Cre_cap-Apis_mellifera	1	EX1	morning	0.208981452	116	132	116	0.00862069	27.75	34.83333333	27.609375	35.9375	0.524216524	351	generalist
Freiburg	1	2	1	C4	no	Cre_cap	Hymenoptera	Apidae	Apis	Apis_mellifera	Apis_mellifera	ID-in-field	1	no	NA	2018-07-02	08:55:00	2018-07-02 08:55	Cre_cap	Apis_mellifera	Cre_cap-Apis_mellifera	1	EX1	morning	0.208981452	116	132	116	0.00862069	27.75	34.83333333	27.609375	35.9375	0.524216524	351	generalist
Freiburg	1	2	1	C4	no	Hyp_rad	Hymenoptera	Apidae	Apis	Apis_mellifera	Apis_mellifera	ID-in-field	1	no	NA	2018-07-02	08:55:00	2018-07-02 08:55	Hyp_rad	Apis_mellifera	Hyp_rad-Apis_mellifera	1	EX1	morning	0.208981452	12	132	116	0.083333333	27.75	34.83333333	27.609375	35.9375	0.524216524	351	generalist
Freiburg	1	2	1	C4	no	Pla_lan	Hymenoptera	Apidae	Apis	Apis_mellifera	Apis_mellifera	ID-in-field	2	no	NA	2018-07-02	08:55:00	2018-07-02 08:55	Pla_lan	Apis_mellifera	Pla_lan-Apis_mellifera	2	EX1	morning	0.208981452	13	132	116	0.153846154	27.75	34.83333333	27.609375	35.9375	0.524216524	351	generalist
Freiburg	1	2	1	C4	no	Thy_vul	Hymenoptera	Apidae	Apis	Apis_mellifera	Apis_mellifera	ID-in-field	3	no	NA	2018-07-02	08:55:00	2018-07-02 08:55	Thy_vul	Apis_mellifera	Thy_vul-Apis_mellifera	3	EX1	morning	0.208981452	957	132	116	0.003134796	27.75	34.83333333	27.609375	35.9375	0.524216524	351	generalist
Freiburg	1	2	1	C4	no	Pim_sax	Hymenoptera	Apidae	Halictus	Halictus_tumulorum	Halictus_tumulorum	caught	1	yes	NA	2018-07-02	08:55:00	2018-07-02 08:55	Pim_sax	Halictus_tumulorum	Pim_sax-Halictus_tumulorum	1	EX1	morning	0.208981452	594	132	116	0.001683502	27.75	34.83333333	27.609375	35.9375	0.121212121	33	generalist
Freiburg	1	2	1	C4	no	Pim_sax	Hymenoptera	Ichneumonidae	NA	NA	Ichneumonidae15	caught	1	yes	NA	2018-07-02	08:55:00	2018-07-02 08:55	Pim_sax	Ichneumonidae15	Pim_sax-Ichneumonidae15	1	EX1	morning	0.208981452	594	132	116	0.001683502	27.75	34.83333333	27.609375	35.9375	0	4	non-visitor
Freiburg	1	2	1	C4	no	Cre_cap	Hymenoptera	Apidae	Lasioglossum	Lasioglossum_calceatum	Lasioglossum_calceatum	caught	1	yes	NA	2018-07-02	08:55:00	2018-07-02 08:55	Cre_cap	Lasioglossum_calceatum	Cre_cap-Lasioglossum_calceatum	1	EX1	morning	0.208981452	116	132	116	0.00862069	27.75	34.83333333	27.609375	35.9375	0.636363636	11	generalist
Freiburg	1	2	1	C4	no	Cre_cap	Hymenoptera	Apidae	Lasioglossum	Lasioglossum_laticeps	Lasioglossum_laticeps	caught	1	yes	NA	2018-07-02	08:55:00	2018-07-02 08:55	Cre_cap	Lasioglossum_laticeps	Cre_cap-Lasioglossum_laticeps	1	EX1	morning	0.208981452	116	132	116	0.00862069	27.75	34.83333333	27.609375	35.9375	0.6	5	generalist
Freiburg	1	2	1	C4	no	Cre_cap	Hymenoptera	Apidae	Lasioglossum	Lasioglossum_malachurum	Lasioglossum_malachurum	caught	1	yes	NA	2018-07-02	08:55:00	2018-07-02 08:55	Cre_cap	Lasioglossum_malachurum	Cre_cap-Lasioglossum_malachurum	1	EX1	morning	0.208981452	116	132	116	0.00862069	27.75	34.83333333	27.609375	35.9375	0.966666667	30	specialist
Freiburg	1	2	1	C4	no	Cre_cap	Hymenoptera	Apidae	Lasioglossum	Lasioglossum_malachurum	Lasioglossum_malachurum	caught	1	yes	NA	2018-07-02	08:55:00	2018-07-02 08:55	Cre_cap	Lasioglossum_malachurum	Cre_cap-Lasioglossum_malachurum	1	EX1	morning	0.208981452	116	132	116	0.00862069	27.75	34.83333333	27.609375	35.9375	0.966666667	30	specialist
Freiburg	1	2	1	C4	no	Hyp_rad	Hymenoptera	Apidae	Lasioglossum	Lasioglossum_malachurum	Lasioglossum_malachurum	caught	1	yes	NA	2018-07-02	08:55:00	2018-07-02 08:55	Hyp_rad	Lasioglossum_malachurum	Hyp_rad-Lasioglossum_malachurum	1	EX1	morning	0.208981452	12	132	116	0.083333333	27.75	34.83333333	27.609375	35.9375	0.966666667	30	specialist
Freiburg	1	2	1	C4	no	Cre_cap	Hymenoptera	Apidae	Lasioglossum	Lasioglossum_malachurum	Lasioglossum_malachurum	caught	1	yes	NA	2018-07-02	08:55:00	2018-07-02 08:55	Cre_cap	Lasioglossum_malachurum	Cre_cap-Lasioglossum_malachurum	1	EX1	morning	0.208981452	116	132	116	0.00862069	27.75	34.83333333	27.609375	35.9375	0.966666667	30	specialist
Freiburg	1	2	1	C4	no	Hyp_rad	Lepidoptera	Pieridae	Pieris	NA	Pieris_rapae	photographed	2	no	NA	2018-07-02	08:55:00	2018-07-02 08:55	Hyp_rad	Pieris_rapae	Hyp_rad-Pieris_rapae	2	EX1	morning	0.208981452	12	132	116	0.166666667	27.75	34.83333333	27.609375	35.9375	1	2	specialist
Freiburg	1	2	1	C4	no	Pim_sax	Diptera	Sarcophagidae	Sarcophila	Sarcophila_latifrons	Sarcophila_latifrons	caught	1	yes	NA	2018-07-02	08:55:00	2018-07-02 08:55	Pim_sax	Sarcophila_latifrons	Pim_sax-Sarcophila_latifrons	1	EX1	morning	0.208981452	594	132	116	0.001683502	27.75	34.83333333	27.609375	35.9375	0	2	non-visitor
Freiburg	1	2	1	C4	no	Cre_cap	Diptera	Syrphidae	Sphaerophoria	Sphaerophoria_scripta	Sphaerophoria_scripta	caught	1	yes	NA	2018-07-02	08:55:00	2018-07-02 08:55	Cre_cap	Sphaerophoria_scripta	Cre_cap-Sphaerophoria_scripta	1	EX1	morning	0.208981452	116	132	116	0.00862069	27.75	34.83333333	27.609375	35.9375	0.578947368	76	generalist
Freiburg	1	2	1	C4	no	Cre_cap	Diptera	Syrphidae	Sphaerophoria	Sphaerophoria_taeniata	Sphaerophoria_taeniata	caught	1	yes	NA	2018-07-02	08:55:00	2018-07-02 08:55	Cre_cap	Sphaerophoria_taeniata	Cre_cap-Sphaerophoria_taeniata	1	EX1	morning	0.208981452	116	132	116	0.00862069	27.75	34.83333333	27.609375	35.9375	0.8	5	generalist
Freiburg	1	2	1	C4	no	Cre_cap	Hymenoptera	Apidae	NA	NA	NA	caught	1	yes	NA	2018-07-02	08:55:00	2018-07-02 08:55	Cre_cap	NA	NA	1	EX1	morning	0.208981452	116	132	116	0.00862069	27.75	34.83333333	27.609375	35.9375	NA	NA	NA
Freiburg	1	2	1	C3	no	Cre_cap	Hymenoptera	Apidae	Apis	Apis_mellifera	Apis_mellifera	ID-in-field	1	no	NA	2018-07-02	09:22:00	2018-07-02 09:22	Cre_cap	Apis_mellifera	Cre_cap-Apis_mellifera	1	EX1	morning	0.237168111	178	188	178	0.005617978	29.33333333	36.66666667	27.609375	35.9375	0.524216524	351	generalist
Freiburg	1	2	1	C3	no	Pla_lan	Hymenoptera	Apidae	Apis	Apis_mellifera	Apis_mellifera	ID-in-field	2	no	NA	2018-07-02	09:22:00	2018-07-02 09:22	Pla_lan	Apis_mellifera	Pla_lan-Apis_mellifera	2	EX1	morning	0.237168111	34	188	178	0.058823529	29.33333333	36.66666667	27.609375	35.9375	0.524216524	351	generalist
Freiburg	1	2	1	C3	no	Tri_rep	Hymenoptera	Apidae	Apis	Apis_mellifera	Apis_mellifera	ID-in-field	1	no	NA	2018-07-02	09:22:00	2018-07-02 09:22	Tri_rep	Apis_mellifera	Tri_rep-Apis_mellifera	1	EX1	morning	0.237168111	2	188	178	0.5	29.33333333	36.66666667	27.609375	35.9375	0.524216524	351	generalist
Freiburg	1	2	1	C3	no	Lot_cor	Hymenoptera	Apidae	Bombus	Bombus_lapidarius	Bombus_lapidarius	caught	1	yes	NA	2018-07-02	09:22:00	2018-07-02 09:22	Lot_cor	Bombus_lapidarius	Lot_cor-Bombus_lapidarius	1	EX1	morning	0.237168111	10	188	178	0.1	29.33333333	36.66666667	27.609375	35.9375	0.75	12	generalist
Freiburg	1	2	1	C3	no	Cre_cap	Diptera	Syrphidae	Eristalis	Eristalis_tenax	Eristalis_tenax	caught	1	yes	NA	2018-07-02	09:22:00	2018-07-02 09:22	Cre_cap	Eristalis_tenax	Cre_cap-Eristalis_tenax	1	EX1	morning	0.237168111	178	188	178	0.005617978	29.33333333	36.66666667	27.609375	35.9375	0.76	25	generalist
Freiburg	1	2	1	C3	no	Cre_cap	Hymenoptera	Apidae	Halictus	Halictus_simplex	Halictus_simplex	caught	1	yes	NA	2018-07-02	09:22:00	2018-07-02 09:22	Cre_cap	Halictus_simplex	Cre_cap-Halictus_simplex	1	EX1	morning	0.237168111	178	188	178	0.005617978	29.33333333	36.66666667	27.609375	35.9375	0.75	8	generalist
Freiburg	1	2	1	C3	no	Cre_cap	Hymenoptera	Apidae	Lasioglossum	Lasioglossum_malachurum	Lasioglossum_malachurum	caught	1	yes	NA	2018-07-02	09:22:00	2018-07-02 09:22	Cre_cap	Lasioglossum_malachurum	Cre_cap-Lasioglossum_malachurum	1	EX1	morning	0.237168111	178	188	178	0.005617978	29.33333333	36.66666667	27.609375	35.9375	0.966666667	30	specialist
Freiburg	1	2	1	C3	no	Cre_cap	Hymenoptera	Apidae	Lasioglossum	Lasioglossum_malachurum	Lasioglossum_malachurum	caught	1	yes	NA	2018-07-02	09:22:00	2018-07-02 09:22	Cre_cap	Lasioglossum_malachurum	Cre_cap-Lasioglossum_malachurum	1	EX1	morning	0.237168111	178	188	178	0.005617978	29.33333333	36.66666667	27.609375	35.9375	0.966666667	30	specialist
Freiburg	1	2	1	C3	no	Cre_cap	Hymenoptera	Apidae	Lasioglossum	Lasioglossum_malachurum	Lasioglossum_malachurum	caught	1	yes	NA	2018-07-02	09:22:00	2018-07-02 09:22	Cre_cap	Lasioglossum_malachurum	Cre_cap-Lasioglossum_malachurum	1	EX1	morning	0.237168111	178	188	178	0.005617978	29.33333333	36.66666667	27.609375	35.9375	0.966666667	30	specialist
Freiburg	1	2	1	C3	no	Cre_cap	Hymenoptera	Apidae	Lasioglossum	Lasioglossum_pauxillum	Lasioglossum_pauxillum	caught	1	yes	NA	2018-07-02	09:22:00	2018-07-02 09:22	Cre_cap	Lasioglossum_pauxillum	Cre_cap-Lasioglossum_pauxillum	1	EX1	morning	0.237168111	178	188	178	0.005617978	29.33333333	36.66666667	27.609375	35.9375	0.625	32	generalist
Freiburg	1	2	1	C3	no	Cre_cap	Diptera	Syrphidae	Sphaerophoria	Sphaerophoria_scripta	Sphaerophoria_scripta	caught	1	yes	NA	2018-07-02	09:22:00	2018-07-02 09:22	Cre_cap	Sphaerophoria_scripta	Cre_cap-Sphaerophoria_scripta	1	EX1	morning	0.237168111	178	188	178	0.005617978	29.33333333	36.66666667	27.609375	35.9375	0.578947368	76	generalist
Freiburg	1	2	1	C2	no	Cre_cap	Hymenoptera	Apidae	Apis	Apis_mellifera	Apis_mellifera	ID-in-field	3	no	NA	2018-07-02	09:40:00	2018-07-02 09:40	Cre_cap	Apis_mellifera	Cre_cap-Apis_mellifera	3	EX1	morning	0.255959216	430	430	430	0.006976744	30	37	27.609375	35.9375	0.524216524	351	generalist
Freiburg	1	2	1	C2	no	Pla_lan	Hymenoptera	Apidae	Apis	Apis_mellifera	Apis_mellifera	ID-in-field	2	no	NA	2018-07-02	09:40:00	2018-07-02 09:40	Pla_lan	Apis_mellifera	Pla_lan-Apis_mellifera	2	EX1	morning	0.255959216	11	430	430	0.181818182	30	37	27.609375	35.9375	0.524216524	351	generalist
Freiburg	1	2	1	C2	no	Cre_cap	Diptera	Syrphidae	Eristalis	Eristalis_tenax	Eristalis_tenax	caught	1	yes	NA	2018-07-02	09:40:00	2018-07-02 09:40	Cre_cap	Eristalis_tenax	Cre_cap-Eristalis_tenax	1	EX1	morning	0.255959216	430	430	430	0.002325581	30	37	27.609375	35.9375	0.76	25	generalist
Freiburg	1	2	1	C2	no	Cre_cap	Hymenoptera	Apidae	Halictus	Halictus_scabiosae	Halictus_scabiosae	ID-in-field	2	yes	NA	2018-07-02	09:40:00	2018-07-02 09:40	Cre_cap	Halictus_scabiosae	Cre_cap-Halictus_scabiosae	2	EX1	morning	0.255959216	430	430	430	0.004651163	30	37	27.609375	35.9375	0.479166667	48	generalist
Freiburg	1	2	1	C2	no	Cre_cap	Hymenoptera	Apidae	Lasioglossum	Lasioglossum_leucozonium	Lasioglossum_leucozonium	caught	1	yes	NA	2018-07-02	09:40:00	2018-07-02 09:40	Cre_cap	Lasioglossum_leucozonium	Cre_cap-Lasioglossum_leucozonium	1	EX1	morning	0.255959216	430	430	430	0.002325581	30	37	27.609375	35.9375	0.95	20	specialist
Freiburg	1	2	1	C2	no	Cre_cap	Hymenoptera	Apidae	Lasioglossum	Lasioglossum_malachurum	Lasioglossum_malachurum	caught	1	yes	NA	2018-07-02	09:40:00	2018-07-02 09:40	Cre_cap	Lasioglossum_malachurum	Cre_cap-Lasioglossum_malachurum	1	EX1	morning	0.255959216	430	430	430	0.002325581	30	37	27.609375	35.9375	0.966666667	30	specialist
Freiburg	1	2	1	C2	no	Cre_cap	Hymenoptera	Apidae	Lasioglossum	Lasioglossum_malachurum	Lasioglossum_malachurum	caught	1	yes	NA	2018-07-02	09:40:00	2018-07-02 09:40	Cre_cap	Lasioglossum_malachurum	Cre_cap-Lasioglossum_malachurum	1	EX1	morning	0.255959216	430	430	430	0.002325581	30	37	27.609375	35.9375	0.966666667	30	specialist
Freiburg	1	2	1	C2	no	Cre_cap	Hymenoptera	Apidae	Lasioglossum	Lasioglossum_malachurum	Lasioglossum_malachurum	caught	1	yes	NA	2018-07-02	09:40:00	2018-07-02 09:40	Cre_cap	Lasioglossum_malachurum	Cre_cap-Lasioglossum_malachurum	1	EX1	morning	0.255959216	430	430	430	0.002325581	30	37	27.609375	35.9375	0.966666667	30	specialist
Freiburg	1	2	1	C2	no	Cre_cap	Hymenoptera	Apidae	Lasioglossum	Lasioglossum_malachurum	Lasioglossum_malachurum	caught	1	yes	NA	2018-07-02	09:40:00	2018-07-02 09:40	Cre_cap	Lasioglossum_malachurum	Cre_cap-Lasioglossum_malachurum	1	EX1	morning	0.255959216	430	430	430	0.002325581	30	37	27.609375	35.9375	0.966666667	30	specialist
Freiburg	1	2	1	C2	no	Cre_cap	Hymenoptera	Apidae	Lasioglossum	Lasioglossum_malachurum	Lasioglossum_malachurum	caught	1	yes	NA	2018-07-02	09:40:00	2018-07-02 09:40	Cre_cap	Lasioglossum_malachurum	Cre_cap-Lasioglossum_malachurum	1	EX1	morning	0.255959216	430	430	430	0.002325581	30	37	27.609375	35.9375	0.966666667	30	specialist
Freiburg	1	2	1	C2	no	Cre_cap	Hymenoptera	Apidae	Lasioglossum	Lasioglossum_pauxillum	Lasioglossum_pauxillum	caught	1	yes	NA	2018-07-02	09:40:00	2018-07-02 09:40	Cre_cap	Lasioglossum_pauxillum	Cre_cap-Lasioglossum_pauxillum	1	EX1	morning	0.255959216	430	430	430	0.002325581	30	37	27.609375	35.9375	0.625	32	generalist
Freiburg	1	2	1	C2	no	Cre_cap	Hymenoptera	Apidae	Lasioglossum	Lasioglossum_pauxillum	Lasioglossum_pauxillum	caught	1	yes	NA	2018-07-02	09:40:00	2018-07-02 09:40	Cre_cap	Lasioglossum_pauxillum	Cre_cap-Lasioglossum_pauxillum	1	EX1	morning	0.255959216	430	430	430	0.002325581	30	37	27.609375	35.9375	0.625	32	generalist
Freiburg	1	2	1	C2	no	Cre_cap	Hymenoptera	Apidae	Lasioglossum	Lasioglossum_villosulum	Lasioglossum_villosulum	caught	1	yes	NA	2018-07-02	09:40:00	2018-07-02 09:40	Cre_cap	Lasioglossum_villosulum	Cre_cap-Lasioglossum_villosulum	1	EX1	morning	0.255959216	430	430	430	0.002325581	30	37	27.609375	35.9375	0.9375	16	specialist
Freiburg	1	2	1	C2	no	Cre_cap	Diptera	Syrphidae	Sphaerophoria	Sphaerophoria_scripta	Sphaerophoria_scripta	caught	1	yes	NA	2018-07-02	09:40:00	2018-07-02 09:40	Cre_cap	Sphaerophoria_scripta	Cre_cap-Sphaerophoria_scripta	1	EX1	morning	0.255959216	430	430	430	0.002325581	30	37	27.609375	35.9375	0.578947368	76	generalist
Freiburg	1	2	1	C2	no	Cre_cap	Diptera	Syrphidae	Sphaerophoria	Sphaerophoria_scripta	Sphaerophoria_scripta	caught	1	yes	NA	2018-07-02	09:40:00	2018-07-02 09:40	Cre_cap	Sphaerophoria_scripta	Cre_cap-Sphaerophoria_scripta	1	EX1	morning	0.255959216	430	430	430	0.002325581	30	37	27.609375	35.9375	0.578947368	76	generalist
Freiburg	1	2	1	C2	no	Cre_cap	Diptera	Syrphidae	Sphaerophoria	Sphaerophoria_scripta	Sphaerophoria_scripta	caught	1	yes	NA	2018-07-02	09:40:00	2018-07-02 09:40	Cre_cap	Sphaerophoria_scripta	Cre_cap-Sphaerophoria_scripta	1	EX1	morning	0.255959216	430	430	430	0.002325581	30	37	27.609375	35.9375	0.578947368	76	generalist
Freiburg	1	2	1	C2	no	Cre_cap	Diptera	Syrphidae	Sphaerophoria	Sphaerophoria_taeniata	Sphaerophoria_taeniata	caught	1	yes	NA	2018-07-02	09:40:00	2018-07-02 09:40	Cre_cap	Sphaerophoria_taeniata	Cre_cap-Sphaerophoria_taeniata	1	EX1	morning	0.255959216	430	430	430	0.002325581	30	37	27.609375	35.9375	0.8	5	generalist
Freiburg	1	2	1	C1	no	Cre_cap	Hymenoptera	Apidae	Apis	Apis_mellifera	Apis_mellifera	ID-in-field	1	no	NA	2018-07-02	09:54:00	2018-07-02 09:54	Cre_cap	Apis_mellifera	Cre_cap-Apis_mellifera	1	EX1	morning	0.270574521	112	112	112	0.008928571	30.33333333	38	27.609375	35.9375	0.524216524	351	generalist
Freiburg	1	2	1	C1	no	Pla_lan	Hymenoptera	Apidae	Apis	Apis_mellifera	Apis_mellifera	ID-in-field	3	no	NA	2018-07-02	09:54:00	2018-07-02 09:54	Pla_lan	Apis_mellifera	Pla_lan-Apis_mellifera	3	EX1	morning	0.270574521	24	112	112	0.125	30.33333333	38	27.609375	35.9375	0.524216524	351	generalist
Freiburg	1	2	1	C1	no	Cre_cap	Hymenoptera	Apidae	Bombus	NA	Bombus_terrestris	ID-in-field	1	no	NA	2018-07-02	09:54:00	2018-07-02 09:54	Cre_cap	Bombus_terrestris	Cre_cap-Bombus_terrestris	1	EX1	morning	0.270574521	112	112	112	0.008928571	30.33333333	38	27.609375	35.9375	0.2	5	generalist
Freiburg	1	2	1	C1	no	Tri_rep	Hymenoptera	Apidae	Halictus	Halictus_confusus	Halictus_confusus	caught	1	yes	NA	2018-07-02	09:54:00	2018-07-02 09:54	Tri_rep	Halictus_confusus	Tri_rep-Halictus_confusus	1	EX1	morning	0.270574521	8	112	112	0.125	30.33333333	38	27.609375	35.9375	0	4	non-visitor
Freiburg	1	2	1	C1	no	Cre_cap	Hymenoptera	Apidae	Halictus	Halictus_scabiosae	Halictus_scabiosae	ID-in-field	1	no	NA	2018-07-02	09:54:00	2018-07-02 09:54	Cre_cap	Halictus_scabiosae	Cre_cap-Halictus_scabiosae	1	EX1	morning	0.270574521	112	112	112	0.008928571	30.33333333	38	27.609375	35.9375	0.479166667	48	generalist
Freiburg	1	2	1	C1	no	Cre_cap	Diptera	Syrphidae	Helophilus	Helophilus_hybridus	Helophilus_hybridus	caught	1	yes	NA	2018-07-02	09:54:00	2018-07-02 09:54	Cre_cap	Helophilus_hybridus	Cre_cap-Helophilus_hybridus	1	EX1	morning	0.270574521	112	112	112	0.008928571	30.33333333	38	27.609375	35.9375	1	1	specialist
Freiburg	1	2	1	C1	no	Cre_cap	Hymenoptera	Apidae	Lasioglossum	Lasioglossum_calceatum	Lasioglossum_calceatum	caught	1	yes	NA	2018-07-02	09:54:00	2018-07-02 09:54	Cre_cap	Lasioglossum_calceatum	Cre_cap-Lasioglossum_calceatum	1	EX1	morning	0.270574521	112	112	112	0.008928571	30.33333333	38	27.609375	35.9375	0.636363636	11	generalist
Freiburg	1	2	1	C1	no	Tri_pra	Hymenoptera	Apidae	Lasioglossum	Lasioglossum_lativentre	Lasioglossum_lativentre	caught	1	yes	NA	2018-07-02	09:54:00	2018-07-02 09:54	Tri_pra	Lasioglossum_lativentre	Tri_pra-Lasioglossum_lativentre	1	EX1	morning	0.270574521	20	112	112	0.05	30.33333333	38	27.609375	35.9375	0	1	non-visitor
Freiburg	1	2	1	C1	no	Cre_cap	Diptera	Syrphidae	Sphaerophoria	Sphaerophoria_scripta	Sphaerophoria_scripta	caught	1	yes	NA	2018-07-02	09:54:00	2018-07-02 09:54	Cre_cap	Sphaerophoria_scripta	Cre_cap-Sphaerophoria_scripta	1	EX1	morning	0.270574521	112	112	112	0.008928571	30.33333333	38	27.609375	35.9375	0.578947368	76	generalist
Freiburg	1	2	2	C5	no	Cre_cap	Hymenoptera	Apidae	Andrena	Andrena_dorsata	Andrena_dorsata	caught	1	yes	NA	2018-07-02	10:29:00	2018-07-02 10:29	Cre_cap	Andrena_dorsata	Cre_cap-Andrena_dorsata	1	EX1	morning	0.307112781	173	173	173	0.005780347	32.16666667	39.5	31.75	40.46818182	1	2	specialist
Freiburg	1	2	2	C5	no	Cre_cap	Hymenoptera	Apidae	Andrena	Andrena_flavipes	Andrena_flavipes	caught	1	yes	NA	2018-07-02	10:29:00	2018-07-02 10:29	Cre_cap	Andrena_flavipes	Cre_cap-Andrena_flavipes	1	EX1	morning	0.307112781	173	173	173	0.005780347	32.16666667	39.5	31.75	40.46818182	1	2	specialist
Freiburg	1	2	2	C5	no	Cre_cap	Hymenoptera	Apidae	Apis	Apis_mellifera	Apis_mellifera	ID-in-field	1	no	NA	2018-07-02	10:29:00	2018-07-02 10:29	Cre_cap	Apis_mellifera	Cre_cap-Apis_mellifera	1	EX1	morning	0.307112781	173	173	173	0.005780347	32.16666667	39.5	31.75	40.46818182	0.524216524	351	generalist
Freiburg	1	2	2	C5	no	Pla_lan	Hymenoptera	Apidae	Apis	Apis_mellifera	Apis_mellifera	ID-in-field	1	no	NA	2018-07-02	10:29:00	2018-07-02 10:29	Pla_lan	Apis_mellifera	Pla_lan-Apis_mellifera	1	EX1	morning	0.307112781	16	173	173	0.0625	32.16666667	39.5	31.75	40.46818182	0.524216524	351	generalist
Freiburg	1	2	2	C5	no	Pla_lan	Hymenoptera	Apidae	Apis	Apis_mellifera	Apis_mellifera	ID-in-field	1	no	NA	2018-07-02	10:29:00	2018-07-02 10:29	Pla_lan	Apis_mellifera	Pla_lan-Apis_mellifera	1	EX1	morning	0.307112781	16	173	173	0.0625	32.16666667	39.5	31.75	40.46818182	0.524216524	351	generalist
Freiburg	1	2	2	C5	no	Cre_cap	Hymenoptera	Apidae	Bombus	Bombus_lapidarius	Bombus_lapidarius	caught	1	yes	NA	2018-07-02	10:29:00	2018-07-02 10:29	Cre_cap	Bombus_lapidarius	Cre_cap-Bombus_lapidarius	1	EX1	morning	0.307112781	173	173	173	0.005780347	32.16666667	39.5	31.75	40.46818182	0.75	12	generalist
Freiburg	1	2	2	C5	no	Ach_mil	Hymenoptera	Apidae	Colletes	Colletes_similis	Colletes_similis	caught	1	yes	NA	2018-07-02	10:29:00	2018-07-02 10:29	Ach_mil	Colletes_similis	Ach_mil-Colletes_similis	1	EX1	morning	0.307112781	130	173	173	0.007692308	32.16666667	39.5	31.75	40.46818182	0	1	non-visitor
Freiburg	1	2	2	C5	no	Cre_cap	Diptera	Syrphidae	Eupeodes	Eupeodes_corollae	Eupeodes_corollae	caught	1	yes	NA	2018-07-02	10:29:00	2018-07-02 10:29	Cre_cap	Eupeodes_corollae	Cre_cap-Eupeodes_corollae	1	EX1	morning	0.307112781	173	173	173	0.005780347	32.16666667	39.5	31.75	40.46818182	1	6	specialist
Freiburg	1	2	2	C5	no	Cre_cap	Diptera	Syrphidae	Eupeodes	Eupeodes_corollae	Eupeodes_corollae	caught	1	yes	NA	2018-07-02	10:29:00	2018-07-02 10:29	Cre_cap	Eupeodes_corollae	Cre_cap-Eupeodes_corollae	1	EX1	morning	0.307112781	173	173	173	0.005780347	32.16666667	39.5	31.75	40.46818182	1	6	specialist
Freiburg	1	2	2	C5	no	Cre_cap	Hymenoptera	Apidae	Lasioglossum	NA	Lasioglossum_pauxillum	caught	1	yes	NA	2018-07-02	10:29:00	2018-07-02 10:29	Cre_cap	Lasioglossum_pauxillum	Cre_cap-Lasioglossum_pauxillum	1	EX1	morning	0.307112781	173	173	173	0.005780347	32.16666667	39.5	31.75	40.46818182	0.625	32	generalist
Freiburg	1	2	2	C5	no	Cre_cap	Hymenoptera	Apidae	NA	NA	NA	caught	1	yes	NA	2018-07-02	10:29:00	2018-07-02 10:29	Cre_cap	NA	NA	1	EX1	morning	0.307112781	173	173	173	0.005780347	32.16666667	39.5	31.75	40.46818182	NA	NA	NA
Freiburg	1	2	2	C5	no	Cre_cap	Diptera	Syrphidae	NA	NA	NA	caught	1	yes	NA	2018-07-02	10:29:00	2018-07-02 10:29	Cre_cap	NA	NA	1	EX1	morning	0.307112781	173	173	173	0.005780347	32.16666667	39.5	31.75	40.46818182	NA	NA	NA
Freiburg	1	2	2	C4	no	Pim_sax	Hymenoptera	Apidae	Andrena	Andrena_minutuloides	Andrena_minutuloides	caught	1	yes	NA	2018-07-02	10:44:00	2018-07-02 10:44	Pim_sax	Andrena_minutuloides	Pim_sax-Andrena_minutuloides	1	EX1	morning	0.322772036	1914	98	96	0.000522466	32.66666667	40.5	31.75	40.46818182	0	4	non-visitor
Freiburg	1	2	2	C4	no	Cre_cap	Hymenoptera	Apidae	Apis	Apis_mellifera	Apis_mellifera	ID-in-field	1	no	NA	2018-07-02	10:44:00	2018-07-02 10:44	Cre_cap	Apis_mellifera	Cre_cap-Apis_mellifera	1	EX1	morning	0.322772036	96	98	96	0.010416667	32.66666667	40.5	31.75	40.46818182	0.524216524	351	generalist
Freiburg	1	2	2	C4	no	Pim_sax	Hymenoptera	Apidae	Apis	Apis_mellifera	Apis_mellifera	ID-in-field	1	no	NA	2018-07-02	10:44:00	2018-07-02 10:44	Pim_sax	Apis_mellifera	Pim_sax-Apis_mellifera	1	EX1	morning	0.322772036	1914	98	96	0.000522466	32.66666667	40.5	31.75	40.46818182	0.524216524	351	generalist
Freiburg	1	2	2	C4	no	Pla_lan	Hymenoptera	Apidae	Apis	Apis_mellifera	Apis_mellifera	ID-in-field	2	no	NA	2018-07-02	10:44:00	2018-07-02 10:44	Pla_lan	Apis_mellifera	Pla_lan-Apis_mellifera	2	EX1	morning	0.322772036	19	98	96	0.105263158	32.66666667	40.5	31.75	40.46818182	0.524216524	351	generalist
Freiburg	1	2	2	C4	no	Thy_vul	Hymenoptera	Apidae	Apis	Apis_mellifera	Apis_mellifera	ID-in-field	8	no	NA	2018-07-02	10:44:00	2018-07-02 10:44	Thy_vul	Apis_mellifera	Thy_vul-Apis_mellifera	8	EX1	morning	0.322772036	1045	98	96	0.007655502	32.66666667	40.5	31.75	40.46818182	0.524216524	351	generalist
Freiburg	1	2	2	C4	no	Cre_cap	Coleoptera	Endomychidae	NA	NA	Endomychidae_sp4	caught	1	yes	NA	2018-07-02	10:44:00	2018-07-02 10:44	Cre_cap	Endomychidae_sp4	Cre_cap-Endomychidae_sp4	1	EX1	morning	0.322772036	96	98	96	0.010416667	32.66666667	40.5	31.75	40.46818182	1	2	specialist
Freiburg	1	2	2	C4	no	Cre_cap	Diptera	Syrphidae	Eupeodes	Eupeodes_corollae	Eupeodes_corollae	caught	1	yes	NA	2018-07-02	10:44:00	2018-07-02 10:44	Cre_cap	Eupeodes_corollae	Cre_cap-Eupeodes_corollae	1	EX1	morning	0.322772036	96	98	96	0.010416667	32.66666667	40.5	31.75	40.46818182	1	6	specialist
Freiburg	1	2	2	C4	no	Cre_cap	Hymenoptera	Apidae	Lasioglossum	Lasioglossum_calceatum	Lasioglossum_calceatum	caught	1	yes	NA	2018-07-02	10:44:00	2018-07-02 10:44	Cre_cap	Lasioglossum_calceatum	Cre_cap-Lasioglossum_calceatum	1	EX1	morning	0.322772036	96	98	96	0.010416667	32.66666667	40.5	31.75	40.46818182	0.636363636	11	generalist
Freiburg	1	2	2	C4	no	Pim_sax	Coleoptera	Oedemeridae	Oedemera	NA	Oedemera_grey	caught	1	yes	NA	2018-07-02	10:44:00	2018-07-02 10:44	Pim_sax	Oedemera_grey	Pim_sax-Oedemera_grey	1	EX1	morning	0.322772036	1914	98	96	0.000522466	32.66666667	40.5	31.75	40.46818182	0.333333333	3	generalist
Freiburg	1	2	2	C4	no	Cre_cap	Diptera	Syrphidae	Sphaerophoria	Sphaerophoria_scripta	Sphaerophoria_scripta	caught	1	yes	NA	2018-07-02	10:44:00	2018-07-02 10:44	Cre_cap	Sphaerophoria_scripta	Cre_cap-Sphaerophoria_scripta	1	EX1	morning	0.322772036	96	98	96	0.010416667	32.66666667	40.5	31.75	40.46818182	0.578947368	76	generalist
Freiburg	1	2	2	C4	no	Cre_cap	Hymenoptera	Apidae	NA	NA	NA	caught	1	yes	NA	2018-07-02	10:44:00	2018-07-02 10:44	Cre_cap	NA	NA	1	EX1	morning	0.322772036	96	98	96	0.010416667	32.66666667	40.5	31.75	40.46818182	NA	NA	NA
Freiburg	1	2	2	C3	no	Pla_lan	Hymenoptera	Apidae	Apis	Apis_mellifera	Apis_mellifera	ID-in-field	2	no	NA	2018-07-02	10:58:00	2018-07-02 10:58	Pla_lan	Apis_mellifera	Pla_lan-Apis_mellifera	2	EX1	morning	0.33738734	31	141	137	0.064516129	33.16666667	40.83333333	31.75	40.46818182	0.524216524	351	generalist
Freiburg	1	2	2	C3	no	Gal_mol	Diptera	Syrphidae	Sphaerophoria	Sphaerophoria_scripta	Sphaerophoria_scripta	caught	1	yes	NA	2018-07-02	10:58:00	2018-07-02 10:58	Gal_mol	Sphaerophoria_scripta	Gal_mol-Sphaerophoria_scripta	1	EX1	morning	0.33738734	NA	NA	NA	NA	33.16666667	40.83333333	31.75	40.46818182	0.578947368	76	generalist
Freiburg	1	2	2	C3	no	Gal_mol	Diptera	Syrphidae	Sphaerophoria	Sphaerophoria_scripta	Sphaerophoria_scripta	caught	1	yes	NA	2018-07-02	10:58:00	2018-07-02 10:58	Gal_mol	Sphaerophoria_scripta	Gal_mol-Sphaerophoria_scripta	1	EX1	morning	0.33738734	NA	NA	NA	NA	33.16666667	40.83333333	31.75	40.46818182	0.578947368	76	generalist
Freiburg	1	2	2	C3	no	Gal_mol	Diptera	Syrphidae	Sphaerophoria	Sphaerophoria_scripta	Sphaerophoria_scripta	caught	2	yes	NA	2018-07-02	10:58:00	2018-07-02 10:58	Gal_mol	Sphaerophoria_scripta	Gal_mol-Sphaerophoria_scripta	2	EX1	morning	0.33738734	NA	NA	NA	NA	33.16666667	40.83333333	31.75	40.46818182	0.578947368	76	generalist
Freiburg	1	2	2	C3	no	Cre_cap	Diptera	Syrphidae	NA	NA	NA	caught	1	yes	NA	2018-07-02	10:58:00	2018-07-02 10:58	Cre_cap	NA	NA	1	EX1	morning	0.33738734	137	141	137	0.00729927	33.16666667	40.83333333	31.75	40.46818182	NA	NA	NA
Freiburg	1	2	2	C3	no	Cre_cap	Hymenoptera	Apidae	NA	NA	NA	caught	1	yes	NA	2018-07-02	10:58:00	2018-07-02 10:58	Cre_cap	NA	NA	1	EX1	morning	0.33738734	137	141	137	0.00729927	33.16666667	40.83333333	31.75	40.46818182	NA	NA	NA
Freiburg	1	2	2	C2	no	Cre_cap	Hymenoptera	Apidae	Bombus	Bombus_lapidarius	Bombus_lapidarius	caught	1	yes	NA	2018-07-02	11:10:00	2018-07-02 11:10	Cre_cap	Bombus_lapidarius	Cre_cap-Bombus_lapidarius	1	EX1	morning	0.349914744	400	400	400	0.0025	33	41	31.75	40.46818182	0.75	12	generalist
Freiburg	1	2	2	C2	no	Cre_cap	Hymenoptera	Apidae	Bombus	Bombus_lapidarius	Bombus_lapidarius	caught	1	yes	NA	2018-07-02	11:10:00	2018-07-02 11:10	Cre_cap	Bombus_lapidarius	Cre_cap-Bombus_lapidarius	1	EX1	morning	0.349914744	400	400	400	0.0025	33	41	31.75	40.46818182	0.75	12	generalist
Freiburg	1	2	2	C2	no	Cre_cap	Hymenoptera	Apidae	Bombus	Bombus_lapidarius	Bombus_lapidarius	caught	1	yes	NA	2018-07-02	11:10:00	2018-07-02 11:10	Cre_cap	Bombus_lapidarius	Cre_cap-Bombus_lapidarius	1	EX1	morning	0.349914744	400	400	400	0.0025	33	41	31.75	40.46818182	0.75	12	generalist
Freiburg	1	2	2	C2	no	Cre_cap	Hymenoptera	Apidae	Halictus	Halictus_eurygnathus	Halictus_eurygnathus	caught	1	yes	NA	2018-07-02	11:10:00	2018-07-02 11:10	Cre_cap	Halictus_eurygnathus	Cre_cap-Halictus_eurygnathus	1	EX1	morning	0.349914744	400	400	400	0.0025	33	41	31.75	40.46818182	0.090909091	11	non-visitor
Freiburg	1	2	2	C2	no	Ach_mil	Hymenoptera	Apidae	Lasioglossum	Lasioglossum_pauxillum	Lasioglossum_pauxillum	caught	1	yes	NA	2018-07-02	11:10:00	2018-07-02 11:10	Ach_mil	Lasioglossum_pauxillum	Ach_mil-Lasioglossum_pauxillum	1	EX1	morning	0.349914744	130	400	400	0.007692308	33	41	31.75	40.46818182	0.625	32	generalist
Freiburg	1	2	2	C2	no	Ach_mil	Diptera	Tachinidae	Phania	Phania_funesta	Phania_funesta	caught	1	yes	NA	2018-07-02	11:10:00	2018-07-02 11:10	Ach_mil	Phania_funesta	Ach_mil-Phania_funesta	1	EX1	morning	0.349914744	130	400	400	0.007692308	33	41	31.75	40.46818182	0	3	non-visitor
Freiburg	1	2	2	C2	no	Cre_cap	Diptera	Syrphidae	Sphaerophoria	Sphaerophoria_scripta	Sphaerophoria_scripta	caught	1	yes	NA	2018-07-02	11:10:00	2018-07-02 11:10	Cre_cap	Sphaerophoria_scripta	Cre_cap-Sphaerophoria_scripta	1	EX1	morning	0.349914744	400	400	400	0.0025	33	41	31.75	40.46818182	0.578947368	76	generalist
Freiburg	1	2	2	C2	no	Cre_cap	Diptera	Syrphidae	Sphaerophoria	NA	NA	caught	1	yes	NA	2018-07-02	11:10:00	2018-07-02 11:10	Cre_cap	NA	NA	1	EX1	morning	0.349914744	400	400	400	0.0025	33	41	31.75	40.46818182	NA	NA	NA
Freiburg	1	2	2	C1	no	Cre_cap	Hymenoptera	Apidae	Andrena	Andrena_dorsata	Andrena_dorsata	caught	1	yes	NA	2018-07-02	11:22:00	2018-07-02 11:22	Cre_cap	Andrena_dorsata	Cre_cap-Andrena_dorsata	1	EX1	morning	0.362442148	170	170	170	0.005882353	33.83333333	42	31.75	40.46818182	1	2	specialist
Freiburg	1	2	2	C1	no	Cre_cap	Hymenoptera	Apidae	Apis	Apis_mellifera	Apis_mellifera	ID-in-field	1	no	NA	2018-07-02	11:22:00	2018-07-02 11:22	Cre_cap	Apis_mellifera	Cre_cap-Apis_mellifera	1	EX1	morning	0.362442148	170	170	170	0.005882353	33.83333333	42	31.75	40.46818182	0.524216524	351	generalist
Freiburg	1	2	2	C1	no	Tri_rep	Hymenoptera	Apidae	Apis	Apis_mellifera	Apis_mellifera	ID-in-field	1	no	NA	2018-07-02	11:22:00	2018-07-02 11:22	Tri_rep	Apis_mellifera	Tri_rep-Apis_mellifera	1	EX1	morning	0.362442148	13	170	170	0.076923077	33.83333333	42	31.75	40.46818182	0.524216524	351	generalist
Freiburg	1	2	2	C1	no	Cre_cap	Hymenoptera	Apidae	Bombus	Bombus_lapidarius	Bombus_lapidarius	caught	1	yes	NA	2018-07-02	11:22:00	2018-07-02 11:22	Cre_cap	Bombus_lapidarius	Cre_cap-Bombus_lapidarius	1	EX1	morning	0.362442148	170	170	170	0.005882353	33.83333333	42	31.75	40.46818182	0.75	12	generalist
Freiburg	1	2	2	C1	no	Cre_cap	Diptera	Syrphidae	Eupeodes	Eupeodes_corollae	Eupeodes_corollae	caught	1	yes	NA	2018-07-02	11:22:00	2018-07-02 11:22	Cre_cap	Eupeodes_corollae	Cre_cap-Eupeodes_corollae	1	EX1	morning	0.362442148	170	170	170	0.005882353	33.83333333	42	31.75	40.46818182	1	6	specialist
Freiburg	1	2	2	C1	no	Pla_lan	Hymenoptera	Apidae	Halictus	Halictus_leucaheneus	Halictus_leucaheneus	caught	1	yes	yes	2018-07-02	11:22:00	2018-07-02 11:22	Pla_lan	Halictus_leucaheneus	Pla_lan-Halictus_leucaheneus	1	EX1	morning	0.362442148	29	170	170	0.034482759	33.83333333	42	31.75	40.46818182	0.333333333	3	generalist
Freiburg	1	2	2	C1	no	Tri_arv	Hymenoptera	Apidae	Halictus	Halictus_leucaheneus	Halictus_leucaheneus	caught	1	yes	NA	2018-07-02	11:22:00	2018-07-02 11:22	Tri_arv	Halictus_leucaheneus	Tri_arv-Halictus_leucaheneus	1	EX1	morning	0.362442148	55	170	170	0.018181818	33.83333333	42	31.75	40.46818182	0.333333333	3	generalist
Freiburg	1	2	2	C1	no	Cre_cap	Hymenoptera	Apidae	Halictus	Halictus_scabiosae	Halictus_scabiosae	caught	1	yes	NA	2018-07-02	11:22:00	2018-07-02 11:22	Cre_cap	Halictus_scabiosae	Cre_cap-Halictus_scabiosae	1	EX1	morning	0.362442148	170	170	170	0.005882353	33.83333333	42	31.75	40.46818182	0.479166667	48	generalist
Freiburg	1	2	2	C1	no	Cre_cap	Diptera	Syrphidae	Sphaerophoria	Sphaerophoria_scripta	Sphaerophoria_scripta	caught	1	yes	NA	2018-07-02	11:22:00	2018-07-02 11:22	Cre_cap	Sphaerophoria_scripta	Cre_cap-Sphaerophoria_scripta	1	EX1	morning	0.362442148	170	170	170	0.005882353	33.83333333	42	31.75	40.46818182	0.578947368	76	generalist
Freiburg	1	2	2	C1	no	Pla_lan	Diptera	Syrphidae	Sphaerophoria	Sphaerophoria_scripta	Sphaerophoria_scripta	caught	1	yes	NA	2018-07-02	11:22:00	2018-07-02 11:22	Pla_lan	Sphaerophoria_scripta	Pla_lan-Sphaerophoria_scripta	1	EX1	morning	0.362442148	29	170	170	0.034482759	33.83333333	42	31.75	40.46818182	0.578947368	76	generalist
Freiburg	1	2	3	T5	yes	Cre_cap	Hymenoptera	Apidae	Andrena	Andrena_flavipes	Andrena_flavipes	caught	1	yes	NA	2018-07-02	13:10:00	2018-07-02 13:10	Cre_cap	Andrena_flavipes	Cre_cap-Andrena_flavipes	1	EX1	afternoon	0.475188781	149	149	149	0.006711409	36.25	44	35.98538961	44.10227273	1	2	specialist
Freiburg	1	2	3	T5	yes	Dau_car	Hymenoptera	Apidae	Andrena	Andrena_minutuloides	Andrena_minutuloides	caught	1	yes	NA	2018-07-02	13:10:00	2018-07-02 13:10	Dau_car	Andrena_minutuloides	Dau_car-Andrena_minutuloides	1	EX1	afternoon	0.475188781	402.5207307	149	149	0.002484344	36.25	44	35.98538961	44.10227273	0	4	non-visitor
Freiburg	1	2	3	T5	yes	Cre_cap	Hymenoptera	Apidae	Apis	Apis_mellifera	Apis_mellifera	ID-in-field	2	no	NA	2018-07-02	13:10:00	2018-07-02 13:10	Cre_cap	Apis_mellifera	Cre_cap-Apis_mellifera	2	EX1	afternoon	0.475188781	149	149	149	0.013422819	36.25	44	35.98538961	44.10227273	0.524216524	351	generalist
Freiburg	1	2	3	T5	yes	Cre_cap	Hymenoptera	Apidae	Bombus	Bombus_soroeensis	Bombus_soroeensis	caught	1	yes	NA	2018-07-02	13:10:00	2018-07-02 13:10	Cre_cap	Bombus_soroeensis	Cre_cap-Bombus_soroeensis	1	EX1	afternoon	0.475188781	149	149	149	0.006711409	36.25	44	35.98538961	44.10227273	0	2	non-visitor
Freiburg	1	2	3	T5	yes	Cre_cap	Hymenoptera	Apidae	Lasioglossum	Lasioglossum_calceatum	Lasioglossum_calceatum	caught	1	yes	NA	2018-07-02	13:10:00	2018-07-02 13:10	Cre_cap	Lasioglossum_calceatum	Cre_cap-Lasioglossum_calceatum	1	EX1	afternoon	0.475188781	149	149	149	0.006711409	36.25	44	35.98538961	44.10227273	0.636363636	11	generalist
Freiburg	1	2	3	T5	yes	Cre_cap	Hymenoptera	Apidae	Lasioglossum	Lasioglossum_calceatum	Lasioglossum_calceatum	caught	1	yes	NA	2018-07-02	13:10:00	2018-07-02 13:10	Cre_cap	Lasioglossum_calceatum	Cre_cap-Lasioglossum_calceatum	1	EX1	afternoon	0.475188781	149	149	149	0.006711409	36.25	44	35.98538961	44.10227273	0.636363636	11	generalist
Freiburg	1	2	3	T5	yes	Cre_cap	Hymenoptera	Apidae	Lasioglossum	Lasioglossum_pauxillum	Lasioglossum_pauxillum	caught	1	yes	NA	2018-07-02	13:10:00	2018-07-02 13:10	Cre_cap	Lasioglossum_pauxillum	Cre_cap-Lasioglossum_pauxillum	1	EX1	afternoon	0.475188781	149	149	149	0.006711409	36.25	44	35.98538961	44.10227273	0.625	32	generalist
Freiburg	1	2	3	T5	yes	Thy_vul	Diptera	Syrphidae	Sphaerophoria	Sphaerophoria_scripta	Sphaerophoria_scripta	caught	1	yes	NA	2018-07-02	13:10:00	2018-07-02 13:10	Thy_vul	Sphaerophoria_scripta	Thy_vul-Sphaerophoria_scripta	1	EX1	afternoon	0.475188781	84	149	149	0.011904762	36.25	44	35.98538961	44.10227273	0.578947368	76	generalist
Freiburg	1	2	3	T5	yes	Cre_cap	Diptera	Syrphidae	Sphaerophoria	Sphaerophoria_taeniata	Sphaerophoria_taeniata	caught	1	yes	NA	2018-07-02	13:10:00	2018-07-02 13:10	Cre_cap	Sphaerophoria_taeniata	Cre_cap-Sphaerophoria_taeniata	1	EX1	afternoon	0.475188781	149	149	149	0.006711409	36.25	44	35.98538961	44.10227273	0.8	5	generalist
Freiburg	1	2	3	T5	yes	Cre_cap	Diptera	Syrphidae	Sphaerophoria	NA	NA	caught	1	yes	NA	2018-07-02	13:10:00	2018-07-02 13:10	Cre_cap	NA	NA	1	EX1	afternoon	0.475188781	149	149	149	0.006711409	36.25	44	35.98538961	44.10227273	NA	NA	NA
Freiburg	1	2	3	C5	no	Ach_mil	Diptera	Tephritidae	Chaetorellia	Chaetorellia_jaceae	Chaetorellia_jaceae	caught	1	yes	NA	2018-07-02	13:24:00	2018-07-02 13:24	Ach_mil	Chaetorellia_jaceae	Ach_mil-Chaetorellia_jaceae	1	EX1	afternoon	0.489804085	200	NA	NA	0.005	36	43.5	35.98538961	44.10227273	0	1	non-visitor
Freiburg	1	2	3	C5	no	Ach_mil	Diptera	Syrphidae	Eristalis	Eristalis_arbustorum	Eristalis_arbustorum	caught	1	yes	NA	2018-07-02	13:24:00	2018-07-02 13:24	Ach_mil	Eristalis_arbustorum	Ach_mil-Eristalis_arbustorum	1	EX1	afternoon	0.489804085	200	NA	NA	0.005	36	43.5	35.98538961	44.10227273	0	3	non-visitor
Freiburg	1	2	3	T4	yes	Cre_cap	Hymenoptera	Apidae	Apis	Apis_mellifera	Apis_mellifera	ID-in-field	2	no	NA	2018-07-02	13:32:00	2018-07-02 13:32	Cre_cap	Apis_mellifera	Cre_cap-Apis_mellifera	2	EX1	afternoon	0.498155688	149	149	149	0.013422819	36.33333333	44.16666667	35.98538961	44.10227273	0.524216524	351	generalist
Freiburg	1	2	3	T4	yes	Thy_vul	Hymenoptera	Apidae	Apis	Apis_mellifera	Apis_mellifera	ID-in-field	3	no	NA	2018-07-02	13:32:00	2018-07-02 13:32	Thy_vul	Apis_mellifera	Thy_vul-Apis_mellifera	3	EX1	afternoon	0.498155688	560	149	149	0.005357143	36.33333333	44.16666667	35.98538961	44.10227273	0.524216524	351	generalist
Freiburg	1	2	3	T4	yes	Cre_cap	Hymenoptera	Apidae	Bombus	Bombus_lapidarius	Bombus_lapidarius	caught	1	yes	NA	2018-07-02	13:32:00	2018-07-02 13:32	Cre_cap	Bombus_lapidarius	Cre_cap-Bombus_lapidarius	1	EX1	afternoon	0.498155688	149	149	149	0.006711409	36.33333333	44.16666667	35.98538961	44.10227273	0.75	12	generalist
Freiburg	1	2	3	T4	yes	Cre_cap	Diptera	Syrphidae	Eupeodes	Eupeodes_corollae	Eupeodes_corollae	caught	1	yes	NA	2018-07-02	13:32:00	2018-07-02 13:32	Cre_cap	Eupeodes_corollae	Cre_cap-Eupeodes_corollae	1	EX1	afternoon	0.498155688	149	149	149	0.006711409	36.33333333	44.16666667	35.98538961	44.10227273	1	6	specialist
Freiburg	1	2	3	T4	yes	Cre_cap	Hymenoptera	Apidae	Halictus	Halictus_tumulorum	Halictus_tumulorum	caught	1	yes	NA	2018-07-02	13:32:00	2018-07-02 13:32	Cre_cap	Halictus_tumulorum	Cre_cap-Halictus_tumulorum	1	EX1	afternoon	0.498155688	149	149	149	0.006711409	36.33333333	44.16666667	35.98538961	44.10227273	0.121212121	33	generalist
Freiburg	1	2	3	T4	yes	Cre_cap	Hymenoptera	Apidae	Lasioglossum	Lasioglossum_pauxillum	Lasioglossum_pauxillum	caught	1	yes	NA	2018-07-02	13:32:00	2018-07-02 13:32	Cre_cap	Lasioglossum_pauxillum	Cre_cap-Lasioglossum_pauxillum	1	EX1	afternoon	0.498155688	149	149	149	0.006711409	36.33333333	44.16666667	35.98538961	44.10227273	0.625	32	generalist
Freiburg	1	2	3	T4	yes	Cre_cap	Hymenoptera	Apidae	Lasioglossum	Lasioglossum_pauxillum	Lasioglossum_pauxillum	caught	1	yes	NA	2018-07-02	13:32:00	2018-07-02 13:32	Cre_cap	Lasioglossum_pauxillum	Cre_cap-Lasioglossum_pauxillum	1	EX1	afternoon	0.498155688	149	149	149	0.006711409	36.33333333	44.16666667	35.98538961	44.10227273	0.625	32	generalist
Freiburg	1	2	3	T4	yes	Cre_cap	Lepidoptera	Hesperiidae	Thymelicus	NA	Thymelicus_sp	caught	1	yes	NA	2018-07-02	13:32:00	2018-07-02 13:32	Cre_cap	Thymelicus_sp	Cre_cap-Thymelicus_sp	1	EX1	afternoon	0.498155688	149	149	149	0.006711409	36.33333333	44.16666667	35.98538961	44.10227273	NA	NA	NA
Freiburg	1	2	3	T4	yes	Cre_cap	Hymenoptera	Apidae	NA	NA	NA	caught	1	yes	NA	2018-07-02	13:32:00	2018-07-02 13:32	Cre_cap	NA	NA	1	EX1	afternoon	0.498155688	149	149	149	0.006711409	36.33333333	44.16666667	35.98538961	44.10227273	NA	NA	NA
Freiburg	1	2	3	C4	no	Pim_sax	Hymenoptera	Apidae	Andrena	Andrena_minutuloides	Andrena_minutuloides	caught	1	yes	NA	2018-07-02	13:46:00	2018-07-02 13:46	Pim_sax	Andrena_minutuloides	Pim_sax-Andrena_minutuloides	1	EX1	afternoon	0.512770992	2080	NA	NA	0.000480769	36.66666667	44	35.98538961	44.10227273	0	4	non-visitor
Freiburg	1	2	3	C4	no	Gal_mol	Hymenoptera	Apidae	Apis	Apis_mellifera	Apis_mellifera	ID-in-field	1	no	NA	2018-07-02	13:46:00	2018-07-02 13:46	Gal_mol	Apis_mellifera	Gal_mol-Apis_mellifera	1	EX1	afternoon	0.512770992	NA	NA	NA	NA	36.66666667	44	35.98538961	44.10227273	0.524216524	351	generalist
Freiburg	1	2	3	C4	no	Thy_vul	Hymenoptera	Apidae	Apis	Apis_mellifera	Apis_mellifera	ID-in-field	4	no	NA	2018-07-02	13:46:00	2018-07-02 13:46	Thy_vul	Apis_mellifera	Thy_vul-Apis_mellifera	4	EX1	afternoon	0.512770992	1100	NA	NA	0.003636364	36.66666667	44	35.98538961	44.10227273	0.524216524	351	generalist
Freiburg	1	2	3	C4	no	Pim_sax	Hymenoptera	NA	NA	NA	Chalcidoidea1	caught	1	yes	NA	2018-07-02	13:46:00	2018-07-02 13:46	Pim_sax	Chalcidoidea1	Pim_sax-Chalcidoidea1	1	EX1	afternoon	0.512770992	2080	NA	NA	0.000480769	36.66666667	44	35.98538961	44.10227273	0	1	non-visitor
Freiburg	1	2	3	C4	no	Pim_sax	Hymenoptera	Formicidae	Formica	NA	Formica_sp	caught	1	yes	NA	2018-07-02	13:46:00	2018-07-02 13:46	Pim_sax	Formica_sp	Pim_sax-Formica_sp	1	EX1	afternoon	0.512770992	2080	NA	NA	0.000480769	36.66666667	44	35.98538961	44.10227273	0.125	8	generalist
Freiburg	1	2	3	T3	yes	Cre_cap	Hymenoptera	Apidae	Andrena	Andrena_flavipes	Andrena_flavipes	caught	1	yes	NA	2018-07-02	13:57:00	2018-07-02 13:57	Cre_cap	Andrena_flavipes	Cre_cap-Andrena_flavipes	1	EX1	afternoon	0.524254445	260	260	260	0.003846154	36.83333333	44.16666667	35.98538961	44.10227273	1	2	specialist
Freiburg	1	2	3	T3	yes	Thy_vul	Hymenoptera	Apidae	Apis	Apis_mellifera	Apis_mellifera	ID-in-field	4	no	NA	2018-07-02	13:57:00	2018-07-02 13:57	Thy_vul	Apis_mellifera	Thy_vul-Apis_mellifera	4	EX1	afternoon	0.524254445	660	260	260	0.006060606	36.83333333	44.16666667	35.98538961	44.10227273	0.524216524	351	generalist
Freiburg	1	2	3	T3	yes	Cre_cap	Hymenoptera	Apidae	Bombus	Bombus_lapidarius	Bombus_lapidarius	caught	1	yes	NA	2018-07-02	13:57:00	2018-07-02 13:57	Cre_cap	Bombus_lapidarius	Cre_cap-Bombus_lapidarius	1	EX1	afternoon	0.524254445	260	260	260	0.003846154	36.83333333	44.16666667	35.98538961	44.10227273	0.75	12	generalist
Freiburg	1	2	3	T3	yes	Cre_cap	Hymenoptera	Apidae	Halictus	Halictus_scabiosae	Halictus_scabiosae	caught	1	yes	NA	2018-07-02	13:57:00	2018-07-02 13:57	Cre_cap	Halictus_scabiosae	Cre_cap-Halictus_scabiosae	1	EX1	afternoon	0.524254445	260	260	260	0.003846154	36.83333333	44.16666667	35.98538961	44.10227273	0.479166667	48	generalist
Freiburg	1	2	3	T3	yes	Cre_cap	Hymenoptera	Apidae	Halictus	Halictus_scabiosae	Halictus_scabiosae	ID-in-field	1	no	NA	2018-07-02	13:57:00	2018-07-02 13:57	Cre_cap	Halictus_scabiosae	Cre_cap-Halictus_scabiosae	1	EX1	afternoon	0.524254445	260	260	260	0.003846154	36.83333333	44.16666667	35.98538961	44.10227273	0.479166667	48	generalist
Freiburg	1	2	3	T3	yes	Cre_cap	Hymenoptera	Apidae	Halictus	Halictus_subauratus	Halictus_subauratus	caught	1	yes	NA	2018-07-02	13:57:00	2018-07-02 13:57	Cre_cap	Halictus_subauratus	Cre_cap-Halictus_subauratus	1	EX1	afternoon	0.524254445	260	260	260	0.003846154	36.83333333	44.16666667	35.98538961	44.10227273	0.25	4	generalist
Freiburg	1	2	3	T3	yes	Cre_cap	Hymenoptera	Apidae	Halictus	Halictus_tumulorum	Halictus_tumulorum	caught	1	yes	NA	2018-07-02	13:57:00	2018-07-02 13:57	Cre_cap	Halictus_tumulorum	Cre_cap-Halictus_tumulorum	1	EX1	afternoon	0.524254445	260	260	260	0.003846154	36.83333333	44.16666667	35.98538961	44.10227273	0.121212121	33	generalist
Freiburg	1	2	3	T3	yes	Cre_cap	Hymenoptera	Apidae	Lasioglossum	Lasioglossum_pauxillum	Lasioglossum_pauxillum	caught	1	yes	NA	2018-07-02	13:57:00	2018-07-02 13:57	Cre_cap	Lasioglossum_pauxillum	Cre_cap-Lasioglossum_pauxillum	1	EX1	afternoon	0.524254445	260	260	260	0.003846154	36.83333333	44.16666667	35.98538961	44.10227273	0.625	32	generalist
Freiburg	1	2	3	T3	yes	Cre_cap	Hymenoptera	Apidae	Osmia	Osmia_truncorum	Osmia_truncorum	caught	1	yes	NA	2018-07-02	13:57:00	2018-07-02 13:57	Cre_cap	Osmia_truncorum	Cre_cap-Osmia_truncorum	1	EX1	afternoon	0.524254445	260	260	260	0.003846154	36.83333333	44.16666667	35.98538961	44.10227273	NA	NA	NA
Freiburg	1	2	3	T3	yes	Cre_cap	Diptera	Syrphidae	Sphaerophoria	Sphaerophoria_scripta	Sphaerophoria_scripta	caught	1	yes	NA	2018-07-02	13:57:00	2018-07-02 13:57	Cre_cap	Sphaerophoria_scripta	Cre_cap-Sphaerophoria_scripta	1	EX1	afternoon	0.524254445	260	260	260	0.003846154	36.83333333	44.16666667	35.98538961	44.10227273	0.578947368	76	generalist
Freiburg	1	2	3	T3	yes	Thy_vul	Diptera	Syrphidae	Sphaerophoria	Sphaerophoria_scripta	Sphaerophoria_scripta	caught	1	yes	NA	2018-07-02	13:57:00	2018-07-02 13:57	Thy_vul	Sphaerophoria_scripta	Thy_vul-Sphaerophoria_scripta	1	EX1	afternoon	0.524254445	660	260	260	0.001515152	36.83333333	44.16666667	35.98538961	44.10227273	0.578947368	76	generalist
Freiburg	1	2	3	T3	yes	Cre_cap	Hymenoptera	Apidae	NA	NA	NA	caught	1	yes	NA	2018-07-02	13:57:00	2018-07-02 13:57	Cre_cap	NA	NA	1	EX1	afternoon	0.524254445	260	260	260	0.003846154	36.83333333	44.16666667	35.98538961	44.10227273	NA	NA	NA
Freiburg	1	2	3	C3	no	Gal_mol	Hymenoptera	Apidae	Halictus	Halictus_tumulorum	Halictus_tumulorum	caught	1	yes	NA	2018-07-02	14:17:00	2018-07-02 14:17	Gal_mol	Halictus_tumulorum	Gal_mol-Halictus_tumulorum	1	EX1	afternoon	0.545133452	NA	NA	NA	NA	37.5	45	35.98538961	44.10227273	0.121212121	33	generalist
Freiburg	1	2	3	C3	no	Gal_mol	Diptera	Syrphidae	NA	NA	NA	caught	1	yes	NA	2018-07-02	14:17:00	2018-07-02 14:17	Gal_mol	NA	NA	1	EX1	afternoon	0.545133452	NA	NA	NA	NA	37.5	45	35.98538961	44.10227273	NA	NA	NA
Freiburg	1	2	3	T2	yes	Cre_cap	Hymenoptera	Apidae	Apis	Apis_mellifera	Apis_mellifera	ID-in-field	1	no	NA	2018-07-02	14:25:00	2018-07-02 14:25	Cre_cap	Apis_mellifera	Cre_cap-Apis_mellifera	1	EX1	afternoon	0.553485054	200	200	200	0.005	37.25	44.66666667	35.98538961	44.10227273	0.524216524	351	generalist
Freiburg	1	2	3	T2	yes	Cre_cap	Hymenoptera	Apidae	Halictus	Halictus_maculatus	Halictus_maculatus	caught	1	yes	NA	2018-07-02	14:25:00	2018-07-02 14:25	Cre_cap	Halictus_maculatus	Cre_cap-Halictus_maculatus	1	EX1	afternoon	0.553485054	200	200	200	0.005	37.25	44.66666667	35.98538961	44.10227273	NA	NA	NA
Freiburg	1	2	3	T2	yes	Cre_cap	Hymenoptera	Apidae	Lasioglossum	Lasioglossum_calceatum	Lasioglossum_calceatum	caught	1	yes	NA	2018-07-02	14:25:00	2018-07-02 14:25	Cre_cap	Lasioglossum_calceatum	Cre_cap-Lasioglossum_calceatum	1	EX1	afternoon	0.553485054	200	200	200	0.005	37.25	44.66666667	35.98538961	44.10227273	0.636363636	11	generalist
Freiburg	1	2	3	T2	yes	Cre_cap	Hymenoptera	Apidae	Lasioglossum	Lasioglossum_pauxillum	Lasioglossum_pauxillum	caught	1	yes	NA	2018-07-02	14:25:00	2018-07-02 14:25	Cre_cap	Lasioglossum_pauxillum	Cre_cap-Lasioglossum_pauxillum	1	EX1	afternoon	0.553485054	200	200	200	0.005	37.25	44.66666667	35.98538961	44.10227273	0.625	32	generalist
Freiburg	1	2	3	T2	yes	Cre_cap	Diptera	Syrphidae	Sphaerophoria	Sphaerophoria_taeniata	Sphaerophoria_taeniata	caught	1	yes	NA	2018-07-02	14:25:00	2018-07-02 14:25	Cre_cap	Sphaerophoria_taeniata	Cre_cap-Sphaerophoria_taeniata	1	EX1	afternoon	0.553485054	200	200	200	0.005	37.25	44.66666667	35.98538961	44.10227273	0.8	5	generalist
Freiburg	1	2	3	T2	yes	Sen_jac	Diptera	Syrphidae	Sphaerophoria	Sphaerophoria_taeniata	Sphaerophoria_taeniata	caught	1	yes	NA	2018-07-02	14:25:00	2018-07-02 14:25	Sen_jac	Sphaerophoria_taeniata	Sen_jac-Sphaerophoria_taeniata	1	EX1	afternoon	0.553485054	3	200	200	0.333333333	37.25	44.66666667	35.98538961	44.10227273	0.8	5	generalist
Freiburg	1	2	3	C2	no	Ach_mil	Hymenoptera	Apidae	Halictus	Halictus_simplex	Halictus_simplex	caught	1	yes	NA	2018-07-02	14:40:00	2018-07-02 14:40	Ach_mil	Halictus_simplex	Ach_mil-Halictus_simplex	1	EX1	afternoon	0.569144309	108	24	24	0.009259259	37.25	44.16666667	35.98538961	44.10227273	0.75	8	generalist
Freiburg	1	2	3	C2	no	Gal_mol	Hymenoptera	Apidae	Halictus	Halictus_tumulorum	Halictus_tumulorum	caught	1	yes	NA	2018-07-02	14:40:00	2018-07-02 14:40	Gal_mol	Halictus_tumulorum	Gal_mol-Halictus_tumulorum	1	EX1	afternoon	0.569144309	NA	NA	NA	NA	37.25	44.16666667	35.98538961	44.10227273	0.121212121	33	generalist
Freiburg	1	2	3	C2	no	Cre_cap	Diptera	Syrphidae	Sphaerophoria	Sphaerophoria_scripta	Sphaerophoria_scripta	caught	1	yes	NA	2018-07-02	14:40:00	2018-07-02 14:40	Cre_cap	Sphaerophoria_scripta	Cre_cap-Sphaerophoria_scripta	1	EX1	afternoon	0.569144309	24	24	24	0.041666667	37.25	44.16666667	35.98538961	44.10227273	0.578947368	76	generalist
Freiburg	1	2	3	C2	no	Ach_mil	Diptera	NA	NA	NA	NA	caught	1	yes	NA	2018-07-02	14:40:00	2018-07-02 14:40	Ach_mil	NA	NA	1	EX1	afternoon	0.569144309	108	24	24	0.009259259	37.25	44.16666667	35.98538961	44.10227273	NA	NA	NA
Freiburg	1	2	3	C2	no	Ach_mil	Diptera	NA	NA	NA	NA	caught	1	yes	NA	2018-07-02	14:40:00	2018-07-02 14:40	Ach_mil	NA	NA	1	EX1	afternoon	0.569144309	108	24	24	0.009259259	37.25	44.16666667	35.98538961	44.10227273	NA	NA	NA
Freiburg	1	2	3	T1	yes	Tri_rep	Hymenoptera	Apidae	Apis	Apis_mellifera	Apis_mellifera	ID-in-field	1	no	NA	2018-07-02	14:50:00	2018-07-02 14:50	Tri_rep	Apis_mellifera	Tri_rep-Apis_mellifera	1	EX1	afternoon	0.579583812	28	154	150	0.035714286	37.5	44.16666667	35.98538961	44.10227273	0.524216524	351	generalist
Freiburg	1	2	3	T1	yes	Tri_pra	Hymenoptera	Apidae	Bombus	NA	Bombus_sylvarum	ID-in-field	1	no	NA	2018-07-02	14:50:00	2018-07-02 14:50	Tri_pra	Bombus_sylvarum	Tri_pra-Bombus_sylvarum	1	EX1	afternoon	0.579583812	17	154	150	0.058823529	37.5	44.16666667	35.98538961	44.10227273	0	23	non-visitor
Freiburg	1	2	3	T1	yes	Cre_cap	Hymenoptera	Apidae	Halictus	Halictus_confusus	Halictus_confusus	caught	1	yes	NA	2018-07-02	14:50:00	2018-07-02 14:50	Cre_cap	Halictus_confusus	Cre_cap-Halictus_confusus	1	EX1	afternoon	0.579583812	150	154	150	0.006666667	37.5	44.16666667	35.98538961	44.10227273	0	4	non-visitor
Freiburg	1	2	3	T1	yes	Cre_cap	Hymenoptera	Apidae	Halictus	Halictus_leucaheneus	Halictus_leucaheneus	caught	1	yes	NA	2018-07-02	14:50:00	2018-07-02 14:50	Cre_cap	Halictus_leucaheneus	Cre_cap-Halictus_leucaheneus	1	EX1	afternoon	0.579583812	150	154	150	0.006666667	37.5	44.16666667	35.98538961	44.10227273	0.333333333	3	generalist
Freiburg	1	2	3	T1	yes	Cre_cap	Hymenoptera	Apidae	Lasioglossum	Lasioglossum_calceatum	Lasioglossum_calceatum	caught	1	yes	NA	2018-07-02	14:50:00	2018-07-02 14:50	Cre_cap	Lasioglossum_calceatum	Cre_cap-Lasioglossum_calceatum	1	EX1	afternoon	0.579583812	150	154	150	0.006666667	37.5	44.16666667	35.98538961	44.10227273	0.636363636	11	generalist
Freiburg	1	2	3	T1	yes	Cre_cap	Hymenoptera	Apidae	Lasioglossum	Lasioglossum_leucozonium	Lasioglossum_leucozonium	caught	1	yes	NA	2018-07-02	14:50:00	2018-07-02 14:50	Cre_cap	Lasioglossum_leucozonium	Cre_cap-Lasioglossum_leucozonium	1	EX1	afternoon	0.579583812	150	154	150	0.006666667	37.5	44.16666667	35.98538961	44.10227273	0.95	20	specialist
Freiburg	1	2	3	C1	no	Cre_cap	Diptera	Syrphidae	Eupeodes	Eupeodes_corollae	Eupeodes_corollae	caught	1	yes	NA	2018-07-02	14:58:00	2018-07-02 14:58	Cre_cap	Eupeodes_corollae	Cre_cap-Eupeodes_corollae	1	EX1	afternoon	0.587935414	15	15	15	0.066666667	37.5	44.33333333	35.98538961	44.10227273	1	6	specialist
Freiburg	1	2	3	C1	no	Tri_arv	Hymenoptera	Apidae	Halictus	Halictus_eurygnathus	Halictus_eurygnathus	caught	1	yes	NA	2018-07-02	14:58:00	2018-07-02 14:58	Tri_arv	Halictus_eurygnathus	Tri_arv-Halictus_eurygnathus	1	EX1	afternoon	0.587935414	41	15	15	0.024390244	37.5	44.33333333	35.98538961	44.10227273	0.090909091	11	non-visitor
Freiburg	1	2	4	T5	yes	Dau_car	Hymenoptera	Apidae	Andrena	Andrena_nitidiuscula	Andrena_nitidiuscula	caught	1	yes	NA	2018-07-02	15:48:00	2018-07-02 15:48	Dau_car	Andrena_nitidiuscula	Dau_car-Andrena_nitidiuscula	1	EX1	afternoon	0.64013293	402.5207307	13	13	0.002484344	37.5	43.33333333	36.69642857	42.75	NA	NA	NA
Freiburg	1	2	4	T5	yes	Pim_sax	Hymenoptera	Formicidae	Formica	NA	Formica_sp	caught	1	yes	NA	2018-07-02	15:48:00	2018-07-02 15:48	Pim_sax	Formica_sp	Pim_sax-Formica_sp	1	EX1	afternoon	0.64013293	384	13	13	0.002604167	37.5	43.33333333	36.69642857	42.75	0.125	8	generalist
Freiburg	1	2	4	T5	yes	Cre_cap	Hymenoptera	Apidae	Halictus	Halictus_tumulorum	Halictus_tumulorum	caught	1	yes	NA	2018-07-02	15:48:00	2018-07-02 15:48	Cre_cap	Halictus_tumulorum	Cre_cap-Halictus_tumulorum	1	EX1	afternoon	0.64013293	13	13	13	0.076923077	37.5	43.33333333	36.69642857	42.75	0.121212121	33	generalist
Freiburg	1	2	4	T5	yes	Cre_cap	Hymenoptera	Apidae	Lasioglossum	Lasioglossum_pauxillum	Lasioglossum_pauxillum	caught	1	yes	NA	2018-07-02	15:48:00	2018-07-02 15:48	Cre_cap	Lasioglossum_pauxillum	Cre_cap-Lasioglossum_pauxillum	1	EX1	afternoon	0.64013293	13	13	13	0.076923077	37.5	43.33333333	36.69642857	42.75	0.625	32	generalist
Freiburg	1	2	4	C5	no	Ach_mil	Hymenoptera	Apidae	Apis	Apis_mellifera	Apis_mellifera	ID-in-field	2	no	NA	2018-07-02	15:58:00	2018-07-02 15:58	Ach_mil	Apis_mellifera	Ach_mil-Apis_mellifera	2	EX1	afternoon	0.650572433	170	NA	NA	0.011764706	37.16666667	43	36.69642857	42.75	0.524216524	351	generalist
Freiburg	1	2	4	C5	no	Gal_mol	Hymenoptera	Apidae	Halictus	Halictus_tumulorum	Halictus_tumulorum	caught	1	yes	NA	2018-07-02	15:58:00	2018-07-02 15:58	Gal_mol	Halictus_tumulorum	Gal_mol-Halictus_tumulorum	1	EX1	afternoon	0.650572433	NA	NA	NA	NA	37.16666667	43	36.69642857	42.75	0.121212121	33	generalist
Freiburg	1	2	4	C5	no	Gal_mol	Hymenoptera	Apidae	Halictus	Halictus_tumulorum	Halictus_tumulorum	caught	1	yes	NA	2018-07-02	15:58:00	2018-07-02 15:58	Gal_mol	Halictus_tumulorum	Gal_mol-Halictus_tumulorum	1	EX1	afternoon	0.650572433	NA	NA	NA	NA	37.16666667	43	36.69642857	42.75	0.121212121	33	generalist
Freiburg	1	2	4	T4	yes	Cre_cap	Hymenoptera	Apidae	Apis	Apis_mellifera	Apis_mellifera	ID-in-field	1	no	NA	2018-07-02	16:05:00	2018-07-02 16:05	Cre_cap	Apis_mellifera	Cre_cap-Apis_mellifera	1	EX1	afternoon	0.657880085	24	24	24	0.041666667	37	42.83333333	36.69642857	42.75	0.524216524	351	generalist
Freiburg	1	2	4	T4	yes	Cre_cap	Hymenoptera	Apidae	Bombus	Bombus_lapidarius	Bombus_lapidarius	caught	1	yes	NA	2018-07-02	16:05:00	2018-07-02 16:05	Cre_cap	Bombus_lapidarius	Cre_cap-Bombus_lapidarius	1	EX1	afternoon	0.657880085	24	24	24	0.041666667	37	42.83333333	36.69642857	42.75	0.75	12	generalist
Freiburg	1	2	4	T4	yes	Dau_car	Hymenoptera	Formicidae	Formica	NA	Formica_sp	caught	1	yes	NA	2018-07-02	16:05:00	2018-07-02 16:05	Dau_car	Formica_sp	Dau_car-Formica_sp	1	EX1	afternoon	0.657880085	402.5207307	24	24	0.002484344	37	42.83333333	36.69642857	42.75	0.125	8	generalist
Freiburg	1	2	4	T4	yes	Thy_vul	Hymenoptera	Apidae	Halictus	Halictus_simplex	Halictus_simplex	caught	1	yes	NA	2018-07-02	16:05:00	2018-07-02 16:05	Thy_vul	Halictus_simplex	Thy_vul-Halictus_simplex	1	EX1	afternoon	0.657880085	522	24	24	0.001915709	37	42.83333333	36.69642857	42.75	0.75	8	generalist
Freiburg	1	2	4	T4	yes	Thy_vul	Hymenoptera	Apidae	NA	NA	NA	caught	1	yes	NA	2018-07-02	16:05:00	2018-07-02 16:05	Thy_vul	NA	NA	1	EX1	afternoon	0.657880085	522	24	24	0.001915709	37	42.83333333	36.69642857	42.75	NA	NA	NA
Freiburg	1	2	4	C4	no	Pim_sax	Hymenoptera	Apidae	Apis	Apis_mellifera	Apis_mellifera	ID-in-field	1	no	NA	2018-07-02	16:17:00	2018-07-02 16:17	Pim_sax	Apis_mellifera	Pim_sax-Apis_mellifera	1	EX1	afternoon	0.670407489	1010	NA	NA	0.000990099	37	42.5	36.69642857	42.75	0.524216524	351	generalist
Freiburg	1	2	4	C4	no	Thy_vul	Hymenoptera	Apidae	Apis	Apis_mellifera	Apis_mellifera	ID-in-field	8	no	NA	2018-07-02	16:17:00	2018-07-02 16:17	Thy_vul	Apis_mellifera	Thy_vul-Apis_mellifera	8	EX1	afternoon	0.670407489	837	NA	NA	0.009557945	37	42.5	36.69642857	42.75	0.524216524	351	generalist
Freiburg	1	2	4	C4	no	Tri_rep	Hymenoptera	Apidae	Apis	Apis_mellifera	Apis_mellifera	ID-in-field	1	no	NA	2018-07-02	16:17:00	2018-07-02 16:17	Tri_rep	Apis_mellifera	Tri_rep-Apis_mellifera	1	EX1	afternoon	0.670407489	6	NA	NA	0.166666667	37	42.5	36.69642857	42.75	0.524216524	351	generalist
Freiburg	1	2	4	C4	no	Pim_sax	Hymenoptera	Braconidae	NA	NA	Braconidae2	caught	1	yes	NA	2018-07-02	16:17:00	2018-07-02 16:17	Pim_sax	Braconidae2	Pim_sax-Braconidae2	1	EX1	afternoon	0.670407489	1010	NA	NA	0.000990099	37	42.5	36.69642857	42.75	0	1	non-visitor
Freiburg	1	2	4	C3	no	Tri_rep	Hymenoptera	Apidae	Apis	Apis_mellifera	Apis_mellifera	ID-in-field	1	no	NA	2018-07-02	16:25:00	2018-07-02 16:25	Tri_rep	Apis_mellifera	Tri_rep-Apis_mellifera	1	EX1	afternoon	0.678759091	NA	NA	NA	NA	37	42.5	36.69642857	42.75	0.524216524	351	generalist
Freiburg	1	2	4	C3	no	Thy_vul	Hymenoptera	Apidae	Halictus	Halictus_eurygnathus	Halictus_eurygnathus	caught	1	yes	NA	2018-07-02	16:25:00	2018-07-02 16:25	Thy_vul	Halictus_eurygnathus	Thy_vul-Halictus_eurygnathus	1	EX1	afternoon	0.678759091	NA	NA	NA	NA	37	42.5	36.69642857	42.75	0.090909091	11	non-visitor
Freiburg	1	2	4	T3	yes	Thy_vul	Hymenoptera	Apidae	Apis	Apis_mellifera	Apis_mellifera	ID-in-field	3	no	NA	2018-07-02	16:32:00	2018-07-02 16:32	Thy_vul	Apis_mellifera	Thy_vul-Apis_mellifera	3	EX1	afternoon	0.686066743	516	104	104	0.005813953	37.16666667	42.66666667	36.69642857	42.75	0.524216524	351	generalist
Freiburg	1	2	4	T3	yes	Thy_vul	Hymenoptera	Apidae	Halictus	Halictus_tumulorum	Halictus_tumulorum	caught	1	yes	NA	2018-07-02	16:32:00	2018-07-02 16:32	Thy_vul	Halictus_tumulorum	Thy_vul-Halictus_tumulorum	1	EX1	afternoon	0.686066743	516	104	104	0.001937984	37.16666667	42.66666667	36.69642857	42.75	0.121212121	33	generalist
Freiburg	1	2	4	T3	yes	Cre_cap	Diptera	Syrphidae	Sphaerophoria	Sphaerophoria_taeniata	Sphaerophoria_taeniata	caught	1	yes	NA	2018-07-02	16:32:00	2018-07-02 16:32	Cre_cap	Sphaerophoria_taeniata	Cre_cap-Sphaerophoria_taeniata	1	EX1	afternoon	0.686066743	104	104	104	0.009615385	37.16666667	42.66666667	36.69642857	42.75	0.8	5	generalist
Freiburg	1	2	4	T3	yes	Thy_vul	Diptera	Syrphidae	Sphaerophoria	Sphaerophoria_taeniata	Sphaerophoria_taeniata	caught	1	yes	yes	2018-07-02	16:32:00	2018-07-02 16:32	Thy_vul	Sphaerophoria_taeniata	Thy_vul-Sphaerophoria_taeniata	1	EX1	afternoon	0.686066743	516	104	104	0.001937984	37.16666667	42.66666667	36.69642857	42.75	0.8	5	generalist
Freiburg	1	2	4	T2	yes	Sen_jac	Diptera	Syrphidae	Sphaerophoria	Sphaerophoria_scripta	Sphaerophoria_scripta	caught	1	yes	NA	2018-07-02	16:42:00	2018-07-02 16:42	Sen_jac	Sphaerophoria_scripta	Sen_jac-Sphaerophoria_scripta	1	EX1	afternoon	0.696506246	3	25	25	0.333333333	37.33333333	42.16666667	36.69642857	42.75	0.578947368	76	generalist
Freiburg	1	2	4	C2	no	Ach_mil	Hymenoptera	Apidae	Halictus	Halictus_tumulorum	Halictus_tumulorum	caught	1	yes	NA	2018-07-02	16:50:00	2018-07-02 16:50	Ach_mil	Halictus_tumulorum	Ach_mil-Halictus_tumulorum	1	EX1	afternoon	0.704857849	123	4	4	0.008130081	37	41.83333333	36.69642857	42.75	0.121212121	33	generalist
Freiburg	1	2	4	C2	no	Gal_mol	Diptera	Syrphidae	Sphaerophoria	Sphaerophoria_scripta	Sphaerophoria_scripta	caught	1	yes	NA	2018-07-02	16:50:00	2018-07-02 16:50	Gal_mol	Sphaerophoria_scripta	Gal_mol-Sphaerophoria_scripta	1	EX1	afternoon	0.704857849	NA	NA	NA	NA	37	41.83333333	36.69642857	42.75	0.578947368	76	generalist
Freiburg	1	2	4	T1	yes	Lot_cor	Hymenoptera	Apidae	Anthidium	Anthidium_punctatum	Anthidium_punctatum	caught	1	yes	NA	2018-07-02	16:58:00	2018-07-02 16:58	Lot_cor	Anthidium_punctatum	Lot_cor-Anthidium_punctatum	1	EX1	afternoon	0.713209451	6	51	51	0.166666667	36.83333333	41.5	36.69642857	42.75	NA	NA	NA
Freiburg	1	2	4	T1	yes	Tri_pra	Hymenoptera	Apidae	Bombus	NA	Bombus_sylvarum	ID-in-field	1	no	NA	2018-07-02	16:58:00	2018-07-02 16:58	Tri_pra	Bombus_sylvarum	Tri_pra-Bombus_sylvarum	1	EX1	afternoon	0.713209451	24	51	51	0.041666667	36.83333333	41.5	36.69642857	42.75	0	23	non-visitor
Freiburg	2	1	1	T2	no	Sen_jac	Diptera	Syrphidae	Eristalis	Eristalis_tenax	Eristalis_tenax	caught	1	yes	NA	2018-07-13	08:27:00	2018-07-13 08:27	Sen_jac	Eristalis_tenax	Sen_jac-Eristalis_tenax	1	EX2	morning	0.173111233	17	44	44	0.058823529	25.66666667	33.16666667	27.76041667	36.46375	0.76	25	generalist
Freiburg	2	1	1	T2	no	Ach_mil	Diptera	Sarcophagidae	Sarcophaga	Sarcophaga_crassimargo	Sarcophaga_crassimargo	caught	1	yes	NA	2018-07-13	08:27:00	2018-07-13 08:27	Ach_mil	Sarcophaga_crassimargo	Ach_mil-Sarcophaga_crassimargo	1	EX2	morning	0.173111233	250	44	44	0.004	25.66666667	33.16666667	27.76041667	36.46375	0	1	non-visitor
Freiburg	2	1	1	C2	yes	Cre_cap	Hymenoptera	Apidae	Lasioglossum	Lasioglossum_pauxillum	Lasioglossum_pauxillum	caught	1	yes	NA	2018-07-13	08:28:00	2018-07-13 08:28	Cre_cap	Lasioglossum_pauxillum	Cre_cap-Lasioglossum_pauxillum	1	EX2	morning	0.174171097	145	147	145	0.006896552	25.66666667	33.16666667	27.76041667	36.46375	0.625	32	generalist
Freiburg	2	1	1	C2	yes	Cre_cap	Diptera	Syrphidae	Sphaerophoria	Sphaerophoria_scripta	Sphaerophoria_scripta	caught	1	yes	NA	2018-07-13	08:28:00	2018-07-13 08:28	Cre_cap	Sphaerophoria_scripta	Cre_cap-Sphaerophoria_scripta	1	EX2	morning	0.174171097	145	147	145	0.006896552	25.66666667	33.16666667	27.76041667	36.46375	0.578947368	76	generalist
Freiburg	2	1	1	C2	yes	Cre_cap	Diptera	Syrphidae	Sphaerophoria	Sphaerophoria_scripta	Sphaerophoria_scripta	caught	1	yes	NA	2018-07-13	08:28:00	2018-07-13 08:28	Cre_cap	Sphaerophoria_scripta	Cre_cap-Sphaerophoria_scripta	1	EX2	morning	0.174171097	145	147	145	0.006896552	25.66666667	33.16666667	27.76041667	36.46375	0.578947368	76	generalist
Freiburg	2	1	1	C2	yes	Cre_cap	Diptera	Syrphidae	Sphaerophoria	Sphaerophoria_scripta	Sphaerophoria_scripta	caught	1	yes	NA	2018-07-13	08:28:00	2018-07-13 08:28	Cre_cap	Sphaerophoria_scripta	Cre_cap-Sphaerophoria_scripta	1	EX2	morning	0.174171097	145	147	145	0.006896552	25.66666667	33.16666667	27.76041667	36.46375	0.578947368	76	generalist
Freiburg	2	1	1	T3	no	Cre_cap	Diptera	Syrphidae	Sphaerophoria	Sphaerophoria_scripta	Sphaerophoria_scripta	caught	1	yes	NA	2018-07-13	08:46:00	2018-07-13 08:46	Cre_cap	Sphaerophoria_scripta	Cre_cap-Sphaerophoria_scripta	1	EX2	morning	0.193248662	160	160	160	0.00625	25.66666667	34.66666667	27.76041667	36.46375	0.578947368	76	generalist
Freiburg	2	1	1	T3	no	Cre_cap	Diptera	Syrphidae	Sphaerophoria	Sphaerophoria_scripta	Sphaerophoria_scripta	caught	1	yes	NA	2018-07-13	08:46:00	2018-07-13 08:46	Cre_cap	Sphaerophoria_scripta	Cre_cap-Sphaerophoria_scripta	1	EX2	morning	0.193248662	160	160	160	0.00625	25.66666667	34.66666667	27.76041667	36.46375	0.578947368	76	generalist
Freiburg	2	1	1	T3	no	Cre_cap	Diptera	Syrphidae	Sphaerophoria	Sphaerophoria_scripta	Sphaerophoria_scripta	caught	1	yes	NA	2018-07-13	08:46:00	2018-07-13 08:46	Cre_cap	Sphaerophoria_scripta	Cre_cap-Sphaerophoria_scripta	1	EX2	morning	0.193248662	160	160	160	0.00625	25.66666667	34.66666667	27.76041667	36.46375	0.578947368	76	generalist
Freiburg	2	1	1	C4	yes	Thy_vul	Hymenoptera	Apidae	Apis	Apis_mellifera	Apis_mellifera	ID-in-field	2	no	NA	2018-07-13	09:00:00	2018-07-13 09:00	Thy_vul	Apis_mellifera	Thy_vul-Apis_mellifera	2	EX2	morning	0.208086768	660	59	46	0.003030303	26.25	36	27.76041667	36.46375	0.524216524	351	generalist
Freiburg	2	1	1	C4	yes	Hyp_rad	Hymenoptera	Apidae	Bombus	Bombus_lapidarius	Bombus_lapidarius	caught	1	yes	yes	2018-07-13	09:00:00	2018-07-13 09:00	Hyp_rad	Bombus_lapidarius	Hyp_rad-Bombus_lapidarius	1	EX2	morning	0.208086768	8	59	46	0.125	26.25	36	27.76041667	36.46375	0.75	12	generalist
Freiburg	2	1	1	C4	yes	Leo_aut	Hymenoptera	Apidae	Bombus	Bombus_lapidarius	Bombus_lapidarius	caught	1	yes	NA	2018-07-13	09:00:00	2018-07-13 09:00	Leo_aut	Bombus_lapidarius	Leo_aut-Bombus_lapidarius	1	EX2	morning	0.208086768	5	59	46	0.2	26.25	36	27.76041667	36.46375	0.75	12	generalist
Freiburg	2	1	1	C4	yes	Hyp_rad	Diptera	Chironomidae	Bryophaenocladius	NA	Bryophaenocladius_spec	caught	1	yes	NA	2018-07-13	09:00:00	2018-07-13 09:00	Hyp_rad	Bryophaenocladius_spec	Hyp_rad-Bryophaenocladius_spec	1	EX2	morning	0.208086768	8	59	46	0.125	26.25	36	27.76041667	36.46375	NA	NA	NA
Freiburg	2	1	1	C4	yes	Cre_cap	Hymenoptera	Apidae	Halictus	Halictus_scabiosae	Halictus_scabiosae	ID-in-field	1	no	NA	2018-07-13	09:00:00	2018-07-13 09:00	Cre_cap	Halictus_scabiosae	Cre_cap-Halictus_scabiosae	1	EX2	morning	0.208086768	46	59	46	0.02173913	26.25	36	27.76041667	36.46375	0.479166667	48	generalist
Freiburg	2	1	1	C4	yes	Leo_aut	Hymenoptera	Apidae	Halictus	Halictus_scabiosae	Halictus_scabiosae	ID-in-field	1	no	yes	2018-07-13	09:00:00	2018-07-13 09:00	Leo_aut	Halictus_scabiosae	Leo_aut-Halictus_scabiosae	1	EX2	morning	0.208086768	5	59	46	0.2	26.25	36	27.76041667	36.46375	0.479166667	48	generalist
Freiburg	2	1	1	C4	yes	Cre_cap	Hymenoptera	Apidae	Lasioglossum	Lasioglossum_calceatum	Lasioglossum_calceatum	caught	1	yes	NA	2018-07-13	09:00:00	2018-07-13 09:00	Cre_cap	Lasioglossum_calceatum	Cre_cap-Lasioglossum_calceatum	1	EX2	morning	0.208086768	46	59	46	0.02173913	26.25	36	27.76041667	36.46375	0.636363636	11	generalist
Freiburg	2	1	1	C4	yes	Cre_cap	Diptera	Syrphidae	Sphaerophoria	Sphaerophoria_scripta	Sphaerophoria_scripta	caught	1	yes	NA	2018-07-13	09:00:00	2018-07-13 09:00	Cre_cap	Sphaerophoria_scripta	Cre_cap-Sphaerophoria_scripta	1	EX2	morning	0.208086768	46	59	46	0.02173913	26.25	36	27.76041667	36.46375	0.578947368	76	generalist
Freiburg	2	1	1	C4	yes	Hyp_rad	Diptera	Syrphidae	Sphaerophoria	Sphaerophoria_scripta	Sphaerophoria_scripta	caught	1	yes	NA	2018-07-13	09:00:00	2018-07-13 09:00	Hyp_rad	Sphaerophoria_scripta	Hyp_rad-Sphaerophoria_scripta	1	EX2	morning	0.208086768	8	59	46	0.125	26.25	36	27.76041667	36.46375	0.578947368	76	generalist
Freiburg	2	1	1	C4	yes	Leo_aut	Diptera	Syrphidae	Sphaerophoria	Sphaerophoria_scripta	Sphaerophoria_scripta	caught	1	yes	NA	2018-07-13	09:00:00	2018-07-13 09:00	Leo_aut	Sphaerophoria_scripta	Leo_aut-Sphaerophoria_scripta	1	EX2	morning	0.208086768	5	59	46	0.2	26.25	36	27.76041667	36.46375	0.578947368	76	generalist
Freiburg	2	1	1	C4	yes	Pim_sax	Diptera	Syrphidae	Sphaerophoria	Sphaerophoria_scripta	Sphaerophoria_scripta	caught	1	yes	NA	2018-07-13	09:00:00	2018-07-13 09:00	Pim_sax	Sphaerophoria_scripta	Pim_sax-Sphaerophoria_scripta	1	EX2	morning	0.208086768	5542	59	46	0.00018044	26.25	36	27.76041667	36.46375	0.578947368	76	generalist
Freiburg	2	1	1	C4	yes	Pim_sax	Diptera	Syrphidae	NA	NA	NA	caught	1	yes	NA	2018-07-13	09:00:00	2018-07-13 09:00	Pim_sax	NA	NA	1	EX2	morning	0.208086768	5542	59	46	0.00018044	26.25	36	27.76041667	36.46375	NA	NA	NA
Freiburg	2	1	1	C3	yes	Cre_cap	Hymenoptera	Apidae	Halictus	Halictus_scabiosae	Halictus_scabiosae	ID-in-field	1	no	NA	2018-07-13	09:23:00	2018-07-13 09:23	Cre_cap	Halictus_scabiosae	Cre_cap-Halictus_scabiosae	1	EX2	morning	0.232463655	116	118	116	0.00862069	28.16666667	37.66666667	27.76041667	36.46375	0.479166667	48	generalist
Freiburg	2	1	1	C3	yes	Cre_cap	Diptera	Syrphidae	Paragus	NA	Paragus_spec	caught	1	yes	NA	2018-07-13	09:23:00	2018-07-13 09:23	Cre_cap	Paragus_spec	Cre_cap-Paragus_spec	1	EX2	morning	0.232463655	116	118	116	0.00862069	28.16666667	37.66666667	27.76041667	36.46375	0	1	non-visitor
Freiburg	2	1	1	C3	yes	Cre_cap	Diptera	Syrphidae	Sphaerophoria	Sphaerophoria_scripta	Sphaerophoria_scripta	caught	1	yes	NA	2018-07-13	09:23:00	2018-07-13 09:23	Cre_cap	Sphaerophoria_scripta	Cre_cap-Sphaerophoria_scripta	1	EX2	morning	0.232463655	116	118	116	0.00862069	28.16666667	37.66666667	27.76041667	36.46375	0.578947368	76	generalist
Freiburg	2	1	1	C3	yes	Cre_cap	Diptera	Syrphidae	Sphaerophoria	Sphaerophoria_scripta	Sphaerophoria_scripta	caught	1	yes	NA	2018-07-13	09:23:00	2018-07-13 09:23	Cre_cap	Sphaerophoria_scripta	Cre_cap-Sphaerophoria_scripta	1	EX2	morning	0.232463655	116	118	116	0.00862069	28.16666667	37.66666667	27.76041667	36.46375	0.578947368	76	generalist
Freiburg	2	1	1	C3	yes	Cre_cap	Diptera	Syrphidae	NA	NA	NA	caught	1	yes	NA	2018-07-13	09:23:00	2018-07-13 09:23	Cre_cap	NA	NA	1	EX2	morning	0.232463655	116	118	116	0.00862069	28.16666667	37.66666667	27.76041667	36.46375	NA	NA	NA
Freiburg	2	1	1	T4	no	Dau_car	Hymenoptera	Apidae	Apis	Apis_mellifera	Apis_mellifera	ID-in-field	1	no	NA	2018-07-13	09:35:00	2018-07-13 09:35	Dau_car	Apis_mellifera	Dau_car-Apis_mellifera	1	EX2	morning	0.245182032	10979.58044	100	100	9.11E-05	28.25	38	27.76041667	36.46375	0.524216524	351	generalist
Freiburg	2	1	1	T4	no	Dau_car	Hymenoptera	Apidae	Bombus	NA	Bombus_terrestris	ID-in-field	1	no	NA	2018-07-13	09:35:00	2018-07-13 09:35	Dau_car	Bombus_terrestris	Dau_car-Bombus_terrestris	1	EX2	morning	0.245182032	10979.58044	100	100	9.11E-05	28.25	38	27.76041667	36.46375	0.2	5	generalist
Freiburg	2	1	1	T4	no	Dau_car	Hymenoptera	Formicidae	Formica	NA	Formica_sp	caught	1	yes	NA	2018-07-13	09:35:00	2018-07-13 09:35	Dau_car	Formica_sp	Dau_car-Formica_sp	1	EX2	morning	0.245182032	10979.58044	100	100	9.11E-05	28.25	38	27.76041667	36.46375	0.125	8	generalist
Freiburg	2	1	1	T4	no	Cre_cap	Hymenoptera	Apidae	Halictus	Halictus_submediterraneus	Halictus_submediterraneus	caught	1	yes	NA	2018-07-13	09:35:00	2018-07-13 09:35	Cre_cap	Halictus_submediterraneus	Cre_cap-Halictus_submediterraneus	1	EX2	morning	0.245182032	100	100	100	0.01	28.25	38	27.76041667	36.46375	1	1	specialist
Freiburg	2	1	1	T4	no	Cre_cap	Hymenoptera	Apidae	Lasioglossum	Lasioglossum_calceatum	Lasioglossum_calceatum	caught	1	yes	NA	2018-07-13	09:35:00	2018-07-13 09:35	Cre_cap	Lasioglossum_calceatum	Cre_cap-Lasioglossum_calceatum	1	EX2	morning	0.245182032	100	100	100	0.01	28.25	38	27.76041667	36.46375	0.636363636	11	generalist
Freiburg	2	1	1	T4	no	Cre_cap	Hymenoptera	Apidae	Lasioglossum	Lasioglossum_pauxillum	Lasioglossum_pauxillum	caught	1	yes	NA	2018-07-13	09:35:00	2018-07-13 09:35	Cre_cap	Lasioglossum_pauxillum	Cre_cap-Lasioglossum_pauxillum	1	EX2	morning	0.245182032	100	100	100	0.01	28.25	38	27.76041667	36.46375	0.625	32	generalist
Freiburg	2	1	1	T4	no	Pim_sax	Hymenoptera	Apidae	Lasioglossum	Lasioglossum_pauxillum	Lasioglossum_pauxillum	caught	1	yes	NA	2018-07-13	09:35:00	2018-07-13 09:35	Pim_sax	Lasioglossum_pauxillum	Pim_sax-Lasioglossum_pauxillum	1	EX2	morning	0.245182032	2014	100	100	0.000496524	28.25	38	27.76041667	36.46375	0.625	32	generalist
Freiburg	2	1	1	T4	no	Pim_sax	Diptera	Syrphidae	Pipizella	NA	Pipizella_spec	caught	1	yes	NA	2018-07-13	09:35:00	2018-07-13 09:35	Pim_sax	Pipizella_spec	Pim_sax-Pipizella_spec	1	EX2	morning	0.245182032	2014	100	100	0.000496524	28.25	38	27.76041667	36.46375	0	1	non-visitor
Freiburg	2	1	1	T4	no	Pim_sax	Diptera	Syrphidae	Sphaerophoria	Sphaerophoria_scripta	Sphaerophoria_scripta	caught	1	yes	NA	2018-07-13	09:35:00	2018-07-13 09:35	Pim_sax	Sphaerophoria_scripta	Pim_sax-Sphaerophoria_scripta	1	EX2	morning	0.245182032	2014	100	100	0.000496524	28.25	38	27.76041667	36.46375	0.578947368	76	generalist
Freiburg	2	1	1	T4	no	Dau_car	Diptera	Syrphidae	Sphaerophoria	Sphaerophoria_scripta	Sphaerophoria_scripta	caught	1	yes	NA	2018-07-13	09:35:00	2018-07-13 09:35	Dau_car	Sphaerophoria_scripta	Dau_car-Sphaerophoria_scripta	1	EX2	morning	0.245182032	10979.58044	100	100	9.11E-05	28.25	38	27.76041667	36.46375	0.578947368	76	generalist
Freiburg	2	1	1	T4	no	Dau_car	Diptera	Syrphidae	Sphaerophoria	Sphaerophoria_scripta	Sphaerophoria_scripta	caught	1	yes	NA	2018-07-13	09:35:00	2018-07-13 09:35	Dau_car	Sphaerophoria_scripta	Dau_car-Sphaerophoria_scripta	1	EX2	morning	0.245182032	10979.58044	100	100	9.11E-05	28.25	38	27.76041667	36.46375	0.578947368	76	generalist
Freiburg	2	1	1	T4	no	Cre_cap	Hymenoptera	Apidae	NA	NA	NA	caught	1	yes	NA	2018-07-13	09:35:00	2018-07-13 09:35	Cre_cap	NA	NA	1	EX2	morning	0.245182032	100	100	100	0.01	28.25	38	27.76041667	36.46375	NA	NA	NA
Freiburg	2	1	1	C5	yes	Cre_cap	Hymenoptera	Apidae	Apis	Apis_mellifera	Apis_mellifera	ID-in-field	1	no	NA	2018-07-13	09:52:00	2018-07-13 09:52	Cre_cap	Apis_mellifera	Cre_cap-Apis_mellifera	1	EX2	morning	0.263199732	197	197	197	0.005076142	29.16666667	38.83333333	27.76041667	36.46375	0.524216524	351	generalist
Freiburg	2	1	1	C5	yes	Cre_cap	Neuroptora	Chrysopidae	NA	NA	Chrysopinae	caught	1	yes	NA	2018-07-13	09:52:00	2018-07-13 09:52	Cre_cap	Chrysopinae	Cre_cap-Chrysopinae	1	EX2	morning	0.263199732	197	197	197	0.005076142	29.16666667	38.83333333	27.76041667	36.46375	0	1	non-visitor
Freiburg	2	1	1	C5	yes	Cre_cap	Hymenoptera	Apidae	Halictus	Halictus_scabiosae	Halictus_scabiosae	ID-in-field	1	no	NA	2018-07-13	09:52:00	2018-07-13 09:52	Cre_cap	Halictus_scabiosae	Cre_cap-Halictus_scabiosae	1	EX2	morning	0.263199732	197	197	197	0.005076142	29.16666667	38.83333333	27.76041667	36.46375	0.479166667	48	generalist
Freiburg	2	1	1	C5	yes	Cre_cap	Hymenoptera	Apidae	Halictus	Halictus_subauratus	Halictus_subauratus	caught	1	yes	NA	2018-07-13	09:52:00	2018-07-13 09:52	Cre_cap	Halictus_subauratus	Cre_cap-Halictus_subauratus	1	EX2	morning	0.263199732	197	197	197	0.005076142	29.16666667	38.83333333	27.76041667	36.46375	0.25	4	generalist
Freiburg	2	1	1	C5	yes	Cre_cap	Hymenoptera	Apidae	Lasioglossum	Lasioglossum_calceatum	Lasioglossum_calceatum	caught	1	yes	NA	2018-07-13	09:52:00	2018-07-13 09:52	Cre_cap	Lasioglossum_calceatum	Cre_cap-Lasioglossum_calceatum	1	EX2	morning	0.263199732	197	197	197	0.005076142	29.16666667	38.83333333	27.76041667	36.46375	0.636363636	11	generalist
Freiburg	2	1	1	C5	yes	Cre_cap	Hymenoptera	Apidae	Lasioglossum	Lasioglossum_malachurum	Lasioglossum_malachurum	caught	1	yes	NA	2018-07-13	09:52:00	2018-07-13 09:52	Cre_cap	Lasioglossum_malachurum	Cre_cap-Lasioglossum_malachurum	1	EX2	morning	0.263199732	197	197	197	0.005076142	29.16666667	38.83333333	27.76041667	36.46375	0.966666667	30	specialist
Freiburg	2	1	1	C5	yes	Cre_cap	Hymenoptera	Apidae	Lasioglossum	Lasioglossum_pauxillum	Lasioglossum_pauxillum	caught	1	yes	NA	2018-07-13	09:52:00	2018-07-13 09:52	Cre_cap	Lasioglossum_pauxillum	Cre_cap-Lasioglossum_pauxillum	1	EX2	morning	0.263199732	197	197	197	0.005076142	29.16666667	38.83333333	27.76041667	36.46375	0.625	32	generalist
Freiburg	2	1	1	C5	yes	Cre_cap	Hymenoptera	Apidae	Lasioglossum	Lasioglossum_pauxillum	Lasioglossum_pauxillum	caught	1	yes	NA	2018-07-13	09:52:00	2018-07-13 09:52	Cre_cap	Lasioglossum_pauxillum	Cre_cap-Lasioglossum_pauxillum	1	EX2	morning	0.263199732	197	197	197	0.005076142	29.16666667	38.83333333	27.76041667	36.46375	0.625	32	generalist
Freiburg	2	1	1	C5	yes	Cre_cap	Hymenoptera	Apidae	Lasioglossum	Lasioglossum_pauxillum	Lasioglossum_pauxillum	caught	1	yes	NA	2018-07-13	09:52:00	2018-07-13 09:52	Cre_cap	Lasioglossum_pauxillum	Cre_cap-Lasioglossum_pauxillum	1	EX2	morning	0.263199732	197	197	197	0.005076142	29.16666667	38.83333333	27.76041667	36.46375	0.625	32	generalist
Freiburg	2	1	1	C5	yes	Cre_cap	Hymenoptera	Apidae	Lasioglossum	Lasioglossum_pauxillum	Lasioglossum_pauxillum	caught	1	yes	NA	2018-07-13	09:52:00	2018-07-13 09:52	Cre_cap	Lasioglossum_pauxillum	Cre_cap-Lasioglossum_pauxillum	1	EX2	morning	0.263199732	197	197	197	0.005076142	29.16666667	38.83333333	27.76041667	36.46375	0.625	32	generalist
Freiburg	2	1	1	C5	yes	Cre_cap	Hymenoptera	Apidae	Lasioglossum	Lasioglossum_pauxillum	Lasioglossum_pauxillum	caught	1	yes	NA	2018-07-13	09:52:00	2018-07-13 09:52	Cre_cap	Lasioglossum_pauxillum	Cre_cap-Lasioglossum_pauxillum	1	EX2	morning	0.263199732	197	197	197	0.005076142	29.16666667	38.83333333	27.76041667	36.46375	0.625	32	generalist
Freiburg	2	1	1	C5	yes	Cre_cap	Hymenoptera	Apidae	Lasioglossum	Lasioglossum_pauxillum	Lasioglossum_pauxillum	caught	1	yes	NA	2018-07-13	09:52:00	2018-07-13 09:52	Cre_cap	Lasioglossum_pauxillum	Cre_cap-Lasioglossum_pauxillum	1	EX2	morning	0.263199732	197	197	197	0.005076142	29.16666667	38.83333333	27.76041667	36.46375	0.625	32	generalist
Freiburg	2	1	1	C5	yes	Cre_cap	Diptera	Syrphidae	Sphaerophoria	Sphaerophoria_scripta	Sphaerophoria_scripta	caught	2	yes	NA	2018-07-13	09:52:00	2018-07-13 09:52	Cre_cap	Sphaerophoria_scripta	Cre_cap-Sphaerophoria_scripta	2	EX2	morning	0.263199732	197	197	197	0.010152284	29.16666667	38.83333333	27.76041667	36.46375	0.578947368	76	generalist
Freiburg	2	1	1	T5	yes	Cre_cap	Hymenoptera	Apidae	Apis	Apis_mellifera	Apis_mellifera	ID-in-field	1	no	NA	2018-07-13	10:06:00	2018-07-13 10:06	Cre_cap	Apis_mellifera	Cre_cap-Apis_mellifera	1	EX2	morning	0.278037837	164	164	164	0.006097561	30.16666667	39.5	27.76041667	36.46375	0.524216524	351	generalist
Freiburg	2	1	1	T5	yes	Dau_car	Hymenoptera	Apidae	Bombus	NA	Bombus_terrestris	ID-in-field	1	no	NA	2018-07-13	10:06:00	2018-07-13 10:06	Dau_car	Bombus_terrestris	Dau_car-Bombus_terrestris	1	EX2	morning	0.278037837	8969.369548	164	164	0.000111491	30.16666667	39.5	27.76041667	36.46375	0.2	5	generalist
Freiburg	2	1	1	T5	yes	Dau_car	Hymenoptera	Formicidae	Formica	NA	Formica_sp	caught	1	yes	NA	2018-07-13	10:06:00	2018-07-13 10:06	Dau_car	Formica_sp	Dau_car-Formica_sp	1	EX2	morning	0.278037837	8969.369548	164	164	0.000111491	30.16666667	39.5	27.76041667	36.46375	0.125	8	generalist
Freiburg	2	1	1	T5	yes	Cre_cap	Hymenoptera	Apidae	Lasioglossum	Lasioglossum_pauxillum	Lasioglossum_pauxillum	caught	1	yes	NA	2018-07-13	10:06:00	2018-07-13 10:06	Cre_cap	Lasioglossum_pauxillum	Cre_cap-Lasioglossum_pauxillum	1	EX2	morning	0.278037837	164	164	164	0.006097561	30.16666667	39.5	27.76041667	36.46375	0.625	32	generalist
Freiburg	2	1	1	T5	yes	Cre_cap	Hymenoptera	Apidae	Lasioglossum	Lasioglossum_pauxillum	Lasioglossum_pauxillum	caught	1	yes	NA	2018-07-13	10:06:00	2018-07-13 10:06	Cre_cap	Lasioglossum_pauxillum	Cre_cap-Lasioglossum_pauxillum	1	EX2	morning	0.278037837	164	164	164	0.006097561	30.16666667	39.5	27.76041667	36.46375	0.625	32	generalist
Freiburg	2	1	1	T5	yes	Cre_cap	Hymenoptera	Apidae	Lasioglossum	Lasioglossum_pauxillum	Lasioglossum_pauxillum	caught	1	yes	NA	2018-07-13	10:06:00	2018-07-13 10:06	Cre_cap	Lasioglossum_pauxillum	Cre_cap-Lasioglossum_pauxillum	1	EX2	morning	0.278037837	164	164	164	0.006097561	30.16666667	39.5	27.76041667	36.46375	0.625	32	generalist
Freiburg	2	1	1	T5	yes	Cre_cap	Diptera	Syrphidae	Sphaerophoria	Sphaerophoria_scripta	Sphaerophoria_scripta	caught	1	yes	NA	2018-07-13	10:06:00	2018-07-13 10:06	Cre_cap	Sphaerophoria_scripta	Cre_cap-Sphaerophoria_scripta	1	EX2	morning	0.278037837	164	164	164	0.006097561	30.16666667	39.5	27.76041667	36.46375	0.578947368	76	generalist
Freiburg	2	1	1	T5	yes	Sen_jac	Diptera	Syrphidae	Sphaerophoria	Sphaerophoria_scripta	Sphaerophoria_scripta	caught	1	yes	NA	2018-07-13	10:06:00	2018-07-13 10:06	Sen_jac	Sphaerophoria_scripta	Sen_jac-Sphaerophoria_scripta	1	EX2	morning	0.278037837	4	164	164	0.25	30.16666667	39.5	27.76041667	36.46375	0.578947368	76	generalist
Freiburg	2	1	1	C1	no	Cre_cap	Hymenoptera	Apidae	Apis	Apis_mellifera	Apis_mellifera	ID-in-field	3	no	NA	2018-07-13	10:17:00	2018-07-13 10:17	Cre_cap	Apis_mellifera	Cre_cap-Apis_mellifera	3	EX2	morning	0.289696349	228	228	228	0.013157895	30.33333333	39.83333333	27.76041667	36.46375	0.524216524	351	generalist
Freiburg	2	1	1	C1	no	Dau_car	Diptera	Syrphidae	Eristalis	Eristalis_arbustorum	Eristalis_arbustorum	caught	1	yes	NA	2018-07-13	10:17:00	2018-07-13 10:17	Dau_car	Eristalis_arbustorum	Dau_car-Eristalis_arbustorum	1	EX2	morning	0.289696349	3426.930948	228	228	0.000291806	30.33333333	39.83333333	27.76041667	36.46375	0	3	non-visitor
Freiburg	2	1	1	C1	no	Dau_car	Hymenoptera	Apidae	Lasioglossum	Lasioglossum_laticeps	Lasioglossum_laticeps	caught	1	yes	NA	2018-07-13	10:17:00	2018-07-13 10:17	Dau_car	Lasioglossum_laticeps	Dau_car-Lasioglossum_laticeps	1	EX2	morning	0.289696349	3426.930948	228	228	0.000291806	30.33333333	39.83333333	27.76041667	36.46375	0.6	5	generalist
Freiburg	2	1	1	C1	no	Cre_cap	Hymenoptera	Apidae	Lasioglossum	Lasioglossum_malachurum	Lasioglossum_malachurum	caught	1	yes	NA	2018-07-13	10:17:00	2018-07-13 10:17	Cre_cap	Lasioglossum_malachurum	Cre_cap-Lasioglossum_malachurum	1	EX2	morning	0.289696349	228	228	228	0.004385965	30.33333333	39.83333333	27.76041667	36.46375	0.966666667	30	specialist
Freiburg	2	1	1	C1	no	Cre_cap	Diptera	Syrphidae	Sphaerophoria	Sphaerophoria_scripta	Sphaerophoria_scripta	caught	1	yes	NA	2018-07-13	10:17:00	2018-07-13 10:17	Cre_cap	Sphaerophoria_scripta	Cre_cap-Sphaerophoria_scripta	1	EX2	morning	0.289696349	228	228	228	0.004385965	30.33333333	39.83333333	27.76041667	36.46375	0.578947368	76	generalist
Freiburg	2	1	1	C1	no	Cre_cap	Diptera	Syrphidae	Sphaerophoria	Sphaerophoria_scripta	Sphaerophoria_scripta	caught	1	yes	NA	2018-07-13	10:17:00	2018-07-13 10:17	Cre_cap	Sphaerophoria_scripta	Cre_cap-Sphaerophoria_scripta	1	EX2	morning	0.289696349	228	228	228	0.004385965	30.33333333	39.83333333	27.76041667	36.46375	0.578947368	76	generalist
Freiburg	2	1	1	C1	no	Cre_cap	Diptera	Syrphidae	Sphaerophoria	Sphaerophoria_scripta	Sphaerophoria_scripta	caught	1	yes	NA	2018-07-13	10:17:00	2018-07-13 10:17	Cre_cap	Sphaerophoria_scripta	Cre_cap-Sphaerophoria_scripta	1	EX2	morning	0.289696349	228	228	228	0.004385965	30.33333333	39.83333333	27.76041667	36.46375	0.578947368	76	generalist
Freiburg	2	1	1	C1	no	Dau_car	Diptera	Syrphidae	Sphaerophoria	Sphaerophoria_scripta	Sphaerophoria_scripta	caught	1	yes	NA	2018-07-13	10:17:00	2018-07-13 10:17	Dau_car	Sphaerophoria_scripta	Dau_car-Sphaerophoria_scripta	1	EX2	morning	0.289696349	3426.930948	228	228	0.000291806	30.33333333	39.83333333	27.76041667	36.46375	0.578947368	76	generalist
Freiburg	2	1	1	T1	no	Thy_vul	Hymenoptera	Apidae	Apis	Apis_mellifera	Apis_mellifera	ID-in-field	1	no	NA	2018-07-13	10:29:00	2018-07-13 10:29	Thy_vul	Apis_mellifera	Thy_vul-Apis_mellifera	1	EX2	morning	0.302414725	1550	182	182	0.000645161	30.83333333	40.5	27.76041667	36.46375	0.524216524	351	generalist
Freiburg	2	1	1	T1	no	Cre_cap	Hymenoptera	Apidae	Halictus	Halictus_simplex	Halictus_simplex	caught	1	yes	NA	2018-07-13	10:29:00	2018-07-13 10:29	Cre_cap	Halictus_simplex	Cre_cap-Halictus_simplex	1	EX2	morning	0.302414725	182	182	182	0.005494505	30.83333333	40.5	27.76041667	36.46375	0.75	8	generalist
Freiburg	2	1	1	T1	no	Cre_cap	Hymenoptera	Apidae	Lasioglossum	Lasioglossum_laticeps	Lasioglossum_laticeps	caught	1	yes	NA	2018-07-13	10:29:00	2018-07-13 10:29	Cre_cap	Lasioglossum_laticeps	Cre_cap-Lasioglossum_laticeps	1	EX2	morning	0.302414725	182	182	182	0.005494505	30.83333333	40.5	27.76041667	36.46375	0.6	5	generalist
Freiburg	2	1	1	T1	no	Cre_cap	Diptera	Syrphidae	Sphaerophoria	Sphaerophoria_scripta	Sphaerophoria_scripta	caught	1	yes	NA	2018-07-13	10:29:00	2018-07-13 10:29	Cre_cap	Sphaerophoria_scripta	Cre_cap-Sphaerophoria_scripta	1	EX2	morning	0.302414725	182	182	182	0.005494505	30.83333333	40.5	27.76041667	36.46375	0.578947368	76	generalist
Freiburg	2	1	1	T1	no	Cre_cap	Diptera	Syrphidae	Sphaerophoria	Sphaerophoria_scripta	Sphaerophoria_scripta	caught	1	yes	NA	2018-07-13	10:29:00	2018-07-13 10:29	Cre_cap	Sphaerophoria_scripta	Cre_cap-Sphaerophoria_scripta	1	EX2	morning	0.302414725	182	182	182	0.005494505	30.83333333	40.5	27.76041667	36.46375	0.578947368	76	generalist
Freiburg	2	1	1	T1	no	Pim_sax	Diptera	Syrphidae	Syritta	Syritta_pipiens	Syritta_pipiens	caught	1	yes	NA	2018-07-13	10:29:00	2018-07-13 10:29	Pim_sax	Syritta_pipiens	Pim_sax-Syritta_pipiens	1	EX2	morning	0.302414725	1500	182	182	0.000666667	30.83333333	40.5	27.76041667	36.46375	0	1	non-visitor
Freiburg	2	1	2	T2	no	Cre_cap	Hymenoptera	Apidae	Bombus	Bombus_lapidarius	Bombus_lapidarius	caught	1	yes	NA	2018-07-13	10:54:00	2018-07-13 10:54	Cre_cap	Bombus_lapidarius	Cre_cap-Bombus_lapidarius	1	EX2	morning	0.328911342	53	53	53	0.018867925	32.5	42.5	33.1375	42.1375	0.75	12	generalist
Freiburg	2	1	2	T2	no	Cre_cap	Hymenoptera	Apidae	Halictus	Halictus_tumulorum	Halictus_tumulorum	caught	1	yes	NA	2018-07-13	10:54:00	2018-07-13 10:54	Cre_cap	Halictus_tumulorum	Cre_cap-Halictus_tumulorum	1	EX2	morning	0.328911342	53	53	53	0.018867925	32.5	42.5	33.1375	42.1375	0.121212121	33	generalist
Freiburg	2	1	2	T2	no	Cre_cap	Hymenoptera	Apidae	Halictus	Halictus_tumulorum	Halictus_tumulorum	caught	1	yes	NA	2018-07-13	10:54:00	2018-07-13 10:54	Cre_cap	Halictus_tumulorum	Cre_cap-Halictus_tumulorum	1	EX2	morning	0.328911342	53	53	53	0.018867925	32.5	42.5	33.1375	42.1375	0.121212121	33	generalist
Freiburg	2	1	2	T2	no	Cre_cap	Diptera	Syrphidae	Sphaerophoria	Sphaerophoria_taeniata	Sphaerophoria_taeniata	caught	1	yes	NA	2018-07-13	10:54:00	2018-07-13 10:54	Cre_cap	Sphaerophoria_taeniata	Cre_cap-Sphaerophoria_taeniata	1	EX2	morning	0.328911342	53	53	53	0.018867925	32.5	42.5	33.1375	42.1375	0.8	5	generalist
Freiburg	2	1	2	C2	yes	Cre_cap	Hymenoptera	Apidae	Lasioglossum	Lasioglossum_pauxillum	Lasioglossum_pauxillum	caught	1	yes	NA	2018-07-13	11:04:00	2018-07-13 11:04	Cre_cap	Lasioglossum_pauxillum	Cre_cap-Lasioglossum_pauxillum	1	EX2	morning	0.339509989	206	207	206	0.004854369	32.33333333	42.33333333	33.1375	42.1375	0.625	32	generalist
Freiburg	2	1	2	C2	yes	Cre_cap	Diptera	Syrphidae	NA	NA	NA	caught	1	yes	NA	2018-07-13	11:04:00	2018-07-13 11:04	Cre_cap	NA	NA	1	EX2	morning	0.339509989	206	207	206	0.004854369	32.33333333	42.33333333	33.1375	42.1375	NA	NA	NA
Freiburg	2	1	2	C3	yes	Thy_vul	Hymenoptera	Apidae	Apis	Apis_mellifera	Apis_mellifera	ID-in-field	1	no	NA	2018-07-13	11:13:00	2018-07-13 11:13	Thy_vul	Apis_mellifera	Thy_vul-Apis_mellifera	1	EX2	morning	0.349048771	378	63	63	0.002645503	32.5	41.83333333	33.1375	42.1375	0.524216524	351	generalist
Freiburg	2	1	2	C3	yes	Cre_cap	Diptera	Syrphidae	Sphaerophoria	Sphaerophoria_scripta	Sphaerophoria_scripta	caught	1	yes	NA	2018-07-13	11:13:00	2018-07-13 11:13	Cre_cap	Sphaerophoria_scripta	Cre_cap-Sphaerophoria_scripta	1	EX2	morning	0.349048771	63	63	63	0.015873016	32.5	41.83333333	33.1375	42.1375	0.578947368	76	generalist
Freiburg	2	1	2	C3	yes	Cre_cap	Diptera	Syrphidae	Sphaerophoria	Sphaerophoria_scripta	Sphaerophoria_scripta	caught	1	yes	NA	2018-07-13	11:13:00	2018-07-13 11:13	Cre_cap	Sphaerophoria_scripta	Cre_cap-Sphaerophoria_scripta	1	EX2	morning	0.349048771	63	63	63	0.015873016	32.5	41.83333333	33.1375	42.1375	0.578947368	76	generalist
Freiburg	2	1	2	C4	yes	Pim_sax	Hymenoptera	Apidae	Andrena	Andrena_minutuloides	Andrena_minutuloides	caught	1	yes	NA	2018-07-13	11:24:00	2018-07-13 11:24	Pim_sax	Andrena_minutuloides	Pim_sax-Andrena_minutuloides	1	EX2	morning	0.360707283	6300	57	50	0.00015873	32.66666667	42	33.1375	42.1375	0	4	non-visitor
Freiburg	2	1	2	C4	yes	Pim_sax	Hymenoptera	Apidae	Andrena	Andrena_nitidiuscula	Andrena_nitidiuscula	caught	1	yes	NA	2018-07-13	11:24:00	2018-07-13 11:24	Pim_sax	Andrena_nitidiuscula	Pim_sax-Andrena_nitidiuscula	1	EX2	morning	0.360707283	6300	57	50	0.00015873	32.66666667	42	33.1375	42.1375	NA	NA	NA
Freiburg	2	1	2	C4	yes	Thy_vul	Hymenoptera	Apidae	Apis	Apis_mellifera	Apis_mellifera	ID-in-field	1	no	NA	2018-07-13	11:24:00	2018-07-13 11:24	Thy_vul	Apis_mellifera	Thy_vul-Apis_mellifera	1	EX2	morning	0.360707283	660	57	50	0.001515152	32.66666667	42	33.1375	42.1375	0.524216524	351	generalist
Freiburg	2	1	2	C4	yes	Cre_cap	Diptera	Syrphidae	Eupeodes	Eupeodes_corollae	Eupeodes_corollae	caught	1	yes	NA	2018-07-13	11:24:00	2018-07-13 11:24	Cre_cap	Eupeodes_corollae	Cre_cap-Eupeodes_corollae	1	EX2	morning	0.360707283	50	57	50	0.02	32.66666667	42	33.1375	42.1375	1	6	specialist
Freiburg	2	1	2	C4	yes	Thy_vul	Hymenoptera	Apidae	Halictus	Halictus_subauratus	Halictus_subauratus	caught	1	yes	NA	2018-07-13	11:24:00	2018-07-13 11:24	Thy_vul	Halictus_subauratus	Thy_vul-Halictus_subauratus	1	EX2	morning	0.360707283	660	57	50	0.001515152	32.66666667	42	33.1375	42.1375	0.25	4	generalist
Freiburg	2	1	2	C4	yes	Thy_vul	Hymenoptera	Apidae	Halictus	Halictus_tumulorum	Halictus_tumulorum	caught	1	yes	NA	2018-07-13	11:24:00	2018-07-13 11:24	Thy_vul	Halictus_tumulorum	Thy_vul-Halictus_tumulorum	1	EX2	morning	0.360707283	660	57	50	0.001515152	32.66666667	42	33.1375	42.1375	0.121212121	33	generalist
Freiburg	2	1	2	C4	yes	Thy_vul	Hymenoptera	Apidae	Lasioglossum	Lasioglossum_morio	Lasioglossum_morio	caught	1	yes	NA	2018-07-13	11:24:00	2018-07-13 11:24	Thy_vul	Lasioglossum_morio	Thy_vul-Lasioglossum_morio	1	EX2	morning	0.360707283	660	57	50	0.001515152	32.66666667	42	33.1375	42.1375	0.333333333	3	generalist
Freiburg	2	1	2	C4	yes	Pim_sax	Diptera	Syrphidae	Spaerophoria	NA	Sphaerophoria_scripta	caught	1	yes	NA	2018-07-13	11:24:00	2018-07-13 11:24	Pim_sax	Sphaerophoria_scripta	Pim_sax-Sphaerophoria_scripta	1	EX2	morning	0.360707283	6300	57	50	0.00015873	32.66666667	42	33.1375	42.1375	0.578947368	76	generalist
Freiburg	2	1	2	T3	no	Thy_vul	Hymenoptera	Apidae	Apis	Apis_mellifera	Apis_mellifera	ID-in-field	4	no	NA	2018-07-13	11:35:00	2018-07-13 11:35	Thy_vul	Apis_mellifera	Thy_vul-Apis_mellifera	4	EX2	morning	0.372365795	992	170	170	0.004032258	32.75	42.5	33.1375	42.1375	0.524216524	351	generalist
Freiburg	2	1	2	T3	no	Cre_cap	Hymenoptera	Apidae	Halictus	Halictus_simplex	Halictus_simplex	caught	1	yes	NA	2018-07-13	11:35:00	2018-07-13 11:35	Cre_cap	Halictus_simplex	Cre_cap-Halictus_simplex	1	EX2	morning	0.372365795	170	170	170	0.005882353	32.75	42.5	33.1375	42.1375	0.75	8	generalist
Freiburg	2	1	2	T3	no	Cre_cap	Hymenoptera	Apidae	Halictus	Halictus_subauratus	Halictus_subauratus	caught	1	yes	NA	2018-07-13	11:35:00	2018-07-13 11:35	Cre_cap	Halictus_subauratus	Cre_cap-Halictus_subauratus	1	EX2	morning	0.372365795	170	170	170	0.005882353	32.75	42.5	33.1375	42.1375	0.25	4	generalist
Freiburg	2	1	2	T3	no	Cre_cap	Hymenoptera	Apidae	Halictus	Halictus_tumulorum	Halictus_tumulorum	caught	1	yes	NA	2018-07-13	11:35:00	2018-07-13 11:35	Cre_cap	Halictus_tumulorum	Cre_cap-Halictus_tumulorum	1	EX2	morning	0.372365795	170	170	170	0.005882353	32.75	42.5	33.1375	42.1375	0.121212121	33	generalist
Freiburg	2	1	2	T3	no	Cre_cap	Hymenoptera	Apidae	Lasioglossum	Lasioglossum_leucozonium	Lasioglossum_leucozonium	caught	1	yes	NA	2018-07-13	11:35:00	2018-07-13 11:35	Cre_cap	Lasioglossum_leucozonium	Cre_cap-Lasioglossum_leucozonium	1	EX2	morning	0.372365795	170	170	170	0.005882353	32.75	42.5	33.1375	42.1375	0.95	20	specialist
Freiburg	2	1	2	T3	no	Thy_vul	Hymenoptera	Apidae	Lasioglossum	Lasioglossum_pauxillum	Lasioglossum_pauxillum	caught	1	yes	NA	2018-07-13	11:35:00	2018-07-13 11:35	Thy_vul	Lasioglossum_pauxillum	Thy_vul-Lasioglossum_pauxillum	1	EX2	morning	0.372365795	992	170	170	0.001008065	32.75	42.5	33.1375	42.1375	0.625	32	generalist
Freiburg	2	1	2	T3	no	Thy_vul	Hymenoptera	Apidae	Lasioglossum	Lasioglossum_pauxillum	Lasioglossum_pauxillum	caught	1	yes	NA	2018-07-13	11:35:00	2018-07-13 11:35	Thy_vul	Lasioglossum_pauxillum	Thy_vul-Lasioglossum_pauxillum	1	EX2	morning	0.372365795	992	170	170	0.001008065	32.75	42.5	33.1375	42.1375	0.625	32	generalist
Freiburg	2	1	2	T3	no	Thy_vul	Diptera	Syrphidae	Sphaerophoria	Sphaerophoria_scripta	Sphaerophoria_scripta	caught	1	yes	NA	2018-07-13	11:35:00	2018-07-13 11:35	Thy_vul	Sphaerophoria_scripta	Thy_vul-Sphaerophoria_scripta	1	EX2	morning	0.372365795	992	170	170	0.001008065	32.75	42.5	33.1375	42.1375	0.578947368	76	generalist
Freiburg	2	1	2	C5	yes	Cre_cap	Hymenoptera	Apidae	Halictus	Halictus_tumulorum	Halictus_tumulorum	caught	1	yes	NA	2018-07-13	11:49:00	2018-07-13 11:49	Cre_cap	Halictus_tumulorum	Cre_cap-Halictus_tumulorum	1	EX2	morning	0.3872039	65	65	65	0.015384615	33.83333333	43.16666667	33.1375	42.1375	0.121212121	33	generalist
Freiburg	2	1	2	C5	yes	Cre_cap	Hymenoptera	Apidae	Lasioglossum	Lasioglossum_leucozonium	Lasioglossum_leucozonium	caught	1	yes	NA	2018-07-13	11:49:00	2018-07-13 11:49	Cre_cap	Lasioglossum_leucozonium	Cre_cap-Lasioglossum_leucozonium	1	EX2	morning	0.3872039	65	65	65	0.015384615	33.83333333	43.16666667	33.1375	42.1375	0.95	20	specialist
Freiburg	2	1	2	C5	yes	Cre_cap	Hymenoptera	Apidae	Lasioglossum	Lasioglossum_morio	Lasioglossum_morio	caught	1	yes	NA	2018-07-13	11:49:00	2018-07-13 11:49	Cre_cap	Lasioglossum_morio	Cre_cap-Lasioglossum_morio	1	EX2	morning	0.3872039	65	65	65	0.015384615	33.83333333	43.16666667	33.1375	42.1375	0.333333333	3	generalist
Freiburg	2	1	2	C5	yes	Cre_cap	Hymenoptera	Apidae	Lasioglossum	Lasioglossum_pauxillum	Lasioglossum_pauxillum	caught	1	yes	NA	2018-07-13	11:49:00	2018-07-13 11:49	Cre_cap	Lasioglossum_pauxillum	Cre_cap-Lasioglossum_pauxillum	1	EX2	morning	0.3872039	65	65	65	0.015384615	33.83333333	43.16666667	33.1375	42.1375	0.625	32	generalist
Freiburg	2	1	2	C5	yes	Cre_cap	Diptera	Syrphidae	Sphaerophoria	Sphaerophoria_scripta	Sphaerophoria_scripta	caught	1	yes	NA	2018-07-13	11:49:00	2018-07-13 11:49	Cre_cap	Sphaerophoria_scripta	Cre_cap-Sphaerophoria_scripta	1	EX2	morning	0.3872039	65	65	65	0.015384615	33.83333333	43.16666667	33.1375	42.1375	0.578947368	76	generalist
Freiburg	2	1	2	T4	no	Dau_car	Hymenoptera	Apidae	Andrena	Andrena_minutuloides	Andrena_minutuloides	caught	1	yes	NA	2018-07-13	12:00:00	2018-07-13 12:00	Dau_car	Andrena_minutuloides	Dau_car-Andrena_minutuloides	1	EX2	morning	0.398862412	12884.49457	47	47	7.76E-05	33.5	43	33.1375	42.1375	0	4	non-visitor
Freiburg	2	1	2	T4	no	Dau_car	Hymenoptera	Formicidae	Formica	NA	Formica_sp	caught	1	yes	NA	2018-07-13	12:00:00	2018-07-13 12:00	Dau_car	Formica_sp	Dau_car-Formica_sp	1	EX2	morning	0.398862412	12884.49457	47	47	7.76E-05	33.5	43	33.1375	42.1375	0.125	8	generalist
Freiburg	2	1	2	T4	no	Cre_cap	Hymenoptera	Apidae	Halictus	Halictus_simplex	Halictus_simplex	caught	1	yes	NA	2018-07-13	12:00:00	2018-07-13 12:00	Cre_cap	Halictus_simplex	Cre_cap-Halictus_simplex	1	EX2	morning	0.398862412	47	47	47	0.021276596	33.5	43	33.1375	42.1375	0.75	8	generalist
Freiburg	2	1	2	T4	no	Pim_sax	Hymenoptera	Apidae	Halictus	Halictus_tumulorum	Halictus_tumulorum	caught	1	yes	NA	2018-07-13	12:00:00	2018-07-13 12:00	Pim_sax	Halictus_tumulorum	Pim_sax-Halictus_tumulorum	1	EX2	morning	0.398862412	1740	47	47	0.000574713	33.5	43	33.1375	42.1375	0.121212121	33	generalist
Freiburg	2	1	2	T5	yes	Pim_sax	Hymenoptera	Apidae	Andrena	Andrena_minutuloides	Andrena_minutuloides	caught	1	yes	NA	2018-07-13	12:11:00	2018-07-13 12:11	Pim_sax	Andrena_minutuloides	Pim_sax-Andrena_minutuloides	1	EX2	morning	0.410520923	1904	74	74	0.00052521	33.66666667	43.16666667	33.1375	42.1375	0	4	non-visitor
Freiburg	2	1	2	T5	yes	Dau_car	Hymenoptera	Tenthredinidae	Athalia	Athalia_rosae	Athalia_rosae	caught	1	yes	NA	2018-07-13	12:11:00	2018-07-13 12:11	Dau_car	Athalia_rosae	Dau_car-Athalia_rosae	1	EX2	morning	0.410520923	9840.460934	74	74	0.000101621	33.66666667	43.16666667	33.1375	42.1375	0	1	non-visitor
Freiburg	2	1	2	T5	yes	Dau_car	Diptera	Syrphidae	Eristalis	Eristalis_arbustorum	Eristalis_arbustorum	caught	1	yes	NA	2018-07-13	12:11:00	2018-07-13 12:11	Dau_car	Eristalis_arbustorum	Dau_car-Eristalis_arbustorum	1	EX2	morning	0.410520923	9840.460934	74	74	0.000101621	33.66666667	43.16666667	33.1375	42.1375	0	3	non-visitor
Freiburg	2	1	2	T5	yes	Dau_car	Hymenoptera	Apidae	Halictus	Halictus_leucaheneus	Halictus_leucaheneus	caught	1	yes	NA	2018-07-13	12:11:00	2018-07-13 12:11	Dau_car	Halictus_leucaheneus	Dau_car-Halictus_leucaheneus	1	EX2	morning	0.410520923	9840.460934	74	74	0.000101621	33.66666667	43.16666667	33.1375	42.1375	0.333333333	3	generalist
Freiburg	2	1	2	T5	yes	Pim_sax	Hymenoptera	Apidae	Halictus	Halictus_tumulorum	Halictus_tumulorum	caught	1	yes	NA	2018-07-13	12:11:00	2018-07-13 12:11	Pim_sax	Halictus_tumulorum	Pim_sax-Halictus_tumulorum	1	EX2	morning	0.410520923	1904	74	74	0.00052521	33.66666667	43.16666667	33.1375	42.1375	0.121212121	33	generalist
Freiburg	2	1	2	T5	yes	Dau_car	Diptera	Syrphidae	Sphaerophoria	Sphaerophoria_scripta	Sphaerophoria_scripta	caught	1	yes	NA	2018-07-13	12:11:00	2018-07-13 12:11	Dau_car	Sphaerophoria_scripta	Dau_car-Sphaerophoria_scripta	1	EX2	morning	0.410520923	9840.460934	74	74	0.000101621	33.66666667	43.16666667	33.1375	42.1375	0.578947368	76	generalist
Freiburg	2	1	2	C1	no	Dau_car	Hymenoptera	Apidae	Bombus	NA	Bombus_terrestris	ID-in-field	1	no	NA	2018-07-13	12:25:00	2018-07-13 12:25	Dau_car	Bombus_terrestris	Dau_car-Bombus_terrestris	1	EX2	morning	0.425359029	2800	44	44	0.000357143	34	44	33.1375	42.1375	0.2	5	generalist
Freiburg	2	1	2	C1	no	Dau_car	Coleoptera	Coccinellidae	NA	NA	Coccinellidae_long	caught	1	yes	NA	2018-07-13	12:25:00	2018-07-13 12:25	Dau_car	Coccinellidae_long	Dau_car-Coccinellidae_long	1	EX2	morning	0.425359029	2800	44	44	0.000357143	34	44	33.1375	42.1375	0	1	non-visitor
Freiburg	2	1	2	C1	no	Dau_car	Hymenoptera	Apidae	Lasioglossum	Lasioglossum_pauxillum	Lasioglossum_pauxillum	caught	1	yes	NA	2018-07-13	12:25:00	2018-07-13 12:25	Dau_car	Lasioglossum_pauxillum	Dau_car-Lasioglossum_pauxillum	1	EX2	morning	0.425359029	2800	44	44	0.000357143	34	44	33.1375	42.1375	0.625	32	generalist
Freiburg	2	1	2	T1	no	Thy_vul	Hymenoptera	Apidae	Apis	Apis_mellifera	Apis_mellifera	ID-in-field	2	no	NA	2018-07-13	12:35:00	2018-07-13 12:35	Thy_vul	Apis_mellifera	Thy_vul-Apis_mellifera	2	EX2	morning	0.435957676	2150	41	41	0.000930233	34.75	44.25	33.1375	42.1375	0.524216524	351	generalist
Freiburg	2	1	2	T1	no	Pim_sax	Hymenoptera	Formicidae	Formica	NA	Formica_sp	caught	1	yes	NA	2018-07-13	12:35:00	2018-07-13 12:35	Pim_sax	Formica_sp	Pim_sax-Formica_sp	1	EX2	morning	0.435957676	1100	41	41	0.000909091	34.75	44.25	33.1375	42.1375	0.125	8	generalist
Freiburg	2	1	2	T1	no	Thy_vul	Hymenoptera	Apidae	Halictus	Halictus_tumulorum	Halictus_tumulorum	caught	1	yes	NA	2018-07-13	12:35:00	2018-07-13 12:35	Thy_vul	Halictus_tumulorum	Thy_vul-Halictus_tumulorum	1	EX2	morning	0.435957676	2150	41	41	0.000465116	34.75	44.25	33.1375	42.1375	0.121212121	33	generalist
Freiburg	2	1	2	T1	no	Pim_sax	Diptera	Syrphidae	Sphaerophoria	Sphaerophoria_scripta	Sphaerophoria_scripta	caught	1	yes	NA	2018-07-13	12:35:00	2018-07-13 12:35	Pim_sax	Sphaerophoria_scripta	Pim_sax-Sphaerophoria_scripta	1	EX2	morning	0.435957676	1100	41	41	0.000909091	34.75	44.25	33.1375	42.1375	0.578947368	76	generalist
Freiburg	2	1	3	C2	yes	Ach_mil	Hymenoptera	Apidae	Halictus	Halictus_subauratus	Halictus_subauratus	caught	1	yes	NA	2018-07-13	13:26:00	2018-07-13 13:26	Ach_mil	Halictus_subauratus	Ach_mil-Halictus_subauratus	1	EX2	afternoon	0.490010775	270	20	20	0.003703704	36.16666667	44	36.04411765	44.63235294	0.25	4	generalist
Freiburg	2	1	3	T3	no	Thy_vul	Hymenoptera	Apidae	Apis	Apis_mellifera	Apis_mellifera	ID-in-field	2	no	NA	2018-07-13	13:34:00	2018-07-13 13:34	Thy_vul	Apis_mellifera	Thy_vul-Apis_mellifera	2	EX2	afternoon	0.498489693	1200	31	31	0.001666667	36.16666667	44.16666667	36.04411765	44.63235294	0.524216524	351	generalist
Freiburg	2	1	3	T3	no	Thy_vul	Hymenoptera	Apidae	Halictus	Halictus_eurygnathus	Halictus_eurygnathus	caught	1	yes	NA	2018-07-13	13:34:00	2018-07-13 13:34	Thy_vul	Halictus_eurygnathus	Thy_vul-Halictus_eurygnathus	1	EX2	afternoon	0.498489693	1200	31	31	0.000833333	36.16666667	44.16666667	36.04411765	44.63235294	0.090909091	11	non-visitor
Freiburg	2	1	3	T3	no	Thy_vul	Hymenoptera	Apidae	Halictus	Halictus_eurygnathus	Halictus_eurygnathus	caught	1	yes	NA	2018-07-13	13:34:00	2018-07-13 13:34	Thy_vul	Halictus_eurygnathus	Thy_vul-Halictus_eurygnathus	1	EX2	afternoon	0.498489693	1200	31	31	0.000833333	36.16666667	44.16666667	36.04411765	44.63235294	0.090909091	11	non-visitor
Freiburg	2	1	3	T3	no	Thy_vul	Hymenoptera	Apidae	Halictus	Halictus_tumulorum	Halictus_tumulorum	caught	1	yes	NA	2018-07-13	13:34:00	2018-07-13 13:34	Thy_vul	Halictus_tumulorum	Thy_vul-Halictus_tumulorum	1	EX2	afternoon	0.498489693	1200	31	31	0.000833333	36.16666667	44.16666667	36.04411765	44.63235294	0.121212121	33	generalist
Freiburg	2	1	3	T3	no	Cre_cap	Hymenoptera	Apidae	Lasioglossum	Lasioglossum_leucozonium	Lasioglossum_leucozonium	caught	1	yes	NA	2018-07-13	13:34:00	2018-07-13 13:34	Cre_cap	Lasioglossum_leucozonium	Cre_cap-Lasioglossum_leucozonium	1	EX2	afternoon	0.498489693	31	31	31	0.032258065	36.16666667	44.16666667	36.04411765	44.63235294	0.95	20	specialist
Freiburg	2	1	3	T3	no	Thy_vul	Hymenoptera	Apidae	Lasioglossum	Lasioglossum_pauxillum	Lasioglossum_pauxillum	caught	1	yes	NA	2018-07-13	13:34:00	2018-07-13 13:34	Thy_vul	Lasioglossum_pauxillum	Thy_vul-Lasioglossum_pauxillum	1	EX2	afternoon	0.498489693	1200	31	31	0.000833333	36.16666667	44.16666667	36.04411765	44.63235294	0.625	32	generalist
Freiburg	2	1	3	T3	no	Thy_vul	Hymenoptera	Apidae	Lasioglossum	Lasioglossum_pauxillum	Lasioglossum_pauxillum	caught	1	yes	NA	2018-07-13	13:34:00	2018-07-13 13:34	Thy_vul	Lasioglossum_pauxillum	Thy_vul-Lasioglossum_pauxillum	1	EX2	afternoon	0.498489693	1200	31	31	0.000833333	36.16666667	44.16666667	36.04411765	44.63235294	0.625	32	generalist
Freiburg	2	1	3	T2	no	Ach_mil	Hymenoptera	Apidae	Halictus	Halictus_subauratus	Halictus_subauratus	caught	1	yes	NA	2018-07-13	13:48:00	2018-07-13 13:48	Ach_mil	Halictus_subauratus	Ach_mil-Halictus_subauratus	1	EX2	afternoon	0.513327798	198	NA	NA	0.005050505	35.83333333	44.5	36.04411765	44.63235294	0.25	4	generalist
Freiburg	2	1	3	T2	no	Sen_jac	Hymenoptera	Apidae	Lasioglossum	Lasioglossum_calceatum	Lasioglossum_calceatum	caught	1	yes	NA	2018-07-13	13:48:00	2018-07-13 13:48	Sen_jac	Lasioglossum_calceatum	Sen_jac-Lasioglossum_calceatum	1	EX2	afternoon	0.513327798	17	NA	NA	0.058823529	35.83333333	44.5	36.04411765	44.63235294	0.636363636	11	generalist
Freiburg	2	1	3	T4	no	Pim_sax	Hymenoptera	Apidae	Halictus	Halictus_confusus	Halictus_confusus	caught	1	yes	NA	2018-07-13	14:04:00	2018-07-13 14:04	Pim_sax	Halictus_confusus	Pim_sax-Halictus_confusus	1	EX2	afternoon	0.530285634	1261	NA	NA	0.000793021	36.5	45.83333333	36.04411765	44.63235294	0	4	non-visitor
Freiburg	2	1	3	T4	no	Dau_car	Hymenoptera	Apidae	Hylaeus	Hylaeus_hyalinatus	Hylaeus_hyalinatus	caught	1	yes	NA	2018-07-13	14:04:00	2018-07-13 14:04	Dau_car	Hylaeus_hyalinatus	Dau_car-Hylaeus_hyalinatus	1	EX2	afternoon	0.530285634	13506.7027	NA	NA	7.40E-05	36.5	45.83333333	36.04411765	44.63235294	0	1	non-visitor
Freiburg	2	1	3	T4	no	Dau_car	Hymenoptera	Apidae	Hylaeus	Hylaeus_variegatus	Hylaeus_variegatus	caught	1	yes	NA	2018-07-13	14:04:00	2018-07-13 14:04	Dau_car	Hylaeus_variegatus	Dau_car-Hylaeus_variegatus	1	EX2	afternoon	0.530285634	13506.7027	NA	NA	7.40E-05	36.5	45.83333333	36.04411765	44.63235294	0	1	non-visitor
Freiburg	2	1	3	T4	no	Dau_car	Hymenoptera	Ichneumonidae	NA	NA	Ichneumonidae2	caught	1	yes	NA	2018-07-13	14:04:00	2018-07-13 14:04	Dau_car	Ichneumonidae2	Dau_car-Ichneumonidae2	1	EX2	afternoon	0.530285634	13506.7027	NA	NA	7.40E-05	36.5	45.83333333	36.04411765	44.63235294	0	1	non-visitor
Freiburg	2	1	3	C4	yes	Thy_vul	Hymenoptera	Apidae	Apis	Apis_mellifera	Apis_mellifera	ID-in-field	2	no	NA	2018-07-13	14:15:00	2018-07-13 14:15	Thy_vul	Apis_mellifera	Thy_vul-Apis_mellifera	2	EX2	afternoon	0.541944145	576	NA	NA	0.003472222	36.25	45	36.04411765	44.63235294	0.524216524	351	generalist
Freiburg	2	1	3	C4	yes	Thy_vul	Hymenoptera	Apidae	Halictus	Halictus_tumulorum	Halictus_tumulorum	caught	1	yes	NA	2018-07-13	14:15:00	2018-07-13 14:15	Thy_vul	Halictus_tumulorum	Thy_vul-Halictus_tumulorum	1	EX2	afternoon	0.541944145	576	NA	NA	0.001736111	36.25	45	36.04411765	44.63235294	0.121212121	33	generalist
Freiburg	2	1	3	C4	yes	Thy_vul	Hymenoptera	Apidae	Halictus	Halictus_tumulorum	Halictus_tumulorum	caught	1	yes	NA	2018-07-13	14:15:00	2018-07-13 14:15	Thy_vul	Halictus_tumulorum	Thy_vul-Halictus_tumulorum	1	EX2	afternoon	0.541944145	576	NA	NA	0.001736111	36.25	45	36.04411765	44.63235294	0.121212121	33	generalist
Freiburg	2	1	3	C4	yes	Pim_sax	Diptera	Syrphidae	Sphaerophoria	Sphaerophoria_scripta	Sphaerophoria_scripta	caught	1	yes	NA	2018-07-13	14:15:00	2018-07-13 14:15	Pim_sax	Sphaerophoria_scripta	Pim_sax-Sphaerophoria_scripta	1	EX2	afternoon	0.541944145	6300	NA	NA	0.00015873	36.25	45	36.04411765	44.63235294	0.578947368	76	generalist
Freiburg	2	1	3	T5	yes	Dau_car	Hymenoptera	Apidae	Bombus	NA	Bombus_terrestris	ID-in-field	1	no	NA	2018-07-13	14:25:00	2018-07-13 14:25	Dau_car	Bombus_terrestris	Dau_car-Bombus_terrestris	1	EX2	afternoon	0.552542792	10366.94474	10	10	9.65E-05	36.5	45	36.04411765	44.63235294	0.2	5	generalist
Freiburg	2	1	3	T5	yes	Dau_car	Diptera	Sarcophagidae	Pterella	Pterella_melanura	Pterella_melanura	caught	1	yes	NA	2018-07-13	14:25:00	2018-07-13 14:25	Dau_car	Pterella_melanura	Dau_car-Pterella_melanura	1	EX2	afternoon	0.552542792	10366.94474	10	10	9.65E-05	36.5	45	36.04411765	44.63235294	NA	NA	NA
Freiburg	2	1	3	T5	yes	Pim_sax	Diptera	Syrphidae	Sphaerophoria	Sphaerophoria_scripta	Sphaerophoria_scripta	caught	1	yes	NA	2018-07-13	14:25:00	2018-07-13 14:25	Pim_sax	Sphaerophoria_scripta	Pim_sax-Sphaerophoria_scripta	1	EX2	afternoon	0.552542792	1846	10	10	0.000541712	36.5	45	36.04411765	44.63235294	0.578947368	76	generalist
Freiburg	2	1	3	C5	yes	Ach_mil	Diptera	Tachinidae	Eriothrix	Eriothrix_rufomaculatus	Eriothrix_rufomaculatus	caught	1	yes	NA	2018-07-13	14:34:00	2018-07-13 14:34	Ach_mil	Eriothrix_rufomaculatus	Ach_mil-Eriothrix_rufomaculatus	1	EX2	afternoon	0.562081574	200	8	8	0.005	37	45.16666667	36.04411765	44.63235294	0	7	non-visitor
Freiburg	2	1	3	T1	no	Thy_vul	Hymenoptera	Apidae	Apis	Apis_mellifera	Apis_mellifera	ID-in-field	3	no	NA	2018-07-13	14:42:00	2018-07-13 14:42	Thy_vul	Apis_mellifera	Thy_vul-Apis_mellifera	3	EX2	afternoon	0.570560492	1600	NA	NA	0.001875	37.16666667	44.83333333	36.04411765	44.63235294	0.524216524	351	generalist
Freiburg	2	1	3	T1	no	Thy_vul	Diptera	Tachinidae	Eriothrix	Eriothrix_rufomaculatus	Eriothrix_rufomaculatus	caught	1	yes	NA	2018-07-13	14:42:00	2018-07-13 14:42	Thy_vul	Eriothrix_rufomaculatus	Thy_vul-Eriothrix_rufomaculatus	1	EX2	afternoon	0.570560492	1600	NA	NA	0.000625	37.16666667	44.83333333	36.04411765	44.63235294	0	7	non-visitor
Freiburg	2	1	3	T1	no	Tri_rep	Hymenoptera	Apidae	Halictus	Halictus_confusus	Halictus_confusus	caught	1	yes	NA	2018-07-13	14:42:00	2018-07-13 14:42	Tri_rep	Halictus_confusus	Tri_rep-Halictus_confusus	1	EX2	afternoon	0.570560492	NA	NA	NA	NA	37.16666667	44.83333333	36.04411765	44.63235294	0	4	non-visitor
Freiburg	2	1	3	T1	no	Thy_vul	Hymenoptera	Apidae	Halictus	Halictus_tumulorum	Halictus_tumulorum	caught	1	yes	NA	2018-07-13	14:42:00	2018-07-13 14:42	Thy_vul	Halictus_tumulorum	Thy_vul-Halictus_tumulorum	1	EX2	afternoon	0.570560492	1600	NA	NA	0.000625	37.16666667	44.83333333	36.04411765	44.63235294	0.121212121	33	generalist
Freiburg	2	1	3	T1	no	Thy_vul	Hymenoptera	Apidae	Halictus	Halictus_tumulorum	Halictus_tumulorum	caught	1	yes	NA	2018-07-13	14:42:00	2018-07-13 14:42	Thy_vul	Halictus_tumulorum	Thy_vul-Halictus_tumulorum	1	EX2	afternoon	0.570560492	1600	NA	NA	0.000625	37.16666667	44.83333333	36.04411765	44.63235294	0.121212121	33	generalist
Freiburg	2	1	3	T1	no	Tri_rep	Hymenoptera	Apidae	Halictus	Halictus_tumulorum	Halictus_tumulorum	caught	1	yes	NA	2018-07-13	14:42:00	2018-07-13 14:42	Tri_rep	Halictus_tumulorum	Tri_rep-Halictus_tumulorum	1	EX2	afternoon	0.570560492	NA	NA	NA	NA	37.16666667	44.83333333	36.04411765	44.63235294	0.121212121	33	generalist
Freiburg	2	1	3	T1	no	Pim_sax	Diptera	Syrphidae	Sphaerophoria	Sphaerophoria_scripta	Sphaerophoria_scripta	caught	1	yes	NA	2018-07-13	14:42:00	2018-07-13 14:42	Pim_sax	Sphaerophoria_scripta	Pim_sax-Sphaerophoria_scripta	1	EX2	afternoon	0.570560492	1066	NA	NA	0.000938086	37.16666667	44.83333333	36.04411765	44.63235294	0.578947368	76	generalist
Freiburg	2	1	3	C1	no	Dau_car	Hymenoptera	Tenthredinidae	Athalia	Athalia_rosae	Athalia_rosae	caught	1	yes	NA	2018-07-13	14:52:00	2018-07-13 14:52	Dau_car	Athalia_rosae	Dau_car-Athalia_rosae	1	EX2	afternoon	0.581159139	2153.797383	5	5	0.000464296	37.33333333	44.66666667	36.04411765	44.63235294	0	1	non-visitor
Freiburg	2	1	3	C1	no	Dau_car	Hymenoptera	Apidae	Hylaeus	Hylaeus_dilatatus	Hylaeus_dilatatus	caught	1	yes	NA	2018-07-13	14:52:00	2018-07-13 14:52	Dau_car	Hylaeus_dilatatus	Dau_car-Hylaeus_dilatatus	1	EX2	afternoon	0.581159139	2153.797383	5	5	0.000464296	37.33333333	44.66666667	36.04411765	44.63235294	0	3	non-visitor
Freiburg	2	1	3	C1	no	Dau_car	Hymenoptera	Apidae	Lasioglossum	Lasioglossum_pauxillum	Lasioglossum_pauxillum	caught	1	yes	NA	2018-07-13	14:52:00	2018-07-13 14:52	Dau_car	Lasioglossum_pauxillum	Dau_car-Lasioglossum_pauxillum	1	EX2	afternoon	0.581159139	2153.797383	5	5	0.000464296	37.33333333	44.66666667	36.04411765	44.63235294	0.625	32	generalist
Freiburg	2	1	3	C1	no	Dau_car	Hymenoptera	Apidae	Lasioglossum	Lasioglossum_pauxillum	Lasioglossum_pauxillum	caught	1	yes	NA	2018-07-13	14:52:00	2018-07-13 14:52	Dau_car	Lasioglossum_pauxillum	Dau_car-Lasioglossum_pauxillum	1	EX2	afternoon	0.581159139	2153.797383	5	5	0.000464296	37.33333333	44.66666667	36.04411765	44.63235294	0.625	32	generalist
Freiburg	2	1	4	T2	no	Sen_jac	Hymenoptera	Apidae	Bombus	Bombus_soroeensis	Bombus_soroeensis	caught	1	yes	NA	2018-07-13	15:49:00	2018-07-13 15:49	Sen_jac	Bombus_soroeensis	Sen_jac-Bombus_soroeensis	1	EX2	afternoon	0.641571426	14	NA	NA	0.071428571	38.83333333	44.83333333	37.46405229	43.84150327	0	2	non-visitor
Freiburg	2	1	4	T3	no	Thy_vul	Hymenoptera	Apidae	Apis	Apis_mellifera	Apis_mellifera	ID-in-field	2	no	NA	2018-07-13	15:57:00	2018-07-13 15:57	Thy_vul	Apis_mellifera	Thy_vul-Apis_mellifera	2	EX2	afternoon	0.650050344	1380	5	5	0.001449275	39	44.83333333	37.46405229	43.84150327	0.524216524	351	generalist
Freiburg	2	1	4	T3	no	Thy_vul	Hymenoptera	Apidae	Halictus	Halictus_tumulorum	Halictus_tumulorum	caught	1	yes	NA	2018-07-13	15:57:00	2018-07-13 15:57	Thy_vul	Halictus_tumulorum	Thy_vul-Halictus_tumulorum	1	EX2	afternoon	0.650050344	1380	5	5	0.000724638	39	44.83333333	37.46405229	43.84150327	0.121212121	33	generalist
Freiburg	2	1	4	T4	no	Thy_vul	Hymenoptera	Apidae	Halictus	Halictus_tumulorum	Halictus_tumulorum	caught	1	yes	NA	2018-07-13	16:20:00	2018-07-13 16:20	Thy_vul	Halictus_tumulorum	Thy_vul-Halictus_tumulorum	1	EX2	afternoon	0.674427231	NA	NA	NA	NA	38.5	45.5	37.46405229	43.84150327	0.121212121	33	generalist
Freiburg	2	1	4	T4	no	Pim_sax	Diptera	Syrphidae	Sphaerophoria	Sphaerophoria_scripta	Sphaerophoria_scripta	caught	1	yes	NA	2018-07-13	16:20:00	2018-07-13 16:20	Pim_sax	Sphaerophoria_scripta	Pim_sax-Sphaerophoria_scripta	1	EX2	afternoon	0.674427231	1118	3	3	0.000894454	38.5	45.5	37.46405229	43.84150327	0.578947368	76	generalist
Freiburg	2	1	4	C4	yes	Thy_vul	Hymenoptera	Apidae	Halictus	Halictus_tumulorum	Halictus_tumulorum	caught	1	yes	NA	2018-07-13	16:30:00	2018-07-13 16:30	Thy_vul	Halictus_tumulorum	Thy_vul-Halictus_tumulorum	1	EX2	afternoon	0.685025878	588	NA	NA	0.00170068	38.25	44	37.46405229	43.84150327	0.121212121	33	generalist
Freiburg	2	1	4	C4	yes	Pim_sax	Hymenoptera	Apidae	Halictus	Halictus_tumulorum	Halictus_tumulorum	caught	1	yes	NA	2018-07-13	16:30:00	2018-07-13 16:30	Pim_sax	Halictus_tumulorum	Pim_sax-Halictus_tumulorum	1	EX2	afternoon	0.685025878	5180	NA	NA	0.00019305	38.25	44	37.46405229	43.84150327	0.121212121	33	generalist
Freiburg	2	1	4	T5	yes	Dau_car	Hymenoptera	Apidae	Bombus	NA	Bombus_terrestris	ID-in-field	1	no	NA	2018-07-13	16:46:00	2018-07-13 16:46	Dau_car	Bombus_terrestris	Dau_car-Bombus_terrestris	1	EX2	afternoon	0.701983713	6671.985672	NA	NA	0.00014988	38	43.5	37.46405229	43.84150327	0.2	5	generalist
Freiburg	2	1	4	T5	yes	Thy_vul	Hymenoptera	Apidae	Halictus	Halictus_tumulorum	Halictus_tumulorum	caught	1	yes	NA	2018-07-13	16:46:00	2018-07-13 16:46	Thy_vul	Halictus_tumulorum	Thy_vul-Halictus_tumulorum	1	EX2	afternoon	0.701983713	48	NA	NA	0.020833333	38	43.5	37.46405229	43.84150327	0.121212121	33	generalist
Freiburg	2	1	4	T5	yes	Dau_car	Coleoptera	Coccinellidae	Hippodamia	NA	Hippodamia_sp	caught	1	yes	NA	2018-07-13	16:46:00	2018-07-13 16:46	Dau_car	Hippodamia_sp	Dau_car-Hippodamia_sp	1	EX2	afternoon	0.701983713	6671.985672	NA	NA	0.00014988	38	43.5	37.46405229	43.84150327	0	1	non-visitor
Freiburg	2	1	4	T5	yes	Pim_sax	Coleoptera	Coccinellidae	Hippodamia	NA	Hippodamia_sp	caught	1	yes	NA	2018-07-13	16:46:00	2018-07-13 16:46	Pim_sax	Hippodamia_sp	Pim_sax-Hippodamia_sp	1	EX2	afternoon	0.701983713	2275	NA	NA	0.00043956	38	43.5	37.46405229	43.84150327	0	1	non-visitor
Freiburg	2	1	4	T5	yes	Dau_car	Hymenoptera	Apidae	Lasioglossum	Lasioglossum_pauxillum	Lasioglossum_pauxillum	caught	1	yes	NA	2018-07-13	16:46:00	2018-07-13 16:46	Dau_car	Lasioglossum_pauxillum	Dau_car-Lasioglossum_pauxillum	1	EX2	afternoon	0.701983713	6671.985672	NA	NA	0.00014988	38	43.5	37.46405229	43.84150327	0.625	32	generalist
Freiburg	2	1	4	T5	yes	Dau_car	Hymenoptera	Apidae	Lasioglossum	Lasioglossum_pauxillum	Lasioglossum_pauxillum	caught	1	yes	NA	2018-07-13	16:46:00	2018-07-13 16:46	Dau_car	Lasioglossum_pauxillum	Dau_car-Lasioglossum_pauxillum	1	EX2	afternoon	0.701983713	6671.985672	NA	NA	0.00014988	38	43.5	37.46405229	43.84150327	0.625	32	generalist
Freiburg	2	1	4	T5	yes	Dau_car	Hymenoptera	Crabonidae	Lindenius	Lindenius_albilabris	Lindenius_albilabris	caught	1	yes	NA	2018-07-13	16:46:00	2018-07-13 16:46	Dau_car	Lindenius_albilabris	Dau_car-Lindenius_albilabris	1	EX2	afternoon	0.701983713	6671.985672	NA	NA	0.00014988	38	43.5	37.46405229	43.84150327	0	3	non-visitor
Freiburg	2	1	4	T5	yes	Dau_car	Hymenoptera	Apidae	Hylaeus	NA	NA	caught	1	yes	NA	2018-07-13	16:46:00	2018-07-13 16:46	Dau_car	NA	NA	1	EX2	afternoon	0.701983713	6671.985672	NA	NA	0.00014988	38	43.5	37.46405229	43.84150327	NA	NA	NA
Freiburg	2	1	4	T5	yes	Pim_sax	Diptera	Syrphidae	Paragus	NA	Paragus_spec	caught	1	yes	NA	2018-07-13	16:46:00	2018-07-13 16:46	Pim_sax	Paragus_spec	Pim_sax-Paragus_spec	1	EX2	afternoon	0.701983713	2275	NA	NA	0.00043956	38	43.5	37.46405229	43.84150327	0	1	non-visitor
Freiburg	2	1	4	T1	no	Thy_vul	Hymenoptera	Apidae	Apis	Apis_mellifera	Apis_mellifera	ID-in-field	1	no	NA	2018-07-13	17:01:00	2018-07-13 17:01	Thy_vul	Apis_mellifera	Thy_vul-Apis_mellifera	1	EX2	afternoon	0.717881684	1600	NA	NA	0.000625	37.33333333	42.16666667	37.46405229	43.84150327	0.524216524	351	generalist
Freiburg	2	1	4	T1	no	Thy_vul	Hymenoptera	Apidae	Halictus	Halictus_eurygnathus	Halictus_eurygnathus	caught	1	yes	NA	2018-07-13	17:01:00	2018-07-13 17:01	Thy_vul	Halictus_eurygnathus	Thy_vul-Halictus_eurygnathus	1	EX2	afternoon	0.717881684	1600	NA	NA	0.000625	37.33333333	42.16666667	37.46405229	43.84150327	0.090909091	11	non-visitor
Freiburg	2	1	4	T1	no	Thy_vul	Hymenoptera	Apidae	Halictus	Halictus_tumulorum	Halictus_tumulorum	caught	1	yes	NA	2018-07-13	17:01:00	2018-07-13 17:01	Thy_vul	Halictus_tumulorum	Thy_vul-Halictus_tumulorum	1	EX2	afternoon	0.717881684	1600	NA	NA	0.000625	37.33333333	42.16666667	37.46405229	43.84150327	0.121212121	33	generalist
Freiburg	2	1	4	C1	no	Dau_car	Hymenoptera	Formicidae	Formica	NA	Formica_sp	caught	1	yes	NA	2018-07-13	17:18:00	2018-07-13 17:18	Dau_car	Formica_sp	Dau_car-Formica_sp	1	EX2	afternoon	0.735899384	3589.662306	6	6	0.000278578	37.16666667	42.5	37.46405229	43.84150327	0.125	8	generalist
Freiburg	2	2	1	T3	no	Cre_cap	Diptera	Syrphidae	Sphaerophoria	Sphaerophoria_scripta	Sphaerophoria_scripta	caught	1	yes	NA	2018-07-14	08:30:00	2018-07-14 08:30	Cre_cap	Sphaerophoria_scripta	Cre_cap-Sphaerophoria_scripta	1	EX2	morning	0.175571168	221	221	221	0.004524887	27.75	35.25	28.5	36.25	0.578947368	76	generalist
Freiburg	2	2	1	T2	no	Cre_cap	Hymenoptera	Apidae	Lasioglossum	Lasioglossum_leucozonium	Lasioglossum_leucozonium	caught	1	yes	NA	2018-07-14	08:38:00	2018-07-14 08:38	Cre_cap	Lasioglossum_leucozonium	Cre_cap-Lasioglossum_leucozonium	1	EX2	morning	0.184065691	52	52	52	0.019230769	28.33333333	35.83333333	28.5	36.25	0.95	20	specialist
Freiburg	2	2	1	T2	no	Cre_cap	Hymenoptera	Apidae	Lasioglossum	Lasioglossum_villosulum	Lasioglossum_villosulum	caught	1	yes	NA	2018-07-14	08:38:00	2018-07-14 08:38	Cre_cap	Lasioglossum_villosulum	Cre_cap-Lasioglossum_villosulum	1	EX2	morning	0.184065691	52	52	52	0.019230769	28.33333333	35.83333333	28.5	36.25	0.9375	16	specialist
Freiburg	2	2	1	T2	no	Cre_cap	Diptera	Syrphidae	Sphaerophoria	Sphaerophoria_scripta	Sphaerophoria_scripta	caught	1	yes	NA	2018-07-14	08:38:00	2018-07-14 08:38	Cre_cap	Sphaerophoria_scripta	Cre_cap-Sphaerophoria_scripta	1	EX2	morning	0.184065691	52	52	52	0.019230769	28.33333333	35.83333333	28.5	36.25	0.578947368	76	generalist
Freiburg	2	2	1	T2	no	Cre_cap	Diptera	Syrphidae	Sphaerophoria	Sphaerophoria_scripta	Sphaerophoria_scripta	caught	1	yes	NA	2018-07-14	08:38:00	2018-07-14 08:38	Cre_cap	Sphaerophoria_scripta	Cre_cap-Sphaerophoria_scripta	1	EX2	morning	0.184065691	52	52	52	0.019230769	28.33333333	35.83333333	28.5	36.25	0.578947368	76	generalist
Freiburg	2	2	1	T2	no	Cre_cap	Diptera	Syrphidae	Sphaerophoria	Sphaerophoria_scripta	Sphaerophoria_scripta	caught	1	yes	NA	2018-07-14	08:38:00	2018-07-14 08:38	Cre_cap	Sphaerophoria_scripta	Cre_cap-Sphaerophoria_scripta	1	EX2	morning	0.184065691	52	52	52	0.019230769	28.33333333	35.83333333	28.5	36.25	0.578947368	76	generalist
Freiburg	2	2	1	C1	no	Cre_cap	Coleoptera	Endomychidae	NA	NA	Endomychidae_sp2	caught	1	yes	NA	2018-07-14	08:50:00	2018-07-14 08:50	Cre_cap	Endomychidae_sp2	Cre_cap-Endomychidae_sp2	1	EX2	morning	0.196807475	240	240	240	0.004166667	29.25	37.75	28.5	36.25	1	2	specialist
Freiburg	2	2	1	C1	no	Cre_cap	Coleoptera	Endomychidae	NA	NA	Endomychidae_sp2	caught	1	yes	NA	2018-07-14	08:50:00	2018-07-14 08:50	Cre_cap	Endomychidae_sp2	Cre_cap-Endomychidae_sp2	1	EX2	morning	0.196807475	240	240	240	0.004166667	29.25	37.75	28.5	36.25	1	2	specialist
Freiburg	2	2	1	C1	no	Cre_cap	Hymenoptera	Apidae	Lasioglossum	Lasioglossum_lineare	Lasioglossum_lineare	caught	1	yes	NA	2018-07-14	08:50:00	2018-07-14 08:50	Cre_cap	Lasioglossum_lineare	Cre_cap-Lasioglossum_lineare	1	EX2	morning	0.196807475	240	240	240	0.004166667	29.25	37.75	28.5	36.25	1	1	specialist
Freiburg	2	2	1	C1	no	Cre_cap	Hymenoptera	Apidae	Lasioglossum	Lasioglossum_morio	Lasioglossum_morio	caught	1	yes	NA	2018-07-14	08:50:00	2018-07-14 08:50	Cre_cap	Lasioglossum_morio	Cre_cap-Lasioglossum_morio	1	EX2	morning	0.196807475	240	240	240	0.004166667	29.25	37.75	28.5	36.25	0.333333333	3	generalist
Freiburg	2	2	1	C1	no	Cre_cap	Hymenoptera	Apidae	Lasioglossum	Lasioglossum_pauxillum	Lasioglossum_pauxillum	caught	1	yes	NA	2018-07-14	08:50:00	2018-07-14 08:50	Cre_cap	Lasioglossum_pauxillum	Cre_cap-Lasioglossum_pauxillum	1	EX2	morning	0.196807475	240	240	240	0.004166667	29.25	37.75	28.5	36.25	0.625	32	generalist
Freiburg	2	2	1	C1	no	Cre_cap	Hymenoptera	Apidae	Lasioglossum	Lasioglossum_pauxillum	Lasioglossum_pauxillum	caught	1	yes	NA	2018-07-14	08:50:00	2018-07-14 08:50	Cre_cap	Lasioglossum_pauxillum	Cre_cap-Lasioglossum_pauxillum	1	EX2	morning	0.196807475	240	240	240	0.004166667	29.25	37.75	28.5	36.25	0.625	32	generalist
Freiburg	2	2	1	C1	no	Cre_cap	Hymenoptera	Apidae	Lasioglossum	Lasioglossum_pauxillum	Lasioglossum_pauxillum	caught	1	yes	NA	2018-07-14	08:50:00	2018-07-14 08:50	Cre_cap	Lasioglossum_pauxillum	Cre_cap-Lasioglossum_pauxillum	1	EX2	morning	0.196807475	240	240	240	0.004166667	29.25	37.75	28.5	36.25	0.625	32	generalist
Freiburg	2	2	1	C1	no	Cre_cap	Hymenoptera	Apidae	Lasioglossum	Lasioglossum_pauxillum	Lasioglossum_pauxillum	caught	1	yes	NA	2018-07-14	08:50:00	2018-07-14 08:50	Cre_cap	Lasioglossum_pauxillum	Cre_cap-Lasioglossum_pauxillum	1	EX2	morning	0.196807475	240	240	240	0.004166667	29.25	37.75	28.5	36.25	0.625	32	generalist
Freiburg	2	2	1	C1	no	Cre_cap	Hymenoptera	Apidae	Lasioglossum	Lasioglossum_pauxillum	Lasioglossum_pauxillum	caught	1	yes	NA	2018-07-14	08:50:00	2018-07-14 08:50	Cre_cap	Lasioglossum_pauxillum	Cre_cap-Lasioglossum_pauxillum	1	EX2	morning	0.196807475	240	240	240	0.004166667	29.25	37.75	28.5	36.25	0.625	32	generalist
Freiburg	2	2	1	C1	no	Cre_cap	Hymenoptera	Apidae	Lasioglossum	Lasioglossum_pauxillum	Lasioglossum_pauxillum	caught	1	yes	NA	2018-07-14	08:50:00	2018-07-14 08:50	Cre_cap	Lasioglossum_pauxillum	Cre_cap-Lasioglossum_pauxillum	1	EX2	morning	0.196807475	240	240	240	0.004166667	29.25	37.75	28.5	36.25	0.625	32	generalist
Freiburg	2	2	1	C1	no	Cre_cap	Diptera	Syrphidae	Sphaerophoria	Sphaerophoria_scripta	Sphaerophoria_scripta	caught	1	yes	NA	2018-07-14	08:50:00	2018-07-14 08:50	Cre_cap	Sphaerophoria_scripta	Cre_cap-Sphaerophoria_scripta	1	EX2	morning	0.196807475	240	240	240	0.004166667	29.25	37.75	28.5	36.25	0.578947368	76	generalist
Freiburg	2	2	1	C1	no	Cre_cap	Diptera	Syrphidae	Sphaerophoria	Sphaerophoria_scripta	Sphaerophoria_scripta	caught	1	yes	NA	2018-07-14	08:50:00	2018-07-14 08:50	Cre_cap	Sphaerophoria_scripta	Cre_cap-Sphaerophoria_scripta	1	EX2	morning	0.196807475	240	240	240	0.004166667	29.25	37.75	28.5	36.25	0.578947368	76	generalist
Freiburg	2	2	1	T4	no	Thy_vul	Hymenoptera	Apidae	Halictus	Halictus_tumulorum	Halictus_tumulorum	caught	1	yes	NA	2018-07-14	09:06:00	2018-07-14 09:06	Thy_vul	Halictus_tumulorum	Thy_vul-Halictus_tumulorum	1	EX2	morning	0.213796521	300	109	109	0.003333333	30	37.5	28.5	36.25	0.121212121	33	generalist
Freiburg	2	2	1	T4	no	Cre_cap	Hymenoptera	Apidae	Lasioglossum	Lasioglossum_leucozonium	Lasioglossum_leucozonium	caught	1	yes	NA	2018-07-14	09:06:00	2018-07-14 09:06	Cre_cap	Lasioglossum_leucozonium	Cre_cap-Lasioglossum_leucozonium	1	EX2	morning	0.213796521	109	109	109	0.009174312	30	37.5	28.5	36.25	0.95	20	specialist
Freiburg	2	2	1	T4	no	Cre_cap	Hymenoptera	Apidae	Lasioglossum	Lasioglossum_pauxillum	Lasioglossum_pauxillum	caught	1	yes	NA	2018-07-14	09:06:00	2018-07-14 09:06	Cre_cap	Lasioglossum_pauxillum	Cre_cap-Lasioglossum_pauxillum	1	EX2	morning	0.213796521	109	109	109	0.009174312	30	37.5	28.5	36.25	0.625	32	generalist
Freiburg	2	2	1	T4	no	Cre_cap	Hymenoptera	Apidae	Lasioglossum	Lasioglossum_pauxillum	Lasioglossum_pauxillum	caught	1	yes	NA	2018-07-14	09:06:00	2018-07-14 09:06	Cre_cap	Lasioglossum_pauxillum	Cre_cap-Lasioglossum_pauxillum	1	EX2	morning	0.213796521	109	109	109	0.009174312	30	37.5	28.5	36.25	0.625	32	generalist
Freiburg	2	2	1	T4	no	Cre_cap	Diptera	Syrphidae	Paragus	Paragus_haemorrhous	Paragus_haemorrhous	caught	1	yes	NA	2018-07-14	09:06:00	2018-07-14 09:06	Cre_cap	Paragus_haemorrhous	Cre_cap-Paragus_haemorrhous	1	EX2	morning	0.213796521	109	109	109	0.009174312	30	37.5	28.5	36.25	0.5	2	generalist
Freiburg	2	2	1	T1	no	Thy_vul	Hymenoptera	Apidae	Apis	Apis_mellifera	Apis_mellifera	ID-in-field	1	no	NA	2018-07-14	09:17:00	2018-07-14 09:17	Thy_vul	Apis_mellifera	Thy_vul-Apis_mellifera	1	EX2	morning	0.22547649	3300	161	161	0.00030303	30.33333333	38.16666667	28.5	36.25	0.524216524	351	generalist
Freiburg	2	2	1	T1	no	Thy_vul	Diptera	Tachinidae	Eriothrix	Eriothrix_rufomaculatus	Eriothrix_rufomaculatus	caught	1	yes	NA	2018-07-14	09:17:00	2018-07-14 09:17	Thy_vul	Eriothrix_rufomaculatus	Thy_vul-Eriothrix_rufomaculatus	1	EX2	morning	0.22547649	3300	161	161	0.00030303	30.33333333	38.16666667	28.5	36.25	0	7	non-visitor
Freiburg	2	2	1	T1	no	Thy_vul	Diptera	Tachinidae	Eriothrix	Eriothrix_rufomaculatus	Eriothrix_rufomaculatus	caught	1	yes	NA	2018-07-14	09:17:00	2018-07-14 09:17	Thy_vul	Eriothrix_rufomaculatus	Thy_vul-Eriothrix_rufomaculatus	1	EX2	morning	0.22547649	3300	161	161	0.00030303	30.33333333	38.16666667	28.5	36.25	0	7	non-visitor
Freiburg	2	2	1	T1	no	Cre_cap	Hymenoptera	Apidae	Lasioglossum	Lasioglossum_leucozonium	Lasioglossum_leucozonium	caught	1	yes	NA	2018-07-14	09:17:00	2018-07-14 09:17	Cre_cap	Lasioglossum_leucozonium	Cre_cap-Lasioglossum_leucozonium	1	EX2	morning	0.22547649	161	161	161	0.00621118	30.33333333	38.16666667	28.5	36.25	0.95	20	specialist
Freiburg	2	2	1	T1	no	Cre_cap	Hymenoptera	Apidae	Lasioglossum	Lasioglossum_pauxillum	Lasioglossum_pauxillum	caught	1	yes	NA	2018-07-14	09:17:00	2018-07-14 09:17	Cre_cap	Lasioglossum_pauxillum	Cre_cap-Lasioglossum_pauxillum	1	EX2	morning	0.22547649	161	161	161	0.00621118	30.33333333	38.16666667	28.5	36.25	0.625	32	generalist
Freiburg	2	2	1	T1	no	Thy_vul	Diptera	Syrphidae	Paragus	NA	Paragus_spec	caught	1	yes	NA	2018-07-14	09:17:00	2018-07-14 09:17	Thy_vul	Paragus_spec	Thy_vul-Paragus_spec	1	EX2	morning	0.22547649	3300	161	161	0.00030303	30.33333333	38.16666667	28.5	36.25	0	1	non-visitor
Freiburg	2	2	1	T1	no	Cre_cap	Diptera	Syrphidae	Sphaerophoria	Sphaerophoria_scripta	Sphaerophoria_scripta	caught	1	yes	NA	2018-07-14	09:17:00	2018-07-14 09:17	Cre_cap	Sphaerophoria_scripta	Cre_cap-Sphaerophoria_scripta	1	EX2	morning	0.22547649	161	161	161	0.00621118	30.33333333	38.16666667	28.5	36.25	0.578947368	76	generalist
Freiburg	2	2	1	T1	no	Thy_vul	Diptera	Syrphidae	Sphaerophoria	Sphaerophoria_scripta	Sphaerophoria_scripta	caught	1	yes	NA	2018-07-14	09:17:00	2018-07-14 09:17	Thy_vul	Sphaerophoria_scripta	Thy_vul-Sphaerophoria_scripta	1	EX2	morning	0.22547649	3300	161	161	0.00030303	30.33333333	38.16666667	28.5	36.25	0.578947368	76	generalist
Freiburg	2	2	2	T3	no	Cre_cap	Hymenoptera	Apidae	Apis	Apis_mellifera	Apis_mellifera	ID-in-field	2	no	NA	2018-07-14	10:30:00	2018-07-14 10:30	Cre_cap	Apis_mellifera	Cre_cap-Apis_mellifera	2	EX2	morning	0.30298901	222	222	222	0.009009009	34.5	43.5	34.47222222	43.20555556	0.524216524	351	generalist
Freiburg	2	2	2	T3	no	Thy_vul	Diptera	Tachinidae	Eriothrix	Eriothrix_rufomaculatus	Eriothrix_rufomaculatus	caught	1	yes	NA	2018-07-14	10:30:00	2018-07-14 10:30	Thy_vul	Eriothrix_rufomaculatus	Thy_vul-Eriothrix_rufomaculatus	1	EX2	morning	0.30298901	980	222	222	0.001020408	34.5	43.5	34.47222222	43.20555556	0	7	non-visitor
Freiburg	2	2	2	T3	no	Thy_vul	Hymenoptera	Apidae	Halictus	Halictus_tumulorum	Halictus_tumulorum	caught	1	yes	NA	2018-07-14	10:30:00	2018-07-14 10:30	Thy_vul	Halictus_tumulorum	Thy_vul-Halictus_tumulorum	1	EX2	morning	0.30298901	980	222	222	0.001020408	34.5	43.5	34.47222222	43.20555556	0.121212121	33	generalist
Freiburg	2	2	2	T3	no	Cre_cap	Hymenoptera	Apidae	Lasioglossum	Lasioglossum_laticeps	Lasioglossum_laticeps	caught	1	yes	NA	2018-07-14	10:30:00	2018-07-14 10:30	Cre_cap	Lasioglossum_laticeps	Cre_cap-Lasioglossum_laticeps	1	EX2	morning	0.30298901	222	222	222	0.004504505	34.5	43.5	34.47222222	43.20555556	0.6	5	generalist
Freiburg	2	2	2	T3	no	Cre_cap	Diptera	Syrphidae	Sphaerophoria	Sphaerophoria_scripta	Sphaerophoria_scripta	caught	1	yes	NA	2018-07-14	10:30:00	2018-07-14 10:30	Cre_cap	Sphaerophoria_scripta	Cre_cap-Sphaerophoria_scripta	1	EX2	morning	0.30298901	222	222	222	0.004504505	34.5	43.5	34.47222222	43.20555556	0.578947368	76	generalist
Freiburg	2	2	2	T3	no	Cre_cap	Diptera	Syrphidae	Sphaerophoria	Sphaerophoria_scripta	Sphaerophoria_scripta	caught	1	yes	NA	2018-07-14	10:30:00	2018-07-14 10:30	Cre_cap	Sphaerophoria_scripta	Cre_cap-Sphaerophoria_scripta	1	EX2	morning	0.30298901	222	222	222	0.004504505	34.5	43.5	34.47222222	43.20555556	0.578947368	76	generalist
Freiburg	2	2	2	T3	no	Thy_vul	Diptera	Syrphidae	Sphaerophoria	Sphaerophoria_scripta	Sphaerophoria_scripta	caught	1	yes	NA	2018-07-14	10:30:00	2018-07-14 10:30	Thy_vul	Sphaerophoria_scripta	Thy_vul-Sphaerophoria_scripta	1	EX2	morning	0.30298901	980	222	222	0.001020408	34.5	43.5	34.47222222	43.20555556	0.578947368	76	generalist
Freiburg	2	2	2	T3	no	Thy_vul	Diptera	Syrphidae	Sphaerophoria	Sphaerophoria_scripta	Sphaerophoria_scripta	caught	1	yes	NA	2018-07-14	10:30:00	2018-07-14 10:30	Thy_vul	Sphaerophoria_scripta	Thy_vul-Sphaerophoria_scripta	1	EX2	morning	0.30298901	980	222	222	0.001020408	34.5	43.5	34.47222222	43.20555556	0.578947368	76	generalist
Freiburg	2	2	2	T2	no	Sen_jac	Hymenoptera	Apidae	Lasioglossum	Lasioglossum_calceatum	Lasioglossum_calceatum	caught	1	yes	NA	2018-07-14	10:40:00	2018-07-14 10:40	Sen_jac	Lasioglossum_calceatum	Sen_jac-Lasioglossum_calceatum	1	EX2	morning	0.313607164	16	57	57	0.0625	34.75	43.5	34.47222222	43.20555556	0.636363636	11	generalist
Freiburg	2	2	2	T2	no	Cre_cap	Coleoptera	Oedemeridae	Oederma	NA	Oederma_grey	caught	1	yes	NA	2018-07-14	10:40:00	2018-07-14 10:40	Cre_cap	Oedemera_grey	Cre_cap-Oederma_grey	1	EX2	morning	0.313607164	57	57	57	0.01754386	34.75	43.5	34.47222222	43.20555556	0.333333333	3	generalist
Freiburg	2	2	2	T2	no	Cre_cap	Diptera	Syrphidae	Sphaerophoria	Sphaerophoria_scripta	Sphaerophoria_scripta	caught	1	yes	NA	2018-07-14	10:40:00	2018-07-14 10:40	Cre_cap	Sphaerophoria_scripta	Cre_cap-Sphaerophoria_scripta	1	EX2	morning	0.313607164	57	57	57	0.01754386	34.75	43.5	34.47222222	43.20555556	0.578947368	76	generalist
Freiburg	2	2	2	T2	no	Cre_cap	Diptera	Syrphidae	Sphaerophoria	Sphaerophoria_scripta	Sphaerophoria_scripta	caught	1	yes	NA	2018-07-14	10:40:00	2018-07-14 10:40	Cre_cap	Sphaerophoria_scripta	Cre_cap-Sphaerophoria_scripta	1	EX2	morning	0.313607164	57	57	57	0.01754386	34.75	43.5	34.47222222	43.20555556	0.578947368	76	generalist
Freiburg	2	2	2	T4	no	Dau_car	Hymenoptera	Apidae	Andrena	Andrena_minutuloides	Andrena_minutuloides	caught	1	yes	NA	2018-07-14	10:50:00	2018-07-14 10:50	Dau_car	Andrena_minutuloides	Dau_car-Andrena_minutuloides	1	EX2	morning	0.324225317	10615.82799	105	105	9.42E-05	35	43	34.47222222	43.20555556	0	4	non-visitor
Freiburg	2	2	2	T4	no	Dau_car	Hymenoptera	Formicidae	Formica	NA	Formica_sp	caught	1	yes	NA	2018-07-14	10:50:00	2018-07-14 10:50	Dau_car	Formica_sp	Dau_car-Formica_sp	1	EX2	morning	0.324225317	10615.82799	105	105	9.42E-05	35	43	34.47222222	43.20555556	0.125	8	generalist
Freiburg	2	2	2	T4	no	Cre_cap	Hymenoptera	Apidae	Halictus	Halictus_leucaheneus	Halictus_leucaheneus	caught	1	yes	NA	2018-07-14	10:50:00	2018-07-14 10:50	Cre_cap	Halictus_leucaheneus	Cre_cap-Halictus_leucaheneus	1	EX2	morning	0.324225317	105	105	105	0.00952381	35	43	34.47222222	43.20555556	0.333333333	3	generalist
Freiburg	2	2	2	T4	no	Thy_vul	Hymenoptera	Apidae	Halictus	Halictus_tumulorum	Halictus_tumulorum	caught	1	yes	NA	2018-07-14	10:50:00	2018-07-14 10:50	Thy_vul	Halictus_tumulorum	Thy_vul-Halictus_tumulorum	1	EX2	morning	0.324225317	465	105	105	0.002150538	35	43	34.47222222	43.20555556	0.121212121	33	generalist
Freiburg	2	2	2	T4	no	Dau_car	Coleoptera	Coccinellidae	Hippodamia	NA	Hippodamia_sp	caught	1	yes	NA	2018-07-14	10:50:00	2018-07-14 10:50	Dau_car	Hippodamia_sp	Dau_car-Hippodamia_sp	1	EX2	morning	0.324225317	10615.82799	105	105	9.42E-05	35	43	34.47222222	43.20555556	0	1	non-visitor
Freiburg	2	2	2	T4	no	Dau_car	Hymenoptera	Apidae	Hylaeus	Hylaeus_nigritus	Hylaeus_nigritus	caught	1	yes	NA	2018-07-14	10:50:00	2018-07-14 10:50	Dau_car	Hylaeus_nigritus	Dau_car-Hylaeus_nigritus	1	EX2	morning	0.324225317	10615.82799	105	105	9.42E-05	35	43	34.47222222	43.20555556	0	1	non-visitor
Freiburg	2	2	2	T4	no	Cre_cap	Hymenoptera	Apidae	Lasioglossum	Lasioglossum_malachurum	Lasioglossum_malachurum	caught	1	yes	NA	2018-07-14	10:50:00	2018-07-14 10:50	Cre_cap	Lasioglossum_malachurum	Cre_cap-Lasioglossum_malachurum	1	EX2	morning	0.324225317	105	105	105	0.00952381	35	43	34.47222222	43.20555556	0.966666667	30	specialist
Freiburg	2	2	2	T4	no	Dau_car	Hymenoptera	Apidae	Lasioglossum	Lasioglossum_morio	Lasioglossum_morio	caught	1	yes	NA	2018-07-14	10:50:00	2018-07-14 10:50	Dau_car	Lasioglossum_morio	Dau_car-Lasioglossum_morio	1	EX2	morning	0.324225317	10615.82799	105	105	9.42E-05	35	43	34.47222222	43.20555556	0.333333333	3	generalist
Freiburg	2	2	2	T4	no	Dau_car	Diptera	Sarcophagidae	Sarcophaga	Sarcophaga_incisilobata	Sarcophaga_incisilobata	caught	1	yes	NA	2018-07-14	10:50:00	2018-07-14 10:50	Dau_car	Sarcophaga_incisilobata	Dau_car-Sarcophaga_incisilobata	1	EX2	morning	0.324225317	10615.82799	105	105	9.42E-05	35	43	34.47222222	43.20555556	0	1	non-visitor
Freiburg	2	2	2	T4	no	Dau_car	Diptera	Syrphidae	Sphaerophoria	Sphaerophoria_scripta	Sphaerophoria_scripta	caught	1	yes	NA	2018-07-14	10:50:00	2018-07-14 10:50	Dau_car	Sphaerophoria_scripta	Dau_car-Sphaerophoria_scripta	1	EX2	morning	0.324225317	10615.82799	105	105	9.42E-05	35	43	34.47222222	43.20555556	0.578947368	76	generalist
Freiburg	2	2	2	T4	no	Dau_car	Diptera	Syrphidae	Sphaerophoria	Sphaerophoria_scripta	Sphaerophoria_scripta	caught	1	yes	NA	2018-07-14	10:50:00	2018-07-14 10:50	Dau_car	Sphaerophoria_scripta	Dau_car-Sphaerophoria_scripta	1	EX2	morning	0.324225317	10615.82799	105	105	9.42E-05	35	43	34.47222222	43.20555556	0.578947368	76	generalist
Freiburg	2	2	2	T4	no	Pim_sax	Diptera	Syrphidae	Sphaerophoria	Sphaerophoria_scripta	Sphaerophoria_scripta	caught	1	yes	NA	2018-07-14	10:50:00	2018-07-14 10:50	Pim_sax	Sphaerophoria_scripta	Pim_sax-Sphaerophoria_scripta	1	EX2	morning	0.324225317	1885	105	105	0.000530504	35	43	34.47222222	43.20555556	0.578947368	76	generalist
Freiburg	2	2	2	C1	no	Cre_cap	Hymenoptera	Apidae	Apis	Apis_mellifera	Apis_mellifera	ID-in-field	1	no	NA	2018-07-14	11:10:00	2018-07-14 11:10	Cre_cap	Apis_mellifera	Cre_cap-Apis_mellifera	1	EX2	morning	0.345461624	118	118	118	0.008474576	36.25	44.25	34.47222222	43.20555556	0.524216524	351	generalist
Freiburg	2	2	2	C1	no	Cre_cap	Diptera	Syrphidae	Eristalis	Eristalis_tenax	Eristalis_tenax	caught	1	yes	NA	2018-07-14	11:10:00	2018-07-14 11:10	Cre_cap	Eristalis_tenax	Cre_cap-Eristalis_tenax	1	EX2	morning	0.345461624	118	118	118	0.008474576	36.25	44.25	34.47222222	43.20555556	0.76	25	generalist
Freiburg	2	2	2	C1	no	Cre_cap	Diptera	Syrphidae	Sphaerophoria	Sphaerophoria_scripta	Sphaerophoria_scripta	caught	1	yes	NA	2018-07-14	11:10:00	2018-07-14 11:10	Cre_cap	Sphaerophoria_scripta	Cre_cap-Sphaerophoria_scripta	1	EX2	morning	0.345461624	118	118	118	0.008474576	36.25	44.25	34.47222222	43.20555556	0.578947368	76	generalist
Freiburg	2	2	2	T1	no	Thy_vul	Hymenoptera	Apidae	Apis	Apis_mellifera	Apis_mellifera	ID-in-field	1	no	NA	2018-07-14	11:19:00	2018-07-14 11:19	Thy_vul	Apis_mellifera	Thy_vul-Apis_mellifera	1	EX2	morning	0.355017962	2500	126	126	4.00E-04	36.5	45.16666667	34.47222222	43.20555556	0.524216524	351	generalist
Freiburg	2	2	2	T1	no	Thy_vul	Hymenoptera	Apidae	Halictus	Halictus_tumulorum	Halictus_tumulorum	caught	1	yes	NA	2018-07-14	11:19:00	2018-07-14 11:19	Thy_vul	Halictus_tumulorum	Thy_vul-Halictus_tumulorum	1	EX2	morning	0.355017962	2500	126	126	4.00E-04	36.5	45.16666667	34.47222222	43.20555556	0.121212121	33	generalist
Freiburg	2	2	2	T1	no	Pim_sax	Hymenoptera	Ichneumonidae	NA	NA	Ichneumonidae3	caught	1	yes	NA	2018-07-14	11:19:00	2018-07-14 11:19	Pim_sax	Ichneumonidae3	Pim_sax-Ichneumonidae3	1	EX2	morning	0.355017962	3640	126	126	0.000274725	36.5	45.16666667	34.47222222	43.20555556	0	1	non-visitor
Freiburg	2	2	2	T1	no	Sen_jac	Hymenoptera	Apidae	Lasioglossum	Lasioglossum_calceatum	Lasioglossum_calceatum	caught	1	yes	NA	2018-07-14	11:19:00	2018-07-14 11:19	Sen_jac	Lasioglossum_calceatum	Sen_jac-Lasioglossum_calceatum	1	EX2	morning	0.355017962	4	126	126	0.25	36.5	45.16666667	34.47222222	43.20555556	0.636363636	11	generalist
Freiburg	2	2	2	T1	no	Pim_sax	Hemiptera	Miridae	NA	NA	Miridae6	caught	1	yes	NA	2018-07-14	11:19:00	2018-07-14 11:19	Pim_sax	Miridae6	Pim_sax-Miridae6	1	EX2	morning	0.355017962	3640	126	126	0.000274725	36.5	45.16666667	34.47222222	43.20555556	0	1	non-visitor
Freiburg	2	2	2	T1	no	Thy_vul	Diptera	Sarcophagidae	Sarcophaga	Sarcophaga_filia	Sarcophaga_filia	caught	1	yes	NA	2018-07-14	11:19:00	2018-07-14 11:19	Thy_vul	Sarcophaga_filia	Thy_vul-Sarcophaga_filia	1	EX2	morning	0.355017962	2500	126	126	4.00E-04	36.5	45.16666667	34.47222222	43.20555556	0	1	non-visitor
Freiburg	2	2	2	T1	no	Cre_cap	Diptera	Syrphidae	Sphaerophoria	Sphaerophoria_scripta	Sphaerophoria_scripta	caught	1	yes	NA	2018-07-14	11:19:00	2018-07-14 11:19	Cre_cap	Sphaerophoria_scripta	Cre_cap-Sphaerophoria_scripta	1	EX2	morning	0.355017962	126	126	126	0.007936508	36.5	45.16666667	34.47222222	43.20555556	0.578947368	76	generalist
Freiburg	2	2	2	T1	no	Thy_vul	Diptera	Syrphidae	Sphaerophoria	Sphaerophoria_scripta	Sphaerophoria_scripta	caught	1	yes	NA	2018-07-14	11:19:00	2018-07-14 11:19	Thy_vul	Sphaerophoria_scripta	Thy_vul-Sphaerophoria_scripta	1	EX2	morning	0.355017962	2500	126	126	4.00E-04	36.5	45.16666667	34.47222222	43.20555556	0.578947368	76	generalist
Freiburg	2	2	3	C3	yes	Thy_vul	Hymenoptera	Apidae	Apis	Apis_mellifera	Apis_mellifera	ID-in-field	2	no	NA	2018-07-14	12:59:00	2018-07-14 12:59	Thy_vul	Apis_mellifera	Thy_vul-Apis_mellifera	2	EX2	afternoon	0.461199497	270	98	96	0.007407407	37.83333333	44.83333333	38.12990196	45.69444444	0.524216524	351	generalist
Freiburg	2	2	3	C3	yes	Hyp_rad	Hymenoptera	Apidae	Bombus	Bombus_lapidarius	Bombus_lapidarius	caught	1	yes	NA	2018-07-14	12:59:00	2018-07-14 12:59	Hyp_rad	Bombus_lapidarius	Hyp_rad-Bombus_lapidarius	1	EX2	afternoon	0.461199497	2	98	96	0.5	37.83333333	44.83333333	38.12990196	45.69444444	0.75	12	generalist
Freiburg	2	2	3	C3	yes	Cre_cap	Hymenoptera	Apidae	Halictus	Halictus_subauratus	Halictus_subauratus	caught	1	yes	NA	2018-07-14	12:59:00	2018-07-14 12:59	Cre_cap	Halictus_subauratus	Cre_cap-Halictus_subauratus	1	EX2	afternoon	0.461199497	96	98	96	0.010416667	37.83333333	44.83333333	38.12990196	45.69444444	0.25	4	generalist
Freiburg	2	2	3	C3	yes	Cre_cap	Hymenoptera	Apidae	Halictus	Halictus_subauratus	Halictus_subauratus	caught	1	yes	NA	2018-07-14	12:59:00	2018-07-14 12:59	Cre_cap	Halictus_subauratus	Cre_cap-Halictus_subauratus	1	EX2	afternoon	0.461199497	96	98	96	0.010416667	37.83333333	44.83333333	38.12990196	45.69444444	0.25	4	generalist
Freiburg	2	2	3	T3	no	Thy_vul	Hymenoptera	Apidae	Apis	Apis_mellifera	Apis_mellifera	ID-in-field	2	no	NA	2018-07-14	13:09:00	2018-07-14 13:09	Thy_vul	Apis_mellifera	Thy_vul-Apis_mellifera	2	EX2	afternoon	0.471817651	1500	33	33	0.001333333	38.33333333	45.83333333	38.12990196	45.69444444	0.524216524	351	generalist
Freiburg	2	2	3	T3	no	Thy_vul	Hymenoptera	Apidae	Halictus	Halictus_eurygnathus	Halictus_eurygnathus	caught	1	yes	NA	2018-07-14	13:09:00	2018-07-14 13:09	Thy_vul	Halictus_eurygnathus	Thy_vul-Halictus_eurygnathus	1	EX2	afternoon	0.471817651	1500	33	33	0.000666667	38.33333333	45.83333333	38.12990196	45.69444444	0.090909091	11	non-visitor
Freiburg	2	2	3	T3	no	Thy_vul	Hymenoptera	Apidae	Halictus	Halictus_eurygnathus	Halictus_eurygnathus	caught	1	yes	NA	2018-07-14	13:09:00	2018-07-14 13:09	Thy_vul	Halictus_eurygnathus	Thy_vul-Halictus_eurygnathus	1	EX2	afternoon	0.471817651	1500	33	33	0.000666667	38.33333333	45.83333333	38.12990196	45.69444444	0.090909091	11	non-visitor
Freiburg	2	2	3	C2	yes	Cre_cap	Hymenoptera	Apidae	Halictus	Halictus_confusus	Halictus_confusus	caught	1	yes	NA	2018-07-14	13:19:00	2018-07-14 13:19	Cre_cap	Halictus_confusus	Cre_cap-Halictus_confusus	1	EX2	afternoon	0.482435804	186	187	186	0.005376344	39.83333333	47.83333333	38.12990196	45.69444444	0	4	non-visitor
Freiburg	2	2	3	C2	yes	Cre_cap	Hymenoptera	Apidae	Lasioglossum	Lasioglossum_pauxillum	Lasioglossum_pauxillum	caught	1	yes	NA	2018-07-14	13:19:00	2018-07-14 13:19	Cre_cap	Lasioglossum_pauxillum	Cre_cap-Lasioglossum_pauxillum	1	EX2	afternoon	0.482435804	186	187	186	0.005376344	39.83333333	47.83333333	38.12990196	45.69444444	0.625	32	generalist
Freiburg	2	2	3	C2	yes	Cre_cap	Diptera	Syrphidae	Sphaerophoria	Sphaerophoria_scripta	Sphaerophoria_scripta	caught	1	yes	NA	2018-07-14	13:19:00	2018-07-14 13:19	Cre_cap	Sphaerophoria_scripta	Cre_cap-Sphaerophoria_scripta	1	EX2	afternoon	0.482435804	186	187	186	0.005376344	39.83333333	47.83333333	38.12990196	45.69444444	0.578947368	76	generalist
Freiburg	2	2	3	C2	yes	Ach_mil	Lepidoptera	Tineidae	NA	NA	Tineidae_sp1	caught	1	yes	NA	2018-07-14	13:19:00	2018-07-14 13:19	Ach_mil	Tineidae_sp1	Ach_mil-Tineidae_sp1	1	EX2	afternoon	0.482435804	236	187	186	0.004237288	39.83333333	47.83333333	38.12990196	45.69444444	NA	NA	NA
Freiburg	2	2	3	T2	no	Sen_jac	Hymenoptera	Apidae	Bombus	Bombus_lapidarius	Bombus_lapidarius	caught	1	yes	NA	2018-07-14	13:29:00	2018-07-14 13:29	Sen_jac	Bombus_lapidarius	Sen_jac-Bombus_lapidarius	1	EX2	afternoon	0.493053958	14	NA	NA	0.071428571	39.83333333	47.16666667	38.12990196	45.69444444	0.75	12	generalist
Freiburg	2	2	3	C4	yes	Pim_sax	Hymenoptera	Apidae	Halictus	Halictus_confusus	Halictus_confusus	caught	1	yes	NA	2018-07-14	13:36:00	2018-07-14 13:36	Pim_sax	Halictus_confusus	Pim_sax-Halictus_confusus	1	EX2	afternoon	0.500486665	7700	88	84	0.00012987	39.16666667	46.16666667	38.12990196	45.69444444	0	4	non-visitor
Freiburg	2	2	3	C4	yes	Thy_vul	Hymenoptera	Apidae	Halictus	Halictus_tumulorum	Halictus_tumulorum	caught	1	yes	NA	2018-07-14	13:36:00	2018-07-14 13:36	Thy_vul	Halictus_tumulorum	Thy_vul-Halictus_tumulorum	1	EX2	afternoon	0.500486665	470	88	84	0.00212766	39.16666667	46.16666667	38.12990196	45.69444444	0.121212121	33	generalist
Freiburg	2	2	3	C4	yes	Pim_sax	Hymenoptera	Apidae	Lasioglossum	Lasioglossum_laticeps	Lasioglossum_laticeps	caught	1	yes	NA	2018-07-14	13:36:00	2018-07-14 13:36	Pim_sax	Lasioglossum_laticeps	Pim_sax-Lasioglossum_laticeps	1	EX2	afternoon	0.500486665	7700	88	84	0.00012987	39.16666667	46.16666667	38.12990196	45.69444444	0.6	5	generalist
Freiburg	2	2	3	C4	yes	Cre_cap	Hymenoptera	Apidae	Lasioglossum	Lasioglossum_morio	Lasioglossum_morio	caught	1	yes	NA	2018-07-14	13:36:00	2018-07-14 13:36	Cre_cap	Lasioglossum_morio	Cre_cap-Lasioglossum_morio	1	EX2	afternoon	0.500486665	84	88	84	0.011904762	39.16666667	46.16666667	38.12990196	45.69444444	0.333333333	3	generalist
Freiburg	2	2	3	C4	yes	Leo_aut	Diptera	Syrphidae	Sphaerophoria	Sphaerophoria_scripta	Sphaerophoria_scripta	caught	1	yes	NA	2018-07-14	13:36:00	2018-07-14 13:36	Leo_aut	Sphaerophoria_scripta	Leo_aut-Sphaerophoria_scripta	1	EX2	afternoon	0.500486665	4	88	84	0.25	39.16666667	46.16666667	38.12990196	45.69444444	0.578947368	76	generalist
Freiburg	2	2	3	T4	no	Dau_car	Diptera	Tachinidae	Lydella	Lydella_grisescens	Lydella_grisescens	caught	1	yes	NA	2018-07-14	13:50:00	2018-07-14 13:50	Dau_car	Lydella_grisescens	Dau_car-Lydella_grisescens	1	EX2	afternoon	0.51535208	17383.53799	NA	NA	5.75E-05	38.75	44.75	38.12990196	45.69444444	0	1	non-visitor
Freiburg	2	2	3	T4	no	Dau_car	Diptera	Tachinidae	Meigenia	Meigenia_mutabilis	Meigenia_mutabilis	caught	1	yes	NA	2018-07-14	13:50:00	2018-07-14 13:50	Dau_car	Meigenia_mutabilis	Dau_car-Meigenia_mutabilis	1	EX2	afternoon	0.51535208	17383.53799	NA	NA	5.75E-05	38.75	44.75	38.12990196	45.69444444	0	1	non-visitor
Freiburg	2	2	3	T4	no	Pim_sax	Diptera	Sarcophagidae	Sarcophila	Sarcophila_latifrons	Sarcophila_latifrons	caught	1	yes	NA	2018-07-14	13:50:00	2018-07-14 13:50	Pim_sax	Sarcophila_latifrons	Pim_sax-Sarcophila_latifrons	1	EX2	afternoon	0.51535208	950	NA	NA	0.001052632	38.75	44.75	38.12990196	45.69444444	0	2	non-visitor
Freiburg	2	2	3	T4	no	Pim_sax	Diptera	Syrphidae	Sphaerophoria	Sphaerophoria_scripta	Sphaerophoria_scripta	caught	1	yes	NA	2018-07-14	13:50:00	2018-07-14 13:50	Pim_sax	Sphaerophoria_scripta	Pim_sax-Sphaerophoria_scripta	1	EX2	afternoon	0.51535208	950	NA	NA	0.001052632	38.75	44.75	38.12990196	45.69444444	0.578947368	76	generalist
Freiburg	2	2	3	T5	yes	Dau_car	Hymenoptera	Apidae	Halictus	Halictus_subauratus	Halictus_subauratus	caught	1	yes	NA	2018-07-14	14:01:00	2018-07-14 14:01	Dau_car	Halictus_subauratus	Dau_car-Halictus_subauratus	1	EX2	afternoon	0.527032049	7389.918134	117	117	0.000135319	38.66666667	44.66666667	38.12990196	45.69444444	0.25	4	generalist
Freiburg	2	2	3	T5	yes	Dau_car	Hymenoptera	Apidae	Halictus	Halictus_submediterraneus	Halictus_submediterraneus	caught	1	yes	NA	2018-07-14	14:01:00	2018-07-14 14:01	Dau_car	Halictus_submediterraneus	Dau_car-Halictus_submediterraneus	1	EX2	afternoon	0.527032049	7389.918134	117	117	0.000135319	38.66666667	44.66666667	38.12990196	45.69444444	1	1	specialist
Freiburg	2	2	3	T5	yes	Pim_sax	Hymenoptera	Apidae	Lasioglossum	Lasioglossum_laticeps	Lasioglossum_laticeps	caught	1	yes	NA	2018-07-14	14:01:00	2018-07-14 14:01	Pim_sax	Lasioglossum_laticeps	Pim_sax-Lasioglossum_laticeps	1	EX2	afternoon	0.527032049	1131	117	117	0.000884173	38.66666667	44.66666667	38.12990196	45.69444444	0.6	5	generalist
Freiburg	2	2	3	T5	yes	Cre_cap	Diptera	Syrphidae	Sphaerophoria	Sphaerophoria_scripta	Sphaerophoria_scripta	caught	1	yes	NA	2018-07-14	14:01:00	2018-07-14 14:01	Cre_cap	Sphaerophoria_scripta	Cre_cap-Sphaerophoria_scripta	1	EX2	afternoon	0.527032049	117	117	117	0.008547009	38.66666667	44.66666667	38.12990196	45.69444444	0.578947368	76	generalist
Freiburg	2	2	3	T5	yes	Dau_car	Diptera	Syrphidae	Sphaerophoria	Sphaerophoria_scripta	Sphaerophoria_scripta	caught	1	yes	NA	2018-07-14	14:01:00	2018-07-14 14:01	Dau_car	Sphaerophoria_scripta	Dau_car-Sphaerophoria_scripta	1	EX2	afternoon	0.527032049	7389.918134	117	117	0.000135319	38.66666667	44.66666667	38.12990196	45.69444444	0.578947368	76	generalist
Freiburg	2	2	3	C5	yes	Cre_cap	Hymenoptera	Apidae	Lasioglossum	Lasioglossum_morio	Lasioglossum_morio	caught	1	yes	NA	2018-07-14	14:13:00	2018-07-14 14:13	Cre_cap	Lasioglossum_morio	Cre_cap-Lasioglossum_morio	1	EX2	afternoon	0.539773833	270	271	270	0.003703704	39.66666667	46.5	38.12990196	45.69444444	0.333333333	3	generalist
Freiburg	2	2	3	C5	yes	Cre_cap	Hymenoptera	Apidae	Lasioglossum	Lasioglossum_morio	Lasioglossum_morio	caught	1	yes	NA	2018-07-14	14:13:00	2018-07-14 14:13	Cre_cap	Lasioglossum_morio	Cre_cap-Lasioglossum_morio	1	EX2	afternoon	0.539773833	270	271	270	0.003703704	39.66666667	46.5	38.12990196	45.69444444	0.333333333	3	generalist
Freiburg	2	2	3	C1	no	Dau_car	Hymenoptera	Formicidae	Formica	NA	Formica_sp	caught	1	yes	NA	2018-07-14	14:21:00	2018-07-14 14:21	Dau_car	Formica_sp	Dau_car-Formica_sp	1	EX2	afternoon	0.548268356	2680.281188	12	12	0.000373095	39.16666667	45.33333333	38.12990196	45.69444444	0.125	8	generalist
Freiburg	2	2	3	C1	no	Dau_car	Hymenoptera	Apidae	Lasioglossum	Lasioglossum_pauxillum	Lasioglossum_pauxillum	caught	1	yes	NA	2018-07-14	14:21:00	2018-07-14 14:21	Dau_car	Lasioglossum_pauxillum	Dau_car-Lasioglossum_pauxillum	1	EX2	afternoon	0.548268356	2680.281188	12	12	0.000373095	39.16666667	45.33333333	38.12990196	45.69444444	0.625	32	generalist
Freiburg	2	2	3	C1	no	Dau_car	Hymenoptera	Crabonidae	Lindenius	Lindenius_albilabris	Lindenius_albilabris	caught	1	yes	NA	2018-07-14	14:21:00	2018-07-14 14:21	Dau_car	Lindenius_albilabris	Dau_car-Lindenius_albilabris	1	EX2	afternoon	0.548268356	2680.281188	12	12	0.000373095	39.16666667	45.33333333	38.12990196	45.69444444	0	3	non-visitor
Freiburg	2	2	3	T1	no	Thy_vul	Hymenoptera	Apidae	Apis	Apis_mellifera	Apis_mellifera	ID-in-field	1	no	NA	2018-07-14	14:29:00	2018-07-14 14:29	Thy_vul	Apis_mellifera	Thy_vul-Apis_mellifera	1	EX2	afternoon	0.556762879	340	7	7	0.002941176	39	45	38.12990196	45.69444444	0.524216524	351	generalist
Freiburg	2	2	3	T1	no	Thy_vul	Hymenoptera	Apidae	Halictus	Halictus_subauratus	Halictus_subauratus	caught	1	yes	NA	2018-07-14	14:29:00	2018-07-14 14:29	Thy_vul	Halictus_subauratus	Thy_vul-Halictus_subauratus	1	EX2	afternoon	0.556762879	340	7	7	0.002941176	39	45	38.12990196	45.69444444	0.25	4	generalist
Freiburg	2	2	3	T1	no	Thy_vul	Hymenoptera	Apidae	Halictus	Halictus_tumulorum	Halictus_tumulorum	caught	1	yes	NA	2018-07-14	14:29:00	2018-07-14 14:29	Thy_vul	Halictus_tumulorum	Thy_vul-Halictus_tumulorum	1	EX2	afternoon	0.556762879	340	7	7	0.002941176	39	45	38.12990196	45.69444444	0.121212121	33	generalist
Freiburg	2	2	3	T1	no	Thy_vul	Hymenoptera	Apidae	Halictus	Halictus_tumulorum	Halictus_tumulorum	caught	1	yes	NA	2018-07-14	14:29:00	2018-07-14 14:29	Thy_vul	Halictus_tumulorum	Thy_vul-Halictus_tumulorum	1	EX2	afternoon	0.556762879	340	7	7	0.002941176	39	45	38.12990196	45.69444444	0.121212121	33	generalist
Freiburg	2	2	3	T1	no	Thy_vul	Hymenoptera	Apidae	Halictus	Halictus_tumulorum	Halictus_tumulorum	caught	1	yes	NA	2018-07-14	14:29:00	2018-07-14 14:29	Thy_vul	Halictus_tumulorum	Thy_vul-Halictus_tumulorum	1	EX2	afternoon	0.556762879	340	7	7	0.002941176	39	45	38.12990196	45.69444444	0.121212121	33	generalist
Freiburg	2	2	3	T1	no	Thy_vul	Hymenoptera	Apidae	Lasioglossum	Lasioglossum_pauxillum	Lasioglossum_pauxillum	caught	1	yes	NA	2018-07-14	14:29:00	2018-07-14 14:29	Thy_vul	Lasioglossum_pauxillum	Thy_vul-Lasioglossum_pauxillum	1	EX2	afternoon	0.556762879	340	7	7	0.002941176	39	45	38.12990196	45.69444444	0.625	32	generalist
Freiburg	2	2	3	T1	no	Pim_sax	Hymenoptera	Crabonidae	Lindenius	Lindenius_albilabris	Lindenius_albilabris	caught	1	yes	NA	2018-07-14	14:29:00	2018-07-14 14:29	Pim_sax	Lindenius_albilabris	Pim_sax-Lindenius_albilabris	1	EX2	afternoon	0.556762879	2200	7	7	0.000454545	39	45	38.12990196	45.69444444	0	3	non-visitor
Freiburg	2	2	4	C3	yes	Thy_vul	Diptera	Syrphidae	Sphaerophoria	Sphaerophoria_scripta	Sphaerophoria_scripta	caught	1	yes	NA	2018-07-14	15:41:00	2018-07-14 15:41	Thy_vul	Sphaerophoria_scripta	Thy_vul-Sphaerophoria_scripta	1	EX2	afternoon	0.633213584	220	35	35	0.004545455	35.33333333	38.83333333	34.734375	38.5625	0.578947368	76	generalist
Freiburg	2	2	4	T3	no	Thy_vul	Hymenoptera	Apidae	Halictus	Halictus_tumulorum	Halictus_tumulorum	caught	1	yes	NA	2018-07-14	15:48:00	2018-07-14 15:48	Thy_vul	Halictus_tumulorum	Thy_vul-Halictus_tumulorum	1	EX2	afternoon	0.640646292	950	6	6	0.001052632	35.16666667	38.83333333	34.734375	38.5625	0.121212121	33	generalist
Freiburg	2	2	4	T3	no	Thy_vul	Hymenoptera	Apidae	Halictus	Halictus_tumulorum	Halictus_tumulorum	caught	1	yes	NA	2018-07-14	15:48:00	2018-07-14 15:48	Thy_vul	Halictus_tumulorum	Thy_vul-Halictus_tumulorum	1	EX2	afternoon	0.640646292	950	6	6	0.001052632	35.16666667	38.83333333	34.734375	38.5625	0.121212121	33	generalist
Freiburg	2	2	4	C2	yes	Ach_mil	Hymenoptera	Apidae	Halictus	Halictus_maculatus	Halictus_maculatus	caught	1	yes	NA	2018-07-14	15:58:00	2018-07-14 15:58	Ach_mil	Halictus_maculatus	Ach_mil-Halictus_maculatus	1	EX2	afternoon	0.651264445	210	36	36	0.004761905	34.33333333	37.66666667	34.734375	38.5625	NA	NA	NA
Freiburg	2	2	4	C2	yes	Cre_cap	Diptera	Conopidae	Zodion	Zodion_cinereum	Zodion_cinereum	caught	1	yes	NA	2018-07-14	15:58:00	2018-07-14 15:58	Cre_cap	Zodion_cinereum	Cre_cap-Zodion_cinereum	1	EX2	afternoon	0.651264445	36	36	36	0.027777778	34.33333333	37.66666667	34.734375	38.5625	NA	NA	NA
Freiburg	2	2	4	T4	no	Dau_car	Diptera	Syrphidae	Eristalis	Eristalis_arbustorum	Eristalis_arbustorum	caught	1	yes	NA	2018-07-14	16:13:00	2018-07-14 16:13	Dau_car	Eristalis_arbustorum	Dau_car-Eristalis_arbustorum	1	EX2	afternoon	0.667191675	14741.54654	NA	NA	6.78E-05	33.66666667	36.33333333	34.734375	38.5625	0	3	non-visitor
Freiburg	2	2	4	T4	no	Dau_car	Hymenoptera	Apidae	Hylaeus	Hylaeus_dilatatus	Hylaeus_dilatatus	caught	1	yes	NA	2018-07-14	16:13:00	2018-07-14 16:13	Dau_car	Hylaeus_dilatatus	Dau_car-Hylaeus_dilatatus	1	EX2	afternoon	0.667191675	14741.54654	NA	NA	6.78E-05	33.66666667	36.33333333	34.734375	38.5625	0	3	non-visitor
Freiburg	2	2	4	T4	no	Dau_car	Hymenoptera	Apidae	Hylaeus	Hylaeus_gredleri	Hylaeus_gredleri	caught	1	yes	NA	2018-07-14	16:13:00	2018-07-14 16:13	Dau_car	Hylaeus_gredleri	Dau_car-Hylaeus_gredleri	1	EX2	afternoon	0.667191675	14741.54654	NA	NA	6.78E-05	33.66666667	36.33333333	34.734375	38.5625	0	3	non-visitor
Freiburg	2	2	4	T4	no	Dau_car	Hymenoptera	Apidae	Hylaeus	Hylaeus_gredleri	Hylaeus_gredleri	caught	1	yes	yes	2018-07-14	16:13:00	2018-07-14 16:13	Dau_car	Hylaeus_gredleri	Dau_car-Hylaeus_gredleri	1	EX2	afternoon	0.667191675	14741.54654	NA	NA	6.78E-05	33.66666667	36.33333333	34.734375	38.5625	0	3	non-visitor
Freiburg	2	2	4	T4	no	Pim_sax	Hymenoptera	Apidae	Hylaeus	Hylaeus_gredleri	Hylaeus_gredleri	caught	1	yes	NA	2018-07-14	16:13:00	2018-07-14 16:13	Pim_sax	Hylaeus_gredleri	Pim_sax-Hylaeus_gredleri	1	EX2	afternoon	0.667191675	890	NA	NA	0.001123596	33.66666667	36.33333333	34.734375	38.5625	0	3	non-visitor
Freiburg	2	2	4	T4	no	Sen_jac	Diptera	Syrphidae	Paragus	Paragus_haemorrhous	Paragus_haemorrhous	caught	1	yes	NA	2018-07-14	16:13:00	2018-07-14 16:13	Sen_jac	Paragus_haemorrhous	Sen_jac-Paragus_haemorrhous	1	EX2	afternoon	0.667191675	1	NA	NA	1	33.66666667	36.33333333	34.734375	38.5625	0.5	2	generalist
Freiburg	2	2	4	C4	yes	Thy_vul	Hymenoptera	Apidae	Apis	Apis_mellifera	Apis_mellifera	ID-in-field	1	no	NA	2018-07-14	16:26:00	2018-07-14 16:26	Thy_vul	Apis_mellifera	Thy_vul-Apis_mellifera	1	EX2	afternoon	0.680995275	448	10	10	0.002232143	35.83333333	39.83333333	34.734375	38.5625	0.524216524	351	generalist
Freiburg	2	2	4	C4	yes	Pim_sax	Hymenoptera	Formicidae	Formica	NA	Formica_sp	caught	1	yes	NA	2018-07-14	16:26:00	2018-07-14 16:26	Pim_sax	Formica_sp	Pim_sax-Formica_sp	1	EX2	afternoon	0.680995275	5200	10	10	0.000192308	35.83333333	39.83333333	34.734375	38.5625	0.125	8	generalist
Freiburg	2	2	4	C4	yes	Pim_sax	Hymenoptera	Apidae	Halictus	NA	Halictus_confusus/tumulorum??	caught	1	yes	NA	2018-07-14	16:26:00	2018-07-14 16:26	Pim_sax	NA	Pim_sax-Halictus_confusus/tumulorum??	1	EX2	afternoon	0.680995275	5200	10	10	0.000192308	35.83333333	39.83333333	34.734375	38.5625	NA	NA	NA
Freiburg	2	2	4	C4	yes	Pim_sax	Diptera	Syrphidae	Paragus	Paragus_albifrons	Paragus_albifrons	caught	1	yes	NA	2018-07-14	16:26:00	2018-07-14 16:26	Pim_sax	Paragus_albifrons	Pim_sax-Paragus_albifrons	1	EX2	afternoon	0.680995275	5200	10	10	0.000192308	35.83333333	39.83333333	34.734375	38.5625	NA	NA	NA
Freiburg	2	2	4	C4	yes	Pim_sax	Diptera	Rhinophoridae	Stevenia	Stevenia_atramentaria	Stevenia_atramentaria	caught	1	yes	NA	2018-07-14	16:26:00	2018-07-14 16:26	Pim_sax	Stevenia_atramentaria	Pim_sax-Stevenia_atramentaria	1	EX2	afternoon	0.680995275	5200	10	10	0.000192308	35.83333333	39.83333333	34.734375	38.5625	NA	NA	NA
Freiburg	2	2	4	C5	yes	Ach_mil	Diptera	Syrphidae	Sphaerophoria	Sphaerophoria_scripta	Sphaerophoria_scripta	caught	1	yes	NA	2018-07-14	16:36:00	2018-07-14 16:36	Ach_mil	Sphaerophoria_scripta	Ach_mil-Sphaerophoria_scripta	1	EX2	afternoon	0.691613428	210	61	61	0.004761905	37	41.16666667	34.734375	38.5625	0.578947368	76	generalist
Freiburg	2	2	4	T5	yes	Thy_vul	Hymenoptera	Apidae	Halictus	Halictus_eurygnathus	Halictus_eurygnathus	caught	1	yes	NA	2018-07-14	16:45:00	2018-07-14 16:45	Thy_vul	Halictus_eurygnathus	Thy_vul-Halictus_eurygnathus	1	EX2	afternoon	0.701169767	120	13	13	0.008333333	36.75	40.25	34.734375	38.5625	0.090909091	11	non-visitor
Freiburg	2	2	4	T5	yes	Dau_car	Coleoptera	Coccinellidae	Hippodamia	NA	Hippodamia_sp	caught	1	yes	NA	2018-07-14	16:45:00	2018-07-14 16:45	Dau_car	Hippodamia_sp	Dau_car-Hippodamia_sp	1	EX2	afternoon	0.701169767	10539.24853	13	13	9.49E-05	36.75	40.25	34.734375	38.5625	0	1	non-visitor
Freiburg	2	2	4	C1	no	Dau_car	Hymenoptera	Apidae	Lasioglossum	Lasioglossum_pauxillum	Lasioglossum_pauxillum	caught	1	yes	NA	2018-07-14	16:55:00	2018-07-14 16:55	Dau_car	Lasioglossum_pauxillum	Dau_car-Lasioglossum_pauxillum	1	EX2	afternoon	0.71178792	3426.930948	5	5	0.000291806	35.5	38.25	34.734375	38.5625	0.625	32	generalist
Freiburg	2	2	4	T1	no	Thy_vul	Diptera	Tachinidae	Eriothrix	Eriothrix_rufomaculatus	Eriothrix_rufomaculatus	caught	1	yes	NA	2018-07-14	17:02:00	2018-07-14 17:02	Thy_vul	Eriothrix_rufomaculatus	Thy_vul-Eriothrix_rufomaculatus	1	EX2	afternoon	0.719220628	1610	3	3	0.000621118	35.16666667	38.33333333	34.734375	38.5625	0	7	non-visitor
Freiburg	2	2	4	T1	no	Thy_vul	Hymenoptera	Apidae	Halictus	Halictus_eurygnathus	Halictus_eurygnathus	caught	1	yes	NA	2018-07-14	17:02:00	2018-07-14 17:02	Thy_vul	Halictus_eurygnathus	Thy_vul-Halictus_eurygnathus	1	EX2	afternoon	0.719220628	1610	3	3	0.000621118	35.16666667	38.33333333	34.734375	38.5625	0.090909091	11	non-visitor
Freiburg	2	2	4	T1	no	Thy_vul	Hymenoptera	Apidae	Lasioglossum	Lasioglossum_morio	Lasioglossum_morio	caught	1	yes	NA	2018-07-14	17:02:00	2018-07-14 17:02	Thy_vul	Lasioglossum_morio	Thy_vul-Lasioglossum_morio	1	EX2	afternoon	0.719220628	1610	3	3	0.000621118	35.16666667	38.33333333	34.734375	38.5625	0.333333333	3	generalist
Ebnet	1	1	1	C5	no	Leo_his	Hemiptera	Miridae	NA	NA	Miridae4	caught	1	yes	NA	2018-07-26	08:06:00	2018-07-26 08:06	Leo_his	Miridae4	Leo_his-Miridae4	1	EX3	morning	0.139557302	22	22	22	0.045454545	25.25	30.5	28.26785714	36.11904762	1	3	specialist
Ebnet	1	1	1	T4	yes	Leo_his	Hymenoptera	Apidae	Apis	Apis_mellifera	Apis_mellifera	ID-in-field	2	no	NA	2018-07-26	08:14:00	2018-07-26 08:14	Leo_his	Apis_mellifera	Leo_his-Apis_mellifera	2	EX3	morning	0.14828759	39	39	39	0.051282051	26	31.5	28.26785714	36.11904762	0.524216524	351	generalist
Ebnet	1	1	1	C4	no	Leo_his	Hymenoptera	Apidae	Apis	Apis_mellifera	Apis_mellifera	ID-in-field	4	no	NA	2018-07-26	08:21:00	2018-07-26 08:21	Leo_his	Apis_mellifera	Leo_his-Apis_mellifera	4	EX3	morning	0.155926593	48	48	48	0.083333333	26.75	33.83333333	28.26785714	36.11904762	0.524216524	351	generalist
Ebnet	1	1	1	C4	no	Leo_his	Hemiptera	Miridae	NA	NA	Miridae4	caught	1	yes	NA	2018-07-26	08:21:00	2018-07-26 08:21	Leo_his	Miridae4	Leo_his-Miridae4	1	EX3	morning	0.155926593	48	48	48	0.020833333	26.75	33.83333333	28.26785714	36.11904762	1	3	specialist
Ebnet	1	1	1	C3	no	Cen_jac	Hymenoptera	Apidae	Apis	Apis_mellifera	Apis_mellifera	ID-in-field	1	no	NA	2018-07-26	08:28:00	2018-07-26 08:28	Cen_jac	Apis_mellifera	Cen_jac-Apis_mellifera	1	EX3	morning	0.163565595	6	19.5	18.5	0.166666667	27.16666667	35	28.26785714	36.11904762	0.524216524	351	generalist
Ebnet	1	1	1	C3	no	Leo_his	Hymenoptera	Apidae	Apis	Apis_mellifera	Apis_mellifera	ID-in-field	1	no	NA	2018-07-26	08:28:00	2018-07-26 08:28	Leo_his	Apis_mellifera	Leo_his-Apis_mellifera	1	EX3	morning	0.163565595	18.5	19.5	18.5	0.054054054	27.16666667	35	28.26785714	36.11904762	0.524216524	351	generalist
Ebnet	1	1	1	C3	no	Leo_his	Diptera	Syrphidae	Episyrphus	Episyrphus_balteatus	Episyrphus_balteatus	caught	1	yes	NA	2018-07-26	08:28:00	2018-07-26 08:28	Leo_his	Episyrphus_balteatus	Leo_his-Episyrphus_balteatus	1	EX3	morning	0.163565595	18.5	19.5	18.5	0.054054054	27.16666667	35	28.26785714	36.11904762	1	2	specialist
Ebnet	1	1	1	C3	no	Leo_his	Hymenoptera	Apidae	Halictus	Halictus_scabiosae	Halictus_scabiosae	ID-in-field	2	no	NA	2018-07-26	08:28:00	2018-07-26 08:28	Leo_his	Halictus_scabiosae	Leo_his-Halictus_scabiosae	2	EX3	morning	0.163565595	18.5	19.5	18.5	0.108108108	27.16666667	35	28.26785714	36.11904762	0.479166667	48	generalist
Ebnet	1	1	1	C3	no	Leo_his	Hymenoptera	Apidae	Lasioglossum	Lasioglossum_leucozonium	Lasioglossum_leucozonium	caught	1	yes	NA	2018-07-26	08:28:00	2018-07-26 08:28	Leo_his	Lasioglossum_leucozonium	Leo_his-Lasioglossum_leucozonium	1	EX3	morning	0.163565595	18.5	19.5	18.5	0.054054054	27.16666667	35	28.26785714	36.11904762	0.95	20	specialist
Ebnet	1	1	1	C3	no	Leo_his	Hymenoptera	Apidae	Lasioglossum	Lasioglossum_pauxillum	Lasioglossum_pauxillum	caught	1	yes	NA	2018-07-26	08:28:00	2018-07-26 08:28	Leo_his	Lasioglossum_pauxillum	Leo_his-Lasioglossum_pauxillum	1	EX3	morning	0.163565595	18.5	19.5	18.5	0.054054054	27.16666667	35	28.26785714	36.11904762	0.625	32	generalist
Ebnet	1	1	1	T3	yes	Cen_jac	Hymenoptera	Apidae	Apis	Apis_mellifera	Apis_mellifera	ID-in-field	1	no	NA	2018-07-26	08:37:00	2018-07-26 08:37	Cen_jac	Apis_mellifera	Cen_jac-Apis_mellifera	1	EX3	morning	0.17338717	5	26.5	25.5	0.2	28	36.16666667	28.26785714	36.11904762	0.524216524	351	generalist
Ebnet	1	1	1	T3	yes	Hyp_rad	Hymenoptera	Apidae	Apis	Apis_mellifera	Apis_mellifera	ID-in-field	1	no	yes	2018-07-26	08:37:00	2018-07-26 08:37	Hyp_rad	Apis_mellifera	Hyp_rad-Apis_mellifera	1	EX3	morning	0.17338717	1	26.5	25.5	1	28	36.16666667	28.26785714	36.11904762	0.524216524	351	generalist
Ebnet	1	1	1	T3	yes	Leo_his	Hymenoptera	Apidae	Apis	Apis_mellifera	Apis_mellifera	ID-in-field	1	no	NA	2018-07-26	08:37:00	2018-07-26 08:37	Leo_his	Apis_mellifera	Leo_his-Apis_mellifera	1	EX3	morning	0.17338717	25.5	26.5	25.5	0.039215686	28	36.16666667	28.26785714	36.11904762	0.524216524	351	generalist
Ebnet	1	1	1	T3	yes	Leo_his	Hymenoptera	Apidae	Apis	Apis_mellifera	Apis_mellifera	ID-in-field	4	no	NA	2018-07-26	08:37:00	2018-07-26 08:37	Leo_his	Apis_mellifera	Leo_his-Apis_mellifera	4	EX3	morning	0.17338717	25.5	26.5	25.5	0.156862745	28	36.16666667	28.26785714	36.11904762	0.524216524	351	generalist
Ebnet	1	1	1	T3	yes	Cen_jac	Hymenoptera	Apidae	Bombus	Bombus_soroeensis	Bombus_soroeensis	caught	1	yes	NA	2018-07-26	08:37:00	2018-07-26 08:37	Cen_jac	Bombus_soroeensis	Cen_jac-Bombus_soroeensis	1	EX3	morning	0.17338717	5	26.5	25.5	0.2	28	36.16666667	28.26785714	36.11904762	0	2	non-visitor
Ebnet	1	1	1	T3	yes	Cen_jac	Hymenoptera	Apidae	Bombus	NA	Bombus_sylvarum	ID-in-field	1	no	NA	2018-07-26	08:37:00	2018-07-26 08:37	Cen_jac	Bombus_sylvarum	Cen_jac-Bombus_sylvarum	1	EX3	morning	0.17338717	5	26.5	25.5	0.2	28	36.16666667	28.26785714	36.11904762	0	23	non-visitor
Ebnet	1	1	1	T3	yes	Leo_his	Hymenoptera	Apidae	Bombus	NA	Bombus_terrestris	ID-in-field	1	no	NA	2018-07-26	08:37:00	2018-07-26 08:37	Leo_his	Bombus_terrestris	Leo_his-Bombus_terrestris	1	EX3	morning	0.17338717	25.5	26.5	25.5	0.039215686	28	36.16666667	28.26785714	36.11904762	0.2	5	generalist
Ebnet	1	1	1	T3	yes	Leo_his	Diptera	Syrphidae	Eristalis	Eristalis_tenax	Eristalis_tenax	caught	1	yes	NA	2018-07-26	08:37:00	2018-07-26 08:37	Leo_his	Eristalis_tenax	Leo_his-Eristalis_tenax	1	EX3	morning	0.17338717	25.5	26.5	25.5	0.039215686	28	36.16666667	28.26785714	36.11904762	0.76	25	generalist
Ebnet	1	1	1	T3	yes	Cen_jac	Hemiptera	Miridae	NA	NA	Miridae2	caught	1	yes	NA	2018-07-26	08:37:00	2018-07-26 08:37	Cen_jac	Miridae2	Cen_jac-Miridae2	1	EX3	morning	0.17338717	5	26.5	25.5	0.2	28	36.16666667	28.26785714	36.11904762	1	1	specialist
Ebnet	1	1	1	T3	yes	Leo_his	Diptera	Syrphidae	Spaerophoria	NA	Sphaerophoria_scripta	caught	1	yes	NA	2018-07-26	08:37:00	2018-07-26 08:37	Leo_his	Sphaerophoria_scripta	Leo_his-Sphaerophoria_scripta	1	EX3	morning	0.17338717	25.5	26.5	25.5	0.039215686	28	36.16666667	28.26785714	36.11904762	0.578947368	76	generalist
Ebnet	1	1	1	C2	no	Leo_his	Hymenoptera	Apidae	Apis	Apis_mellifera	Apis_mellifera	ID-in-field	7	no	NA	2018-07-26	08:49:00	2018-07-26 08:49	Leo_his	Apis_mellifera	Leo_his-Apis_mellifera	7	EX3	morning	0.186482603	41	41	41	0.170731707	28.66666667	37.33333333	28.26785714	36.11904762	0.524216524	351	generalist
Ebnet	1	1	1	C2	no	Pim_sax	Hymenoptera	Braconidae	NA	NA	Braconidae1	caught	1	yes	NA	2018-07-26	08:49:00	2018-07-26 08:49	Pim_sax	Braconidae1	Pim_sax-Braconidae1	1	EX3	morning	0.186482603	570	41	41	0.001754386	28.66666667	37.33333333	28.26785714	36.11904762	0	1	non-visitor
Ebnet	1	1	1	C2	no	Leo_his	Hymenoptera	Apidae	Halictus	Halictus_scabiosae	Halictus_scabiosae	ID-in-field	1	no	NA	2018-07-26	08:49:00	2018-07-26 08:49	Leo_his	Halictus_scabiosae	Leo_his-Halictus_scabiosae	1	EX3	morning	0.186482603	41	41	41	0.024390244	28.66666667	37.33333333	28.26785714	36.11904762	0.479166667	48	generalist
Ebnet	1	1	1	C2	no	Pim_sax	Diptera	Syrphidae	Sphaerophoria	Sphaerophoria_scripta	Sphaerophoria_scripta	caught	1	yes	NA	2018-07-26	08:49:00	2018-07-26 08:49	Pim_sax	Sphaerophoria_scripta	Pim_sax-Sphaerophoria_scripta	1	EX3	morning	0.186482603	570	41	41	0.001754386	28.66666667	37.33333333	28.26785714	36.11904762	0.578947368	76	generalist
Ebnet	1	1	1	C2	no	Pim_sax	Diptera	Syrphidae	Sphaerophoria	Sphaerophoria_scripta	Sphaerophoria_scripta	caught	1	yes	NA	2018-07-26	08:49:00	2018-07-26 08:49	Pim_sax	Sphaerophoria_scripta	Pim_sax-Sphaerophoria_scripta	1	EX3	morning	0.186482603	570	41	41	0.001754386	28.66666667	37.33333333	28.26785714	36.11904762	0.578947368	76	generalist
Ebnet	1	1	1	T2	yes	Cen_jac	Hymenoptera	Apidae	Apis	Apis_mellifera	Apis_mellifera	ID-in-field	2	no	NA	2018-07-26	09:00:00	2018-07-26 09:00	Cen_jac	Apis_mellifera	Cen_jac-Apis_mellifera	2	EX3	morning	0.19848675	6	20	20	0.333333333	29.33333333	39.25	28.26785714	36.11904762	0.524216524	351	generalist
Ebnet	1	1	1	T2	yes	Leo_his	Hymenoptera	Apidae	Apis	Apis_mellifera	Apis_mellifera	ID-in-field	5	no	NA	2018-07-26	09:00:00	2018-07-26 09:00	Leo_his	Apis_mellifera	Leo_his-Apis_mellifera	5	EX3	morning	0.19848675	20	20	20	0.25	29.33333333	39.25	28.26785714	36.11904762	0.524216524	351	generalist
Ebnet	1	1	1	T2	yes	Leo_his	Hymenoptera	Apidae	Halictus	Halictus_scabiosae	Halictus_scabiosae	ID-in-field	1	no	NA	2018-07-26	09:00:00	2018-07-26 09:00	Leo_his	Halictus_scabiosae	Leo_his-Halictus_scabiosae	1	EX3	morning	0.19848675	20	20	20	0.05	29.33333333	39.25	28.26785714	36.11904762	0.479166667	48	generalist
Ebnet	1	1	1	T2	yes	Leo_his	Diptera	Syrphidae	Sphaerophoria	Sphaerophoria_scripta	Sphaerophoria_scripta	caught	1	yes	NA	2018-07-26	09:00:00	2018-07-26 09:00	Leo_his	Sphaerophoria_scripta	Leo_his-Sphaerophoria_scripta	1	EX3	morning	0.19848675	20	20	20	0.05	29.33333333	39.25	28.26785714	36.11904762	0.578947368	76	generalist
Ebnet	1	1	1	C1	no	Leo_his	Hymenoptera	Apidae	Apis	Apis_mellifera	Apis_mellifera	ID-in-field	11	no	NA	2018-07-26	09:10:00	2018-07-26 09:10	Leo_his	Apis_mellifera	Leo_his-Apis_mellifera	11	EX3	morning	0.209399611	30	30	30	0.366666667	29.83333333	39.25	28.26785714	36.11904762	0.524216524	351	generalist
Ebnet	1	1	1	C1	no	Leo_his	Diptera	Syrphidae	Eristalis	Eristalis_tenax	Eristalis_tenax	caught	1	yes	NA	2018-07-26	09:10:00	2018-07-26 09:10	Leo_his	Eristalis_tenax	Leo_his-Eristalis_tenax	1	EX3	morning	0.209399611	30	30	30	0.033333333	29.83333333	39.25	28.26785714	36.11904762	0.76	25	generalist
Ebnet	1	1	1	C1	no	Leo_his	Hymenoptera	Apidae	Lasioglossum	Lasioglossum_pauxillum	Lasioglossum_pauxillum	caught	1	yes	NA	2018-07-26	09:10:00	2018-07-26 09:10	Leo_his	Lasioglossum_pauxillum	Leo_his-Lasioglossum_pauxillum	1	EX3	morning	0.209399611	30	30	30	0.033333333	29.83333333	39.25	28.26785714	36.11904762	0.625	32	generalist
Ebnet	1	1	1	C1	no	Leo_his	Hymenoptera	Apidae	Lasioglossum	Lasioglossum_pauxillum	Lasioglossum_pauxillum	caught	1	yes	NA	2018-07-26	09:10:00	2018-07-26 09:10	Leo_his	Lasioglossum_pauxillum	Leo_his-Lasioglossum_pauxillum	1	EX3	morning	0.209399611	30	30	30	0.033333333	29.83333333	39.25	28.26785714	36.11904762	0.625	32	generalist
Ebnet	1	1	1	C1	no	Pim_sax	Diptera	Syrphidae	Spaerophoria	NA	Sphaerophoria_scripta	caught	1	yes	NA	2018-07-26	09:10:00	2018-07-26 09:10	Pim_sax	Sphaerophoria_scripta	Pim_sax-Sphaerophoria_scripta	1	EX3	morning	0.209399611	234	30	30	0.004273504	29.83333333	39.25	28.26785714	36.11904762	0.578947368	76	generalist
Ebnet	1	1	1	T1	yes	Leo_his	Hymenoptera	Apidae	Apis	Apis_mellifera	Apis_mellifera	ID-in-field	13	no	NA	2018-07-26	09:19:00	2018-07-26 09:19	Leo_his	Apis_mellifera	Leo_his-Apis_mellifera	13	EX3	morning	0.219221186	39.5	39.5	39.5	0.329113924	30.16666667	40.5	28.26785714	36.11904762	0.524216524	351	generalist
Ebnet	1	1	1	T1	yes	Leo_his	Hymenoptera	Apidae	Bombus	Bombus_lapidarius	Bombus_lapidarius	caught	1	yes	NA	2018-07-26	09:19:00	2018-07-26 09:19	Leo_his	Bombus_lapidarius	Leo_his-Bombus_lapidarius	1	EX3	morning	0.219221186	39.5	39.5	39.5	0.025316456	30.16666667	40.5	28.26785714	36.11904762	0.75	12	generalist
Ebnet	1	1	1	T1	yes	Leo_his	Diptera	Tachinidae	Eriothrix	Eriothrix_rufomaculatus	Eriothrix_rufomaculatus	caught	1	yes	NA	2018-07-26	09:19:00	2018-07-26 09:19	Leo_his	Eriothrix_rufomaculatus	Leo_his-Eriothrix_rufomaculatus	1	EX3	morning	0.219221186	39.5	39.5	39.5	0.025316456	30.16666667	40.5	28.26785714	36.11904762	0	7	non-visitor
Ebnet	1	1	1	T1	yes	Leo_his	Diptera	Phoridae	Megaselia	NA	Megaselia_sp	caught	1	yes	NA	2018-07-26	09:19:00	2018-07-26 09:19	Leo_his	Megaselia_sp	Leo_his-Megaselia_sp	1	EX3	morning	0.219221186	39.5	39.5	39.5	0.025316456	30.16666667	40.5	28.26785714	36.11904762	NA	NA	NA
Ebnet	1	1	1	T1	yes	Leo_his	Diptera	Syrphidae	Myathropa	Myathropa_florea	Myathropa_florea	caught	3	yes	NA	2018-07-26	09:19:00	2018-07-26 09:19	Leo_his	Myathropa_florea	Leo_his-Myathropa_florea	3	EX3	morning	0.219221186	39.5	39.5	39.5	0.075949367	30.16666667	40.5	28.26785714	36.11904762	0.6	5	generalist
Ebnet	1	1	1	T1	yes	Leo_his	Diptera	Syrphidae	Sphaerophoria	Sphaerophoria_scripta	Sphaerophoria_scripta	caught	1	yes	NA	2018-07-26	09:19:00	2018-07-26 09:19	Leo_his	Sphaerophoria_scripta	Leo_his-Sphaerophoria_scripta	1	EX3	morning	0.219221186	39.5	39.5	39.5	0.025316456	30.16666667	40.5	28.26785714	36.11904762	0.578947368	76	generalist
Ebnet	1	1	1	T1	yes	Gal_mol	Diptera	Syrphidae	Sphaerophoria	Sphaerophoria_scripta	Sphaerophoria_scripta	caught	1	yes	NA	2018-07-26	09:19:00	2018-07-26 09:19	Gal_mol	Sphaerophoria_scripta	Gal_mol-Sphaerophoria_scripta	1	EX3	morning	0.219221186	NA	NA	NA	NA	30.16666667	40.5	28.26785714	36.11904762	0.578947368	76	generalist
Ebnet	1	1	2	C5	no	Leo_his	Hymenoptera	Apidae	Apis	Apis_mellifera	Apis_mellifera	ID-in-field	5	no	NA	2018-07-26	09:49:00	2018-07-26 09:49	Leo_his	Apis_mellifera	Leo_his-Apis_mellifera	5	EX3	morning	0.251959768	NA	NA	NA	NA	31.16666667	41.83333333	32.66666667	41.28685897	0.524216524	351	generalist
Ebnet	1	1	2	C5	no	Leo_his	Hymenoptera	Apidae	Lasioglossum	Lasioglossum_villosulum	Lasioglossum_villosulum	caught	1	yes	NA	2018-07-26	09:49:00	2018-07-26 09:49	Leo_his	Lasioglossum_villosulum	Leo_his-Lasioglossum_villosulum	1	EX3	morning	0.251959768	NA	NA	NA	NA	31.16666667	41.83333333	32.66666667	41.28685897	0.9375	16	specialist
Ebnet	1	1	2	T5	yes	Leo_his	Hymenoptera	Apidae	Apis	Apis_mellifera	Apis_mellifera	ID-in-field	8	no	NA	2018-07-26	09:57:00	2018-07-26 09:57	Leo_his	Apis_mellifera	Leo_his-Apis_mellifera	8	EX3	morning	0.260690057	39	39	39	0.205128205	31.83333333	42.33333333	32.66666667	41.28685897	0.524216524	351	generalist
Ebnet	1	1	2	T5	yes	Leo_his	Hymenoptera	Apidae	Halictus	Halictus_tumulorum	Halictus_tumulorum	caught	1	yes	NA	2018-07-26	09:57:00	2018-07-26 09:57	Leo_his	Halictus_tumulorum	Leo_his-Halictus_tumulorum	1	EX3	morning	0.260690057	39	39	39	0.025641026	31.83333333	42.33333333	32.66666667	41.28685897	0.121212121	33	generalist
Ebnet	1	1	2	T5	yes	Leo_his	Diptera	Calliphoridae	Lucilia	Lucilia_silvarum	Lucilia_silvarum	caught	1	yes	NA	2018-07-26	09:57:00	2018-07-26 09:57	Leo_his	Lucilia_silvarum	Leo_his-Lucilia_silvarum	1	EX3	morning	0.260690057	39	39	39	0.025641026	31.83333333	42.33333333	32.66666667	41.28685897	NA	NA	NA
Ebnet	1	1	2	T5	yes	Leo_his	Hymenoptera	Apidae	Panurgus	Panurgus_calcaratus	Panurgus_calcaratus	caught	1	yes	NA	2018-07-26	09:57:00	2018-07-26 09:57	Leo_his	Panurgus_calcaratus	Leo_his-Panurgus_calcaratus	1	EX3	morning	0.260690057	39	39	39	0.025641026	31.83333333	42.33333333	32.66666667	41.28685897	1	10	specialist
Ebnet	1	1	2	T5	yes	Leo_his	Lepidoptera	Lycaenidae	NA	NA	Polyommatus_icarus	photographed	1	no	NA	2018-07-26	09:57:00	2018-07-26 09:57	Leo_his	Polyommatus_icarus	Leo_his-Polyommatus_icarus	1	EX3	morning	0.260690057	39	39	39	0.025641026	31.83333333	42.33333333	32.66666667	41.28685897	0.5	2	generalist
Ebnet	1	1	2	C4	no	Leo_his	Hymenoptera	Apidae	Apis	Apis_mellifera	Apis_mellifera	ID-in-field	2	no	NA	2018-07-26	10:06:00	2018-07-26 10:06	Leo_his	Apis_mellifera	Leo_his-Apis_mellifera	2	EX3	morning	0.270511631	25	25	25	0.08	32	42	32.66666667	41.28685897	0.524216524	351	generalist
Ebnet	1	1	2	C3	no	Leo_his	Hymenoptera	Apidae	Apis	Apis_mellifera	Apis_mellifera	ID-in-field	4	no	NA	2018-07-26	10:12:00	2018-07-26 10:12	Leo_his	Apis_mellifera	Leo_his-Apis_mellifera	4	EX3	morning	0.277059348	14.5	14.5	14.5	0.275862069	32	41.33333333	32.66666667	41.28685897	0.524216524	351	generalist
Ebnet	1	1	2	C3	no	Tri_pra	Hymenoptera	Apidae	Bombus	NA	Bombus_sylvarum	ID-in-field	1	no	NA	2018-07-26	10:12:00	2018-07-26 10:12	Tri_pra	Bombus_sylvarum	Tri_pra-Bombus_sylvarum	1	EX3	morning	0.277059348	4	14.5	14.5	0.25	32	41.33333333	32.66666667	41.28685897	0	23	non-visitor
Ebnet	1	1	2	T4	yes	Leo_his	Hymenoptera	Apidae	Apis	Apis_mellifera	Apis_mellifera	ID-in-field	2	no	NA	2018-07-26	10:18:00	2018-07-26 10:18	Leo_his	Apis_mellifera	Leo_his-Apis_mellifera	2	EX3	morning	0.283607064	26	26	26	0.076923077	32	40.66666667	32.66666667	41.28685897	0.524216524	351	generalist
Ebnet	1	1	2	T4	yes	Tri_pra	Hymenoptera	Apidae	Bombus	Bombus_pascuorum	Bombus_pascuorum	caught	1	yes	NA	2018-07-26	10:18:00	2018-07-26 10:18	Tri_pra	Bombus_pascuorum	Tri_pra-Bombus_pascuorum	1	EX3	morning	0.283607064	5	26	26	0.2	32	40.66666667	32.66666667	41.28685897	0.066666667	15	non-visitor
Ebnet	1	1	2	T3	yes	Cen_jac	Hymenoptera	Apidae	Apis	Apis_mellifera	Apis_mellifera	ID-in-field	4	no	NA	2018-07-26	10:26:00	2018-07-26 10:26	Cen_jac	Apis_mellifera	Cen_jac-Apis_mellifera	4	EX3	morning	0.292337353	11	12	12	0.363636364	32	40.33333333	32.66666667	41.28685897	0.524216524	351	generalist
Ebnet	1	1	2	T3	yes	Leo_his	Hymenoptera	Apidae	Apis	Apis_mellifera	Apis_mellifera	ID-in-field	5	no	NA	2018-07-26	10:26:00	2018-07-26 10:26	Leo_his	Apis_mellifera	Leo_his-Apis_mellifera	5	EX3	morning	0.292337353	12	12	12	0.416666667	32	40.33333333	32.66666667	41.28685897	0.524216524	351	generalist
Ebnet	1	1	2	T3	yes	Cen_jac	Hemiptera	Miridae	NA	NA	Miridae4	caught	1	yes	NA	2018-07-26	10:26:00	2018-07-26 10:26	Cen_jac	Miridae4	Cen_jac-Miridae4	1	EX3	morning	0.292337353	11	12	12	0.090909091	32	40.33333333	32.66666667	41.28685897	1	3	specialist
Ebnet	1	1	2	T3	yes	Leo_his	Lepidoptera	Crambidae	NA	NA	Pyraustinae?	caught	1	yes	NA	2018-07-26	10:26:00	2018-07-26 10:26	Leo_his	Pyraustinae?	Leo_his-Pyraustinae?	1	EX3	morning	0.292337353	12	12	12	0.083333333	32	40.33333333	32.66666667	41.28685897	0.444444444	9	generalist
Ebnet	1	1	2	C2	no	Leo_his	Hymenoptera	Apidae	Apis	Apis_mellifera	Apis_mellifera	ID-in-field	2	no	NA	2018-07-26	10:35:00	2018-07-26 10:35	Leo_his	Apis_mellifera	Leo_his-Apis_mellifera	2	EX3	morning	0.302158928	19	19	19	0.105263158	32.16666667	40.25	32.66666667	41.28685897	0.524216524	351	generalist
Ebnet	1	1	2	C2	no	Tri_pra	Hymenoptera	Apidae	Bombus	Bombus_sylvarum	Bombus_sylvarum	caught	1	yes	NA	2018-07-26	10:35:00	2018-07-26 10:35	Tri_pra	Bombus_sylvarum	Tri_pra-Bombus_sylvarum	1	EX3	morning	0.302158928	13	19	19	0.076923077	32.16666667	40.25	32.66666667	41.28685897	0	23	non-visitor
Ebnet	1	1	2	C2	no	Tri_pra	Hymenoptera	Apidae	Bombus	NA	Bombus_sylvarum	ID-in-field	1	no	NA	2018-07-26	10:35:00	2018-07-26 10:35	Tri_pra	Bombus_sylvarum	Tri_pra-Bombus_sylvarum	1	EX3	morning	0.302158928	13	19	19	0.076923077	32.16666667	40.25	32.66666667	41.28685897	0	23	non-visitor
Ebnet	1	1	2	C2	no	Tri_pra	Hymenoptera	Apidae	Bombus	NA	Bombus_sylvarum	ID-in-field	1	no	NA	2018-07-26	10:35:00	2018-07-26 10:35	Tri_pra	Bombus_sylvarum	Tri_pra-Bombus_sylvarum	1	EX3	morning	0.302158928	13	19	19	0.076923077	32.16666667	40.25	32.66666667	41.28685897	0	23	non-visitor
Ebnet	1	1	2	C2	no	Pim_sax	Neuroptora	Chrysopidae	NA	NA	Chrysopinae	caught	1	yes	NA	2018-07-26	10:35:00	2018-07-26 10:35	Pim_sax	Chrysopinae	Pim_sax-Chrysopinae	1	EX3	morning	0.302158928	470	19	19	0.00212766	32.16666667	40.25	32.66666667	41.28685897	0	1	non-visitor
Ebnet	1	1	2	C2	no	Leo_his	Hymenoptera	Apidae	Halictus	Halictus_scabiosae	Halictus_scabiosae	caught	1	yes	NA	2018-07-26	10:35:00	2018-07-26 10:35	Leo_his	Halictus_scabiosae	Leo_his-Halictus_scabiosae	1	EX3	morning	0.302158928	19	19	19	0.052631579	32.16666667	40.25	32.66666667	41.28685897	0.479166667	48	generalist
Ebnet	1	1	2	T2	yes	Cen_jac	Hymenoptera	Apidae	Apis	Apis_mellifera	Apis_mellifera	ID-in-field	1	no	NA	2018-07-26	10:44:00	2018-07-26 10:44	Cen_jac	Apis_mellifera	Cen_jac-Apis_mellifera	1	EX3	morning	0.311980502	5	13	13	0.2	32.5	40.16666667	32.66666667	41.28685897	0.524216524	351	generalist
Ebnet	1	1	2	T2	yes	Leo_his	Hymenoptera	Apidae	Apis	Apis_mellifera	Apis_mellifera	ID-in-field	1	no	NA	2018-07-26	10:44:00	2018-07-26 10:44	Leo_his	Apis_mellifera	Leo_his-Apis_mellifera	1	EX3	morning	0.311980502	13	13	13	0.076923077	32.5	40.16666667	32.66666667	41.28685897	0.524216524	351	generalist
Ebnet	1	1	2	T2	yes	Pim_sax	Hymenoptera	Ichneumonidae	NA	NA	Ichneumonidae15	caught	1	yes	NA	2018-07-26	10:44:00	2018-07-26 10:44	Pim_sax	Ichneumonidae15	Pim_sax-Ichneumonidae15	1	EX3	morning	0.311980502	NA	NA	NA	NA	32.5	40.16666667	32.66666667	41.28685897	0	4	non-visitor
Ebnet	1	1	2	C1	no	Leo_his	Hymenoptera	Apidae	Apis	Apis_mellifera	Apis_mellifera	ID-in-field	1	no	NA	2018-07-26	10:52:00	2018-07-26 10:52	Leo_his	Apis_mellifera	Leo_his-Apis_mellifera	1	EX3	morning	0.320710791	15	15	15	0.066666667	32.66666667	40.66666667	32.66666667	41.28685897	0.524216524	351	generalist
Ebnet	1	1	3	C5	no	Leo_his	Hymenoptera	Apidae	Apis	Apis_mellifera	Apis_mellifera	ID-in-field	1	no	NA	2018-07-26	11:40:00	2018-07-26 11:40	Leo_his	Apis_mellifera	Leo_his-Apis_mellifera	1	EX3	afternoon	0.373092523	7	7	7	0.142857143	34.16666667	42.75	34.69444444	41.61111111	0.524216524	351	generalist
Ebnet	1	1	3	C4	no	Pim_sax	Hymenoptera	Ichneumonidae	NA	NA	Ichneumonidae15	caught	1	yes	NA	2018-07-26	11:52:00	2018-07-26 11:52	Pim_sax	Ichneumonidae15	Pim_sax-Ichneumonidae15	1	EX3	afternoon	0.386187956	390	10	10	0.002564103	35.16666667	43.33333333	34.69444444	41.61111111	0	4	non-visitor
Ebnet	1	1	3	C3	no	Cen_jac	Hymenoptera	Apidae	Apis	Apis_mellifera	Apis_mellifera	ID-in-field	4	no	NA	2018-07-26	11:59:00	2018-07-26 11:59	Cen_jac	Apis_mellifera	Cen_jac-Apis_mellifera	4	EX3	afternoon	0.393826958	6	1	1	0.666666667	35.16666667	43	34.69444444	41.61111111	0.524216524	351	generalist
Ebnet	1	1	3	T3	yes	Cen_jac	Hymenoptera	Apidae	Apis	Apis_mellifera	Apis_mellifera	ID-in-field	7	no	NA	2018-07-26	12:06:00	2018-07-26 12:06	Cen_jac	Apis_mellifera	Cen_jac-Apis_mellifera	7	EX3	afternoon	0.401465961	10	3	3	0.7	33.5	39.16666667	34.69444444	41.61111111	0.524216524	351	generalist
Ebnet	1	1	3	T3	yes	Cen_jac	Hymenoptera	Apidae	Lasioglossum	Lasioglossum_leucozonium	Lasioglossum_leucozonium	caught	1	yes	NA	2018-07-26	12:06:00	2018-07-26 12:06	Cen_jac	Lasioglossum_leucozonium	Cen_jac-Lasioglossum_leucozonium	1	EX3	afternoon	0.401465961	10	3	3	0.1	33.5	39.16666667	34.69444444	41.61111111	0.95	20	specialist
Ebnet	1	1	3	C2	no	Tri_pra	Hymenoptera	Apidae	Bombus	NA	Bombus_sylvarum	ID-in-field	1	no	NA	2018-07-26	12:12:00	2018-07-26 12:12	Tri_pra	Bombus_sylvarum	Tri_pra-Bombus_sylvarum	1	EX3	afternoon	0.408013677	12	9.5	9.5	0.083333333	33	38.66666667	34.69444444	41.61111111	0	23	non-visitor
Ebnet	1	1	3	T2	yes	Cen_jac	Hymenoptera	Apidae	Apis	Apis_mellifera	Apis_mellifera	ID-in-field	1	no	NA	2018-07-26	12:18:00	2018-07-26 12:18	Cen_jac	Apis_mellifera	Cen_jac-Apis_mellifera	1	EX3	afternoon	0.414561394	6	5	4	0.166666667	33.83333333	39.66666667	34.69444444	41.61111111	0.524216524	351	generalist
Ebnet	1	1	3	T2	yes	Tri_rep	Hymenoptera	Apidae	Halictus	Halictus_tumulorum	Halictus_tumulorum	caught	1	yes	NA	2018-07-26	12:18:00	2018-07-26 12:18	Tri_rep	Halictus_tumulorum	Tri_rep-Halictus_tumulorum	1	EX3	afternoon	0.414561394	2	5	4	0.5	33.83333333	39.66666667	34.69444444	41.61111111	0.121212121	33	generalist
Ebnet	1	1	3	C1	no	Pim_sax	Hymenoptera	Braconidae	NA	NA	Braconidae4	caught	1	yes	NA	2018-07-26	12:25:00	2018-07-26 12:25	Pim_sax	Braconidae4	Pim_sax-Braconidae4	1	EX3	afternoon	0.422200397	108	1	1	0.009259259	34.16666667	39.25	34.69444444	41.61111111	0	1	non-visitor
Ebnet	1	1	3	C1	no	Pim_sax	Hymenoptera	Ichneumonidae	NA	NA	Ichneumonidae14	caught	1	yes	NA	2018-07-26	12:25:00	2018-07-26 12:25	Pim_sax	Ichneumonidae14	Pim_sax-Ichneumonidae14	1	EX3	afternoon	0.422200397	108	1	1	0.009259259	34.16666667	39.25	34.69444444	41.61111111	0	1	non-visitor
Ebnet	1	1	3	C1	no	Pim_sax	Hymenoptera	Ichneumonidae	NA	NA	Ichneumonidae15	caught	1	yes	NA	2018-07-26	12:25:00	2018-07-26 12:25	Pim_sax	Ichneumonidae15	Pim_sax-Ichneumonidae15	1	EX3	afternoon	0.422200397	108	1	1	0.009259259	34.16666667	39.25	34.69444444	41.61111111	0	4	non-visitor
Ebnet	1	1	4	T3	yes	Cen_jac	Hymenoptera	Apidae	Apis	Apis_mellifera	Apis_mellifera	ID-in-field	4	no	NA	2018-07-26	13:43:00	2018-07-26 13:43	Cen_jac	Apis_mellifera	Cen_jac-Apis_mellifera	4	EX3	afternoon	0.507320711	9	1	1	0.444444444	39.5	50.33333333	40.4	49.6	0.524216524	351	generalist
Ebnet	1	1	4	C4	no	Leu_vul	Hymenoptera	Apidae	Apis	Apis_mellifera	Apis_mellifera	ID-in-field	1	no	NA	2018-07-26	13:48:00	2018-07-26 13:48	Leu_vul	Apis_mellifera	Leu_vul-Apis_mellifera	1	EX3	afternoon	0.512777141	1	NA	NA	1	39.5	50.16666667	40.4	49.6	0.524216524	351	generalist
Ebnet	1	1	4	C3	no	Cen_jac	Hymenoptera	Apidae	Apis	Apis_mellifera	Apis_mellifera	ID-in-field	2	no	NA	2018-07-26	13:54:00	2018-07-26 13:54	Cen_jac	Apis_mellifera	Cen_jac-Apis_mellifera	2	EX3	afternoon	0.519324858	7	NA	NA	0.285714286	39.33333333	49.5	40.4	49.6	0.524216524	351	generalist
Ebnet	1	1	4	C2	no	Pim_sax	Hymenoptera	Apidae	Apis	Apis_mellifera	Apis_mellifera	ID-in-field	1	no	NA	2018-07-26	14:00:00	2018-07-26 14:00	Pim_sax	Apis_mellifera	Pim_sax-Apis_mellifera	1	EX3	afternoon	0.525872574	510	NA	NA	0.001960784	39	48	40.4	49.6	0.524216524	351	generalist
Ebnet	1	1	4	C2	no	Pim_sax	Hymenoptera	Crabonidae	Cerceris	Cerceris_rybyensis	Cerceris_rybyensis	caught	1	yes	NA	2018-07-26	14:00:00	2018-07-26 14:00	Pim_sax	Cerceris_rybyensis	Pim_sax-Cerceris_rybyensis	1	EX3	afternoon	0.525872574	510	NA	NA	0.001960784	39	48	40.4	49.6	0	1	non-visitor
Ebnet	1	1	4	T2	yes	Cen_jac	Hymenoptera	Apidae	Apis	Apis_mellifera	Apis_mellifera	ID-in-field	2	no	NA	2018-07-26	14:09:00	2018-07-26 14:09	Cen_jac	Apis_mellifera	Cen_jac-Apis_mellifera	2	EX3	afternoon	0.535694149	7	1	1	0.285714286	39	47.83333333	40.4	49.6	0.524216524	351	generalist
Ebnet	1	2	1	C4	no	Leo_his	Hymenoptera	Apidae	Apis	Apis_mellifera	Apis_mellifera	ID-in-field	5	no	NA	2018-07-27	08:22:00	2018-07-27 08:22	Leo_his	Apis_mellifera	Leo_his-Apis_mellifera	5	EX3	morning	0.156089288	34	34	34	0.147058824	29	32.5	28.79166667	34.875	0.524216524	351	generalist
Ebnet	1	2	1	C4	no	Leo_his	Diptera	Syrphidae	Chrysotoxum	Chrysotoxum_intermedium	Chrysotoxum_intermedium	caught	1	yes	NA	2018-07-27	08:22:00	2018-07-27 08:22	Leo_his	Chrysotoxum_intermedium	Leo_his-Chrysotoxum_intermedium	1	EX3	morning	0.156089288	34	34	34	0.029411765	29	32.5	28.79166667	34.875	1	2	specialist
Ebnet	1	2	1	C5	no	Hyp_rad	Hymenoptera	Apidae	Apis	Apis_mellifera	Apis_mellifera	ID-in-field	3	no	yes	2018-07-27	08:29:00	2018-07-27 08:29	Hyp_rad	Apis_mellifera	Hyp_rad-Apis_mellifera	3	EX3	morning	0.163748769	1	15	14	3	29.33333333	33.16666667	28.79166667	34.875	0.524216524	351	generalist
Ebnet	1	2	1	C5	no	Leo_his	Hymenoptera	Apidae	Apis	Apis_mellifera	Apis_mellifera	ID-in-field	4	no	NA	2018-07-27	08:29:00	2018-07-27 08:29	Leo_his	Apis_mellifera	Leo_his-Apis_mellifera	4	EX3	morning	0.163748769	14	15	14	0.285714286	29.33333333	33.16666667	28.79166667	34.875	0.524216524	351	generalist
Ebnet	1	2	1	C5	no	Leo_his	Hymenoptera	Apidae	Apis	Apis_mellifera	Apis_mellifera	ID-in-field	3	no	yes	2018-07-27	08:29:00	2018-07-27 08:29	Leo_his	Apis_mellifera	Leo_his-Apis_mellifera	3	EX3	morning	0.163748769	14	15	14	0.214285714	29.33333333	33.16666667	28.79166667	34.875	0.524216524	351	generalist
Ebnet	1	2	1	C5	no	Leo_his	Diptera	Syrphidae	Myathropa	Myathropa_florea	Myathropa_florea	caught	1	yes	NA	2018-07-27	08:29:00	2018-07-27 08:29	Leo_his	Myathropa_florea	Leo_his-Myathropa_florea	1	EX3	morning	0.163748769	14	15	14	0.071428571	29.33333333	33.16666667	28.79166667	34.875	0.6	5	generalist
Ebnet	1	2	1	C3	no	Leo_his	Hymenoptera	Apidae	Apis	Apis_mellifera	Apis_mellifera	ID-in-field	2	no	NA	2018-07-27	08:36:00	2018-07-27 08:36	Leo_his	Apis_mellifera	Leo_his-Apis_mellifera	2	EX3	morning	0.17140825	7	7	7	0.285714286	29.75	34.5	28.79166667	34.875	0.524216524	351	generalist
Ebnet	1	2	1	C1	no	Leo_his	Hymenoptera	Apidae	Apis	Apis_mellifera	Apis_mellifera	ID-in-field	10	no	NA	2018-07-27	08:45:00	2018-07-27 08:45	Leo_his	Apis_mellifera	Leo_his-Apis_mellifera	10	EX3	morning	0.181256155	23	23	23	0.434782609	30.33333333	35.75	28.79166667	34.875	0.524216524	351	generalist
Ebnet	1	2	1	C1	no	Leo_his	Hymenoptera	Apidae	Bombus	Bombus_lucorum	Bombus_lucorum	caught	1	yes	NA	2018-07-27	08:45:00	2018-07-27 08:45	Leo_his	Bombus_lucorum	Leo_his-Bombus_lucorum	1	EX3	morning	0.181256155	23	23	23	0.043478261	30.33333333	35.75	28.79166667	34.875	0.5	2	generalist
Ebnet	1	2	1	C1	no	Leo_his	Diptera	Syrphidae	Chrysotoxum	Chrysotoxum_intermedium	Chrysotoxum_intermedium	caught	1	yes	NA	2018-07-27	08:45:00	2018-07-27 08:45	Leo_his	Chrysotoxum_intermedium	Leo_his-Chrysotoxum_intermedium	1	EX3	morning	0.181256155	23	23	23	0.043478261	30.33333333	35.75	28.79166667	34.875	1	2	specialist
Ebnet	1	2	1	C1	no	Leo_his	Diptera	Syrphidae	Eristalis	Eristalis_tenax	Eristalis_tenax	caught	1	yes	NA	2018-07-27	08:45:00	2018-07-27 08:45	Leo_his	Eristalis_tenax	Leo_his-Eristalis_tenax	1	EX3	morning	0.181256155	23	23	23	0.043478261	30.33333333	35.75	28.79166667	34.875	0.76	25	generalist
Ebnet	1	2	1	C1	no	Leo_his	Diptera	Syrphidae	Syrphus	Syrphus_torvus	Syrphus_torvus	caught	1	yes	NA	2018-07-27	08:45:00	2018-07-27 08:45	Leo_his	Syrphus_torvus	Leo_his-Syrphus_torvus	1	EX3	morning	0.181256155	23	23	23	0.043478261	30.33333333	35.75	28.79166667	34.875	1	2	specialist
Ebnet	1	2	1	C2	no	Leo_his	Hymenoptera	Apidae	Apis	Apis_mellifera	Apis_mellifera	ID-in-field	8	no	NA	2018-07-27	08:54:00	2018-07-27 08:54	Leo_his	Apis_mellifera	Leo_his-Apis_mellifera	8	EX3	morning	0.19110406	27	27	27	0.296296296	30.5	37	28.79166667	34.875	0.524216524	351	generalist
Ebnet	1	2	1	C2	no	Pim_sax	Hymenoptera	Apidae	Apis	Apis_mellifera	Apis_mellifera	ID-in-field	1	no	NA	2018-07-27	08:54:00	2018-07-27 08:54	Pim_sax	Apis_mellifera	Pim_sax-Apis_mellifera	1	EX3	morning	0.19110406	610	27	27	0.001639344	30.5	37	28.79166667	34.875	0.524216524	351	generalist
Ebnet	1	2	1	C2	no	Pim_sax	Hymenoptera	Apidae	Lasioglossum	Lasioglossum_villosulum	Lasioglossum_villosulum	caught	1	yes	NA	2018-07-27	08:54:00	2018-07-27 08:54	Pim_sax	Lasioglossum_villosulum	Pim_sax-Lasioglossum_villosulum	1	EX3	morning	0.19110406	610	27	27	0.001639344	30.5	37	28.79166667	34.875	0.9375	16	specialist
Ebnet	1	2	2	C4	no	Leo_his	Hymenoptera	Apidae	Apis	Apis_mellifera	Apis_mellifera	ID-in-field	7	no	NA	2018-07-27	09:52:00	2018-07-27 09:52	Leo_his	Apis_mellifera	Leo_his-Apis_mellifera	7	EX3	morning	0.254568334	31	31	31	0.225806452	31.5	42.33333333	32.76190476	41.875	0.524216524	351	generalist
Ebnet	1	2	2	C4	no	Leu_vul	Diptera	Tachinidae	Eriothrix	Eriothrix_rufomaculatus	Eriothrix_rufomaculatus	caught	1	yes	NA	2018-07-27	09:52:00	2018-07-27 09:52	Leu_vul	Eriothrix_rufomaculatus	Leu_vul-Eriothrix_rufomaculatus	1	EX3	morning	0.254568334	1	31	31	1	31.5	42.33333333	32.76190476	41.875	0	7	non-visitor
Ebnet	1	2	2	C4	no	Leo_his	Hemiptera	Miridae	NA	NA	Miridae3	caught	1	yes	NA	2018-07-27	09:52:00	2018-07-27 09:52	Leo_his	Miridae3	Leo_his-Miridae3	1	EX3	morning	0.254568334	31	31	31	0.032258065	31.5	42.33333333	32.76190476	41.875	1	2	specialist
Ebnet	1	2	2	C4	no	Leo_his	Lepidoptera	Crambidae	NA	NA	Pyraustinae?	caught	1	yes	NA	2018-07-27	09:52:00	2018-07-27 09:52	Leo_his	Pyraustinae?	Leo_his-Pyraustinae?	1	EX3	morning	0.254568334	31	31	31	0.032258065	31.5	42.33333333	32.76190476	41.875	0.444444444	9	generalist
Ebnet	1	2	2	C5	no	Leo_his	Hymenoptera	Apidae	Apis	Apis_mellifera	Apis_mellifera	ID-in-field	5	no	NA	2018-07-27	10:00:00	2018-07-27 10:00	Leo_his	Apis_mellifera	Leo_his-Apis_mellifera	5	EX3	morning	0.263322026	19	19	19	0.263157895	31.5	41.5	32.76190476	41.875	0.524216524	351	generalist
Ebnet	1	2	2	C5	no	Tri_pra	Hymenoptera	Apidae	Bombus	NA	Bombus_sylvarum	ID-in-field	1	no	NA	2018-07-27	10:00:00	2018-07-27 10:00	Tri_pra	Bombus_sylvarum	Tri_pra-Bombus_sylvarum	1	EX3	morning	0.263322026	4	19	19	0.25	31.5	41.5	32.76190476	41.875	0	23	non-visitor
Ebnet	1	2	2	C5	no	Leo_his	Diptera	Syrphidae	Chrysotoxum	Chrysotoxum_bicinctum	Chrysotoxum_bicinctum	caught	1	yes	NA	2018-07-27	10:00:00	2018-07-27 10:00	Leo_his	Chrysotoxum_bicinctum	Leo_his-Chrysotoxum_bicinctum	1	EX3	morning	0.263322026	19	19	19	0.052631579	31.5	41.5	32.76190476	41.875	1	1	specialist
Ebnet	1	2	2	C5	no	Leo_his	Hymenoptera	Apidae	Lasioglossum	Lasioglossum_leucozonium	Lasioglossum_leucozonium	caught	1	yes	NA	2018-07-27	10:00:00	2018-07-27 10:00	Leo_his	Lasioglossum_leucozonium	Leo_his-Lasioglossum_leucozonium	1	EX3	morning	0.263322026	19	19	19	0.052631579	31.5	41.5	32.76190476	41.875	0.95	20	specialist
Ebnet	1	2	2	C3	no	Leo_his	Hymenoptera	Apidae	Apis	Apis_mellifera	Apis_mellifera	ID-in-field	2	no	NA	2018-07-27	10:09:00	2018-07-27 10:09	Leo_his	Apis_mellifera	Leo_his-Apis_mellifera	2	EX3	morning	0.273169931	8	8	8	0.25	31.66666667	41.66666667	32.76190476	41.875	0.524216524	351	generalist
Ebnet	1	2	2	C3	no	Cen_jac	Hymenoptera	Apidae	Lasioglossum	Lasioglossum_leucozonium	Lasioglossum_leucozonium	caught	1	yes	NA	2018-07-27	10:09:00	2018-07-27 10:09	Cen_jac	Lasioglossum_leucozonium	Cen_jac-Lasioglossum_leucozonium	1	EX3	morning	0.273169931	6	8	8	0.166666667	31.66666667	41.66666667	32.76190476	41.875	0.95	20	specialist
Ebnet	1	2	2	C2	no	Leo_his	Hymenoptera	Apidae	Apis	Apis_mellifera	Apis_mellifera	ID-in-field	4	no	NA	2018-07-27	10:18:00	2018-07-27 10:18	Leo_his	Apis_mellifera	Leo_his-Apis_mellifera	4	EX3	morning	0.283017836	28	28	28	0.142857143	32.16666667	42.5	32.76190476	41.875	0.524216524	351	generalist
Ebnet	1	2	2	C2	no	Leo_his	Hymenoptera	Apidae	Bombus	Bombus_lapidarius	Bombus_lapidarius	caught	1	yes	NA	2018-07-27	10:18:00	2018-07-27 10:18	Leo_his	Bombus_lapidarius	Leo_his-Bombus_lapidarius	1	EX3	morning	0.283017836	28	28	28	0.035714286	32.16666667	42.5	32.76190476	41.875	0.75	12	generalist
Ebnet	1	2	2	C2	no	Pim_sax	Hymenoptera	Tiphiidae	Tiphia	Tiphia_femorata	Tiphia_femorata	caught	1	yes	NA	2018-07-27	10:18:00	2018-07-27 10:18	Pim_sax	Tiphia_femorata	Pim_sax-Tiphia_femorata	1	EX3	morning	0.283017836	470	28	28	0.00212766	32.16666667	42.5	32.76190476	41.875	0	1	non-visitor
Ebnet	1	2	2	C1	no	Leo_his	Hymenoptera	Apidae	Apis	Apis_mellifera	Apis_mellifera	ID-in-field	4	no	NA	2018-07-27	10:25:00	2018-07-27 10:25	Leo_his	Apis_mellifera	Leo_his-Apis_mellifera	4	EX3	morning	0.290677317	14	14	14	0.285714286	32.33333333	43	32.76190476	41.875	0.524216524	351	generalist
Ebnet	1	2	2	C1	no	Pim_sax	Diptera	Tachinidae	Phania	Phania_funesta	Phania_funesta	caught	1	yes	NA	2018-07-27	10:25:00	2018-07-27 10:25	Pim_sax	Phania_funesta	Pim_sax-Phania_funesta	1	EX3	morning	0.290677317	190	14	14	0.005263158	32.33333333	43	32.76190476	41.875	0	3	non-visitor
Ebnet	1	2	2	C1	no	Pim_sax	Diptera	Syrphidae	Sphaerophoria	Sphaerophoria_scripta	Sphaerophoria_scripta	caught	1	yes	NA	2018-07-27	10:25:00	2018-07-27 10:25	Pim_sax	Sphaerophoria_scripta	Pim_sax-Sphaerophoria_scripta	1	EX3	morning	0.290677317	190	14	14	0.005263158	32.33333333	43	32.76190476	41.875	0.578947368	76	generalist
Ebnet	1	2	3	T4	yes	Leo_his	Hymenoptera	Apidae	Apis	Apis_mellifera	Apis_mellifera	ID-in-field	2	no	NA	2018-07-27	11:31:00	2018-07-27 11:31	Leo_his	Apis_mellifera	Leo_his-Apis_mellifera	2	EX3	afternoon	0.362895284	35	35	35	0.057142857	35.75	44	35.6875	42.53846154	0.524216524	351	generalist
Ebnet	1	2	3	T4	yes	Tri_pra	Hymenoptera	Apidae	Bombus	NA	Bombus_sylvarum	ID-in-field	1	no	NA	2018-07-27	11:31:00	2018-07-27 11:31	Tri_pra	Bombus_sylvarum	Tri_pra-Bombus_sylvarum	1	EX3	afternoon	0.362895284	4	35	35	0.25	35.75	44	35.6875	42.53846154	0	23	non-visitor
Ebnet	1	2	3	T4	yes	Leo_his	Hymenoptera	Apidae	Halictus	Halictus_tumulorum	Halictus_tumulorum	caught	1	yes	NA	2018-07-27	11:31:00	2018-07-27 11:31	Leo_his	Halictus_tumulorum	Leo_his-Halictus_tumulorum	1	EX3	afternoon	0.362895284	35	35	35	0.028571429	35.75	44	35.6875	42.53846154	0.121212121	33	generalist
Ebnet	1	2	3	T4	yes	Leo_his	Hymenoptera	Apidae	Halictus	Halictus_tumulorum	Halictus_tumulorum	caught	1	yes	NA	2018-07-27	11:31:00	2018-07-27 11:31	Leo_his	Halictus_tumulorum	Leo_his-Halictus_tumulorum	1	EX3	afternoon	0.362895284	35	35	35	0.028571429	35.75	44	35.6875	42.53846154	0.121212121	33	generalist
Ebnet	1	2	3	T5	yes	Leo_his	Hymenoptera	Apidae	Apis	Apis_mellifera	Apis_mellifera	ID-in-field	2	no	NA	2018-07-27	11:39:00	2018-07-27 11:39	Leo_his	Apis_mellifera	Leo_his-Apis_mellifera	2	EX3	afternoon	0.371648977	53	53	53	0.037735849	36.16666667	44	35.6875	42.53846154	0.524216524	351	generalist
Ebnet	1	2	3	T5	yes	Leo_his	Hymenoptera	Apidae	Halictus	Halictus_tumulorum	Halictus_tumulorum	caught	1	yes	NA	2018-07-27	11:39:00	2018-07-27 11:39	Leo_his	Halictus_tumulorum	Leo_his-Halictus_tumulorum	1	EX3	afternoon	0.371648977	53	53	53	0.018867925	36.16666667	44	35.6875	42.53846154	0.121212121	33	generalist
Ebnet	1	2	3	T5	yes	Leo_his	Hymenoptera	Apidae	Halictus	Halictus_tumulorum	Halictus_tumulorum	caught	1	yes	NA	2018-07-27	11:39:00	2018-07-27 11:39	Leo_his	Halictus_tumulorum	Leo_his-Halictus_tumulorum	1	EX3	afternoon	0.371648977	53	53	53	0.018867925	36.16666667	44	35.6875	42.53846154	0.121212121	33	generalist
Ebnet	1	2	3	T5	yes	Leo_his	Lepidoptera	Pieridae	NA	NA	Pieridae_yellow	morphotype	1	no	NA	2018-07-27	11:39:00	2018-07-27 11:39	Leo_his	Pieridae_yellow	Leo_his-Pieridae_yellow	1	EX3	afternoon	0.371648977	53	53	53	0.018867925	36.16666667	44	35.6875	42.53846154	NA	NA	NA
Ebnet	1	2	3	T3	yes	Cen_jac	Hymenoptera	Apidae	Apis	Apis_mellifera	Apis_mellifera	ID-in-field	5	no	NA	2018-07-27	11:55:00	2018-07-27 11:55	Cen_jac	Apis_mellifera	Cen_jac-Apis_mellifera	5	EX3	afternoon	0.389156363	11	11	11	0.454545455	36.66666667	44.5	35.6875	42.53846154	0.524216524	351	generalist
Ebnet	1	2	3	T3	yes	Leo_his	Hymenoptera	Apidae	Apis	Apis_mellifera	Apis_mellifera	ID-in-field	1	no	NA	2018-07-27	11:55:00	2018-07-27 11:55	Leo_his	Apis_mellifera	Leo_his-Apis_mellifera	1	EX3	afternoon	0.389156363	11	11	11	0.090909091	36.66666667	44.5	35.6875	42.53846154	0.524216524	351	generalist
Ebnet	1	2	3	T3	yes	Cen_jac	Hymenoptera	Apidae	Bombus	Bombus_lapidarius	Bombus_lapidarius	caught	1	yes	NA	2018-07-27	11:55:00	2018-07-27 11:55	Cen_jac	Bombus_lapidarius	Cen_jac-Bombus_lapidarius	1	EX3	afternoon	0.389156363	11	11	11	0.090909091	36.66666667	44.5	35.6875	42.53846154	0.75	12	generalist
Ebnet	1	2	3	T3	yes	Cen_jac	Hymenoptera	Apidae	Halictus	Halictus_scabiosae	Halictus_scabiosae	ID-in-field	2	no	NA	2018-07-27	11:55:00	2018-07-27 11:55	Cen_jac	Halictus_scabiosae	Cen_jac-Halictus_scabiosae	2	EX3	afternoon	0.389156363	11	11	11	0.181818182	36.66666667	44.5	35.6875	42.53846154	0.479166667	48	generalist
Ebnet	1	2	3	C3	no	Cen_jac	Hymenoptera	Apidae	Apis	Apis_mellifera	Apis_mellifera	ID-in-field	1	no	NA	2018-07-27	12:04:00	2018-07-27 12:04	Cen_jac	Apis_mellifera	Cen_jac-Apis_mellifera	1	EX3	afternoon	0.399004267	5	1	1	0.2	36.33333333	43	35.6875	42.53846154	0.524216524	351	generalist
Ebnet	1	2	3	C2	no	Pim_sax	Diptera	Tachinidae	Bithia	Bithia_spreta	Bithia_spreta	caught	1	yes	NA	2018-07-27	12:10:00	2018-07-27 12:10	Pim_sax	Bithia_spreta	Pim_sax-Bithia_spreta	1	EX3	afternoon	0.405569537	462	5	5	0.002164502	35.66666667	40	35.6875	42.53846154	0	1	non-visitor
Ebnet	1	2	3	C2	no	Tri_pra	Hymenoptera	Apidae	Bombus	Bombus_pascuorum	Bombus_pascuorum	caught	1	yes	NA	2018-07-27	12:10:00	2018-07-27 12:10	Tri_pra	Bombus_pascuorum	Tri_pra-Bombus_pascuorum	1	EX3	afternoon	0.405569537	11	5	5	0.090909091	35.66666667	40	35.6875	42.53846154	0.066666667	15	non-visitor
Ebnet	1	2	3	C2	no	Pim_sax	Diptera	Tachinidae	Phania	Phania_funesta	Phania_funesta	caught	1	yes	NA	2018-07-27	12:10:00	2018-07-27 12:10	Pim_sax	Phania_funesta	Pim_sax-Phania_funesta	1	EX3	afternoon	0.405569537	462	5	5	0.002164502	35.66666667	40	35.6875	42.53846154	0	3	non-visitor
Ebnet	1	2	3	T2	yes	Cen_jac	Hymenoptera	Apidae	Apis	Apis_mellifera	Apis_mellifera	ID-in-field	2	no	NA	2018-07-27	12:20:00	2018-07-27 12:20	Cen_jac	Apis_mellifera	Cen_jac-Apis_mellifera	2	EX3	afternoon	0.416511653	6	12	12	0.333333333	33.83333333	37.5	35.6875	42.53846154	0.524216524	351	generalist
Ebnet	1	2	3	T2	yes	Leo_his	Hymenoptera	Apidae	Apis	Apis_mellifera	Apis_mellifera	ID-in-field	2	no	NA	2018-07-27	12:20:00	2018-07-27 12:20	Leo_his	Apis_mellifera	Leo_his-Apis_mellifera	2	EX3	afternoon	0.416511653	12	12	12	0.166666667	33.83333333	37.5	35.6875	42.53846154	0.524216524	351	generalist
Ebnet	1	2	3	T2	yes	Leo_his	Lepidoptera	Crambidae	NA	NA	Pyraustinae?	caught	1	yes	NA	2018-07-27	12:20:00	2018-07-27 12:20	Leo_his	Pyraustinae?	Leo_his-Pyraustinae?	1	EX3	afternoon	0.416511653	12	12	12	0.083333333	33.83333333	37.5	35.6875	42.53846154	0.444444444	9	generalist
Ebnet	1	2	3	C1	no	Tri_pra	Hymenoptera	Apidae	Bombus	NA	Bombus_sylvarum	ID-in-field	1	no	NA	2018-07-27	12:28:00	2018-07-27 12:28	Tri_pra	Bombus_sylvarum	Tri_pra-Bombus_sylvarum	1	EX3	afternoon	0.425265346	5	4	4	0.2	32.66666667	36.83333333	35.6875	42.53846154	0	23	non-visitor
Ebnet	1	2	3	T1	yes	Leo_his	Hymenoptera	Apidae	Apis	Apis_mellifera	Apis_mellifera	ID-in-field	2	no	NA	2018-07-27	12:33:00	2018-07-27 12:33	Leo_his	Apis_mellifera	Leo_his-Apis_mellifera	2	EX3	afternoon	0.430736404	25	25	25	0.08	32.66666667	37.5	35.6875	42.53846154	0.524216524	351	generalist
Ebnet	1	2	4	T4	yes	Leo_his	Hymenoptera	Apidae	Halictus	Halictus_tumulorum	Halictus_tumulorum	caught	1	yes	NA	2018-07-27	13:30:00	2018-07-27 13:30	Leo_his	Halictus_tumulorum	Leo_his-Halictus_tumulorum	1	EX3	afternoon	0.493106467	23	23	23	0.043478261	35.83333333	39.5	33.67361111	39.23958333	0.121212121	33	generalist
Ebnet	1	2	4	T5	yes	Leo_his	Hymenoptera	Apidae	Halictus	Halictus_tumulorum	Halictus_tumulorum	caught	1	yes	NA	2018-07-27	13:38:00	2018-07-27 13:38	Leo_his	Halictus_tumulorum	Leo_his-Halictus_tumulorum	1	EX3	afternoon	0.50186016	39	39	39	0.025641026	33.16666667	38	33.67361111	39.23958333	0.121212121	33	generalist
Ebnet	1	2	4	C3	no	Tri_rep	Hymenoptera	Apidae	Halictus	Halictus_tumulorum	Halictus_tumulorum	caught	1	yes	NA	2018-07-27	13:52:00	2018-07-27 13:52	Tri_rep	Halictus_tumulorum	Tri_rep-Halictus_tumulorum	1	EX3	afternoon	0.517179122	NA	NA	NA	NA	33.66666667	40	33.67361111	39.23958333	0.121212121	33	generalist
Ebnet	1	2	4	T3	yes	Cen_jac	Hymenoptera	Apidae	Apis	Apis_mellifera	Apis_mellifera	ID-in-field	7	no	NA	2018-07-27	13:59:00	2018-07-27 13:59	Cen_jac	Apis_mellifera	Cen_jac-Apis_mellifera	7	EX3	afternoon	0.524838604	12	4	4	0.583333333	32.5	37.5	33.67361111	39.23958333	0.524216524	351	generalist
Ebnet	1	2	4	C2	no	Pim_sax	Hymenoptera	Ichneumonidae	NA	NA	Ichneumonidae15	caught	1	yes	NA	2018-07-27	14:06:00	2018-07-27 14:06	Pim_sax	Ichneumonidae15	Pim_sax-Ichneumonidae15	1	EX3	afternoon	0.532498085	360	3.5	3.5	0.002777778	31.5	36.83333333	33.67361111	39.23958333	0	4	non-visitor
Ebnet	1	2	4	T2	yes	Cen_jac	Hymenoptera	Apidae	Apis	Apis_mellifera	Apis_mellifera	ID-in-field	1	no	NA	2018-07-27	14:14:00	2018-07-27 14:14	Cen_jac	Apis_mellifera	Cen_jac-Apis_mellifera	1	EX3	afternoon	0.541251778	6	8	8	0.166666667	31.5	37.16666667	33.67361111	39.23958333	0.524216524	351	generalist
Ebnet	1	2	4	T2	yes	Cen_jac	Hemiptera	Miridae	NA	NA	Miridae4	caught	1	yes	NA	2018-07-27	14:14:00	2018-07-27 14:14	Cen_jac	Miridae4	Cen_jac-Miridae4	1	EX3	afternoon	0.541251778	6	8	8	0.166666667	31.5	37.16666667	33.67361111	39.23958333	1	3	specialist
Ebnet	2	1	1	T5	no	Leo_his	Hymenoptera	Apidae	Apis	Apis_mellifera	Apis_mellifera	ID-in-field	6	no	NA	2018-08-01	08:40:00	2018-08-01 08:40	Leo_his	Apis_mellifera	Leo_his-Apis_mellifera	6	EX4	morning	0.171245167	13	13	13	0.461538462	30.25	38	27.73076923	32.26923077	0.524216524	351	generalist
Ebnet	2	1	1	T4	no	Hyp_rad	Hymenoptera	Apidae	Apis	Apis_mellifera	Apis_mellifera	ID-in-field	3	no	NA	2018-08-01	08:46:00	2018-08-01 08:46	Hyp_rad	Apis_mellifera	Hyp_rad-Apis_mellifera	3	EX4	morning	0.177904804	1	15	14	3	30.5	38	27.73076923	32.26923077	0.524216524	351	generalist
Ebnet	2	1	1	T4	no	Leo_his	Hymenoptera	Apidae	Apis	Apis_mellifera	Apis_mellifera	ID-in-field	3	no	NA	2018-08-01	08:46:00	2018-08-01 08:46	Leo_his	Apis_mellifera	Leo_his-Apis_mellifera	3	EX4	morning	0.177904804	14	15	14	0.214285714	30.5	38	27.73076923	32.26923077	0.524216524	351	generalist
Ebnet	2	1	1	T4	no	Hyp_rad	Hymenoptera	Apidae	Lasioglossum	Lasioglossum_leucozonium	Lasioglossum_leucozonium	caught	1	yes	NA	2018-08-01	08:46:00	2018-08-01 08:46	Hyp_rad	Lasioglossum_leucozonium	Hyp_rad-Lasioglossum_leucozonium	1	EX4	morning	0.177904804	1	15	14	1	30.5	38	27.73076923	32.26923077	0.95	20	specialist
Ebnet	2	1	1	T4	no	Hyp_rad	Hymenoptera	Apidae	Lasioglossum	Lasioglossum_villosulum	Lasioglossum_villosulum	caught	1	yes	NA	2018-08-01	08:46:00	2018-08-01 08:46	Hyp_rad	Lasioglossum_villosulum	Hyp_rad-Lasioglossum_villosulum	1	EX4	morning	0.177904804	1	15	14	1	30.5	38	27.73076923	32.26923077	0.9375	16	specialist
Ebnet	2	1	1	T4	no	Leo_his	Hymenoptera	Apidae	Lasioglossum	Lasioglossum_villosulum	Lasioglossum_villosulum	caught	1	yes	NA	2018-08-01	08:46:00	2018-08-01 08:46	Leo_his	Lasioglossum_villosulum	Leo_his-Lasioglossum_villosulum	1	EX4	morning	0.177904804	14	15	14	0.071428571	30.5	38	27.73076923	32.26923077	0.9375	16	specialist
Ebnet	2	1	1	C5	yes	Leo_his	Hymenoptera	Apidae	Apis	Apis_mellifera	Apis_mellifera	ID-in-field	4	no	NA	2018-08-01	08:55:00	2018-08-01 08:55	Leo_his	Apis_mellifera	Leo_his-Apis_mellifera	4	EX4	morning	0.18789426	8	8	8	0.5	29	34	27.73076923	32.26923077	0.524216524	351	generalist
Ebnet	2	1	1	C5	yes	Leo_his	Diptera	Syrphidae	Chrysotoxum	Chrysotoxum_bicinctum	Chrysotoxum_bicinctum	caught	1	yes	NA	2018-08-01	08:55:00	2018-08-01 08:55	Leo_his	Chrysotoxum_bicinctum	Leo_his-Chrysotoxum_bicinctum	1	EX4	morning	0.18789426	8	8	8	0.125	29	34	27.73076923	32.26923077	1	1	specialist
Ebnet	2	1	1	C4	yes	Cen_jac	Hymenoptera	Apidae	Apis	Apis_mellifera	Apis_mellifera	ID-in-field	1	no	NA	2018-08-01	09:02:00	2018-08-01 09:02	Cen_jac	Apis_mellifera	Cen_jac-Apis_mellifera	1	EX4	morning	0.195663836	14	11	9	0.071428571	27.66666667	31.66666667	27.73076923	32.26923077	0.524216524	351	generalist
Ebnet	2	1	1	C4	yes	Hyp_rad	Hymenoptera	Apidae	Apis	Apis_mellifera	Apis_mellifera	ID-in-field	3	no	NA	2018-08-01	09:02:00	2018-08-01 09:02	Hyp_rad	Apis_mellifera	Hyp_rad-Apis_mellifera	3	EX4	morning	0.195663836	2	11	9	1.5	27.66666667	31.66666667	27.73076923	32.26923077	0.524216524	351	generalist
Ebnet	2	1	1	C4	yes	Leo_his	Hymenoptera	Apidae	Apis	Apis_mellifera	Apis_mellifera	ID-in-field	3	no	NA	2018-08-01	09:02:00	2018-08-01 09:02	Leo_his	Apis_mellifera	Leo_his-Apis_mellifera	3	EX4	morning	0.195663836	9	11	9	0.333333333	27.66666667	31.66666667	27.73076923	32.26923077	0.524216524	351	generalist
Ebnet	2	1	1	C4	yes	Tri_pra	Hymenoptera	Apidae	Bombus	NA	Bombus_sylvarum	ID-in-field	1	no	NA	2018-08-01	09:02:00	2018-08-01 09:02	Tri_pra	Bombus_sylvarum	Tri_pra-Bombus_sylvarum	1	EX4	morning	0.195663836	NA	NA	NA	NA	27.66666667	31.66666667	27.73076923	32.26923077	0	23	non-visitor
Ebnet	2	1	1	C4	yes	Hyp_rad	Hymenoptera	Apidae	Lasioglossum	Lasioglossum_leucozonium	Lasioglossum_leucozonium	caught	1	yes	NA	2018-08-01	09:02:00	2018-08-01 09:02	Hyp_rad	Lasioglossum_leucozonium	Hyp_rad-Lasioglossum_leucozonium	1	EX4	morning	0.195663836	2	11	9	0.5	27.66666667	31.66666667	27.73076923	32.26923077	0.95	20	specialist
Ebnet	2	1	1	C4	yes	Hyp_rad	Hymenoptera	Apidae	Lasioglossum	Lasioglossum_leucozonium	Lasioglossum_leucozonium	caught	1	yes	NA	2018-08-01	09:02:00	2018-08-01 09:02	Hyp_rad	Lasioglossum_leucozonium	Hyp_rad-Lasioglossum_leucozonium	1	EX4	morning	0.195663836	2	11	9	0.5	27.66666667	31.66666667	27.73076923	32.26923077	0.95	20	specialist
Ebnet	2	1	1	C4	yes	Leo_his	Hymenoptera	Apidae	Lasioglossum	Lasioglossum_villosulum	Lasioglossum_villosulum	caught	1	yes	NA	2018-08-01	09:02:00	2018-08-01 09:02	Leo_his	Lasioglossum_villosulum	Leo_his-Lasioglossum_villosulum	1	EX4	morning	0.195663836	9	11	9	0.111111111	27.66666667	31.66666667	27.73076923	32.26923077	0.9375	16	specialist
Ebnet	2	1	1	T3	no	Leo_his	Hymenoptera	Apidae	Apis	Apis_mellifera	Apis_mellifera	ID-in-field	6	no	NA	2018-08-01	09:10:00	2018-08-01 09:10	Leo_his	Apis_mellifera	Leo_his-Apis_mellifera	6	EX4	morning	0.204543352	14.5	14.5	14.5	0.413793103	27.25	30.75	27.73076923	32.26923077	0.524216524	351	generalist
Ebnet	2	1	1	T3	no	Cen_jac	Hymenoptera	Apidae	Bombus	NA	Bombus_sylvarum	ID-in-field	1	no	NA	2018-08-01	09:10:00	2018-08-01 09:10	Cen_jac	Bombus_sylvarum	Cen_jac-Bombus_sylvarum	1	EX4	morning	0.204543352	13	14.5	14.5	0.076923077	27.25	30.75	27.73076923	32.26923077	0	23	non-visitor
Ebnet	2	1	1	T3	no	Leo_his	Hymenoptera	Apidae	Lasioglossum	Lasioglossum_leucozonium	Lasioglossum_leucozonium	caught	1	yes	NA	2018-08-01	09:10:00	2018-08-01 09:10	Leo_his	Lasioglossum_leucozonium	Leo_his-Lasioglossum_leucozonium	1	EX4	morning	0.204543352	14.5	14.5	14.5	0.068965517	27.25	30.75	27.73076923	32.26923077	0.95	20	specialist
Ebnet	2	1	1	T3	no	Leo_his	Hymenoptera	Apidae	Lasioglossum	Lasioglossum_pauxillum	Lasioglossum_pauxillum	caught	1	yes	NA	2018-08-01	09:10:00	2018-08-01 09:10	Leo_his	Lasioglossum_pauxillum	Leo_his-Lasioglossum_pauxillum	1	EX4	morning	0.204543352	14.5	14.5	14.5	0.068965517	27.25	30.75	27.73076923	32.26923077	0.625	32	generalist
Ebnet	2	1	1	C3	yes	Leo_his	Hymenoptera	Apidae	Apis	Apis_mellifera	Apis_mellifera	ID-in-field	2	no	NA	2018-08-01	09:17:00	2018-08-01 09:17	Leo_his	Apis_mellifera	Leo_his-Apis_mellifera	2	EX4	morning	0.212312929	10	10	10	0.2	26.83333333	29.66666667	27.73076923	32.26923077	0.524216524	351	generalist
Ebnet	2	1	1	C3	yes	Tri_pra	Hymenoptera	Apidae	Bombus	NA	Bombus_sylvarum	ID-in-field	1	no	NA	2018-08-01	09:17:00	2018-08-01 09:17	Tri_pra	Bombus_sylvarum	Tri_pra-Bombus_sylvarum	1	EX4	morning	0.212312929	2	10	10	0.5	26.83333333	29.66666667	27.73076923	32.26923077	0	23	non-visitor
Ebnet	2	1	1	T2	no	Leo_his	Hymenoptera	Apidae	Apis	Apis_mellifera	Apis_mellifera	ID-in-field	1	no	NA	2018-08-01	09:25:00	2018-08-01 09:25	Leo_his	Apis_mellifera	Leo_his-Apis_mellifera	1	EX4	morning	0.221192445	11	11	11	0.090909091	26.25	28.75	27.73076923	32.26923077	0.524216524	351	generalist
Ebnet	2	1	1	T2	no	Leo_his	Hymenoptera	Apidae	Lasioglossum	Lasioglossum_pauxillum	Lasioglossum_pauxillum	caught	1	yes	NA	2018-08-01	09:25:00	2018-08-01 09:25	Leo_his	Lasioglossum_pauxillum	Leo_his-Lasioglossum_pauxillum	1	EX4	morning	0.221192445	11	11	11	0.090909091	26.25	28.75	27.73076923	32.26923077	0.625	32	generalist
Ebnet	2	1	1	T2	no	Leo_his	Hemiptera	Miridae	NA	NA	Miridae4	caught	1	yes	NA	2018-08-01	09:25:00	2018-08-01 09:25	Leo_his	Miridae4	Leo_his-Miridae4	1	EX4	morning	0.221192445	11	11	11	0.090909091	26.25	28.75	27.73076923	32.26923077	1	3	specialist
Ebnet	2	1	1	C2	yes	Leo_his	Hymenoptera	Apidae	Apis	Apis_mellifera	Apis_mellifera	ID-in-field	2	no	NA	2018-08-01	09:33:00	2018-08-01 09:33	Leo_his	Apis_mellifera	Leo_his-Apis_mellifera	2	EX4	morning	0.230071961	12	12	12	0.166666667	26.5	29	27.73076923	32.26923077	0.524216524	351	generalist
Ebnet	2	1	1	C2	yes	Leo_his	Hymenoptera	Apidae	Bombus	NA	Bombus_pascuorum	ID-in-field	1	no	NA	2018-08-01	09:33:00	2018-08-01 09:33	Leo_his	Bombus_pascuorum	Leo_his-Bombus_pascuorum	1	EX4	morning	0.230071961	12	12	12	0.083333333	26.5	29	27.73076923	32.26923077	0.066666667	15	non-visitor
Ebnet	2	1	1	C1	yes	Leo_his	Hymenoptera	Apidae	Apis	Apis_mellifera	Apis_mellifera	ID-in-field	2	no	NA	2018-08-01	09:39:00	2018-08-01 09:39	Leo_his	Apis_mellifera	Leo_his-Apis_mellifera	2	EX4	morning	0.236731598	12	12	12	0.166666667	27.33333333	30.66666667	27.73076923	32.26923077	0.524216524	351	generalist
Ebnet	2	1	1	C1	yes	Leo_his	Hymenoptera	Apidae	Apis	Apis_mellifera	Apis_mellifera	ID-in-field	1	no	NA	2018-08-01	09:39:00	2018-08-01 09:39	Leo_his	Apis_mellifera	Leo_his-Apis_mellifera	1	EX4	morning	0.236731598	12	12	12	0.083333333	27.33333333	30.66666667	27.73076923	32.26923077	0.524216524	351	generalist
Ebnet	2	1	1	C1	yes	Cen_jac	Hymenoptera	Apidae	Bombus	NA	Bombus_sylvarum	ID-in-field	1	no	NA	2018-08-01	09:39:00	2018-08-01 09:39	Cen_jac	Bombus_sylvarum	Cen_jac-Bombus_sylvarum	1	EX4	morning	0.236731598	1	12	12	1	27.33333333	30.66666667	27.73076923	32.26923077	0	23	non-visitor
Ebnet	2	1	1	C1	yes	Cen_jac	Hymenoptera	Apidae	Bombus	NA	Bombus_sylvarum	ID-in-field	1	no	NA	2018-08-01	09:39:00	2018-08-01 09:39	Cen_jac	Bombus_sylvarum	Cen_jac-Bombus_sylvarum	1	EX4	morning	0.236731598	1	12	12	1	27.33333333	30.66666667	27.73076923	32.26923077	0	23	non-visitor
Ebnet	2	1	1	C1	yes	Leo_his	Hymenoptera	Apidae	Bombus	NA	Bombus_sylvarum	ID-in-field	1	no	yes	2018-08-01	09:39:00	2018-08-01 09:39	Leo_his	Bombus_sylvarum	Leo_his-Bombus_sylvarum	1	EX4	morning	0.236731598	12	12	12	0.083333333	27.33333333	30.66666667	27.73076923	32.26923077	0	23	non-visitor
Ebnet	2	1	1	C1	yes	Cen_jac	Hymenoptera	Apidae	Bombus	Bombus_terrestris	Bombus_terrestris	caught	1	yes	NA	2018-08-01	09:39:00	2018-08-01 09:39	Cen_jac	Bombus_terrestris	Cen_jac-Bombus_terrestris	1	EX4	morning	0.236731598	1	12	12	1	27.33333333	30.66666667	27.73076923	32.26923077	0.2	5	generalist
Ebnet	2	1	1	C1	yes	Leo_his	Hymenoptera	Apidae	Lasioglossum	Lasioglossum_leucozonium	Lasioglossum_leucozonium	caught	1	yes	NA	2018-08-01	09:39:00	2018-08-01 09:39	Leo_his	Lasioglossum_leucozonium	Leo_his-Lasioglossum_leucozonium	1	EX4	morning	0.236731598	12	12	12	0.083333333	27.33333333	30.66666667	27.73076923	32.26923077	0.95	20	specialist
Ebnet	2	1	1	T1	no	Leo_his	Diptera	Syrphidae	Sphaerophoria	Sphaerophoria_scripta	Sphaerophoria_scripta	caught	1	yes	NA	2018-08-01	09:46:00	2018-08-01 09:46	Leo_his	Sphaerophoria_scripta	Leo_his-Sphaerophoria_scripta	1	EX4	morning	0.244501175	5	5	5	0.2	29.33333333	34.5	27.73076923	32.26923077	0.578947368	76	generalist
Ebnet	2	1	2	T5	no	Leo_his	Hymenoptera	Apidae	Apis	Apis_mellifera	Apis_mellifera	ID-in-field	3	no	NA	2018-08-01	10:03:00	2018-08-01 10:03	Leo_his	Apis_mellifera	Leo_his-Apis_mellifera	3	EX4	morning	0.263370146	8	8	8	0.375	31.33333333	37.66666667	31.22727273	36.52272727	0.524216524	351	generalist
Ebnet	2	1	2	T5	no	Leo_his	Hymenoptera	Apidae	Halictus	Halictus_tumulorum	Halictus_tumulorum	caught	1	yes	NA	2018-08-01	10:03:00	2018-08-01 10:03	Leo_his	Halictus_tumulorum	Leo_his-Halictus_tumulorum	1	EX4	morning	0.263370146	8	8	8	0.125	31.33333333	37.66666667	31.22727273	36.52272727	0.121212121	33	generalist
Ebnet	2	1	2	C5	yes	Leo_his	Hymenoptera	Apidae	Apis	Apis_mellifera	Apis_mellifera	ID-in-field	4	no	NA	2018-08-01	10:10:00	2018-08-01 10:10	Leo_his	Apis_mellifera	Leo_his-Apis_mellifera	4	EX4	morning	0.271139723	8	8	8	0.5	32.75	40	31.22727273	36.52272727	0.524216524	351	generalist
Ebnet	2	1	2	C5	yes	Leo_his	Hymenoptera	Apidae	Lasioglossum	Lasioglossum_calceatum	Lasioglossum_calceatum	caught	1	yes	NA	2018-08-01	10:10:00	2018-08-01 10:10	Leo_his	Lasioglossum_calceatum	Leo_his-Lasioglossum_calceatum	1	EX4	morning	0.271139723	8	8	8	0.125	32.75	40	31.22727273	36.52272727	0.636363636	11	generalist
Ebnet	2	1	2	C5	yes	Leo_his	Hymenoptera	Apidae	Lasioglossum	Lasioglossum_pauxillum	Lasioglossum_pauxillum	caught	1	yes	NA	2018-08-01	10:10:00	2018-08-01 10:10	Leo_his	Lasioglossum_pauxillum	Leo_his-Lasioglossum_pauxillum	1	EX4	morning	0.271139723	8	8	8	0.125	32.75	40	31.22727273	36.52272727	0.625	32	generalist
Ebnet	2	1	2	T4	no	Leo_his	Hymenoptera	Apidae	Apis	Apis_mellifera	Apis_mellifera	ID-in-field	2	no	NA	2018-08-01	10:18:00	2018-08-01 10:18	Leo_his	Apis_mellifera	Leo_his-Apis_mellifera	2	EX4	morning	0.280019239	7	7	7	0.285714286	31.33333333	36.5	31.22727273	36.52272727	0.524216524	351	generalist
Ebnet	2	1	2	T4	no	Leo_his	Hymenoptera	Apidae	Lasioglossum	Lasioglossum_leucozonium	Lasioglossum_leucozonium	caught	1	yes	NA	2018-08-01	10:18:00	2018-08-01 10:18	Leo_his	Lasioglossum_leucozonium	Leo_his-Lasioglossum_leucozonium	1	EX4	morning	0.280019239	7	7	7	0.142857143	31.33333333	36.5	31.22727273	36.52272727	0.95	20	specialist
Ebnet	2	1	2	C3	yes	Cen_jac	Hymenoptera	Apidae	Apis	Apis_mellifera	Apis_mellifera	ID-in-field	1	no	NA	2018-08-01	10:24:00	2018-08-01 10:24	Cen_jac	Apis_mellifera	Cen_jac-Apis_mellifera	1	EX4	morning	0.286678876	4	4	3	0.25	30.16666667	34	31.22727273	36.52272727	0.524216524	351	generalist
Ebnet	2	1	2	C3	yes	Leo_his	Hymenoptera	Apidae	Apis	Apis_mellifera	Apis_mellifera	ID-in-field	1	no	NA	2018-08-01	10:24:00	2018-08-01 10:24	Leo_his	Apis_mellifera	Leo_his-Apis_mellifera	1	EX4	morning	0.286678876	3	4	3	0.333333333	30.16666667	34	31.22727273	36.52272727	0.524216524	351	generalist
Ebnet	2	1	2	C3	yes	Tri_pra	Hymenoptera	Apidae	Bombus	Bombus_sylvarum	Bombus_sylvarum	caught	1	yes	NA	2018-08-01	10:24:00	2018-08-01 10:24	Tri_pra	Bombus_sylvarum	Tri_pra-Bombus_sylvarum	1	EX4	morning	0.286678876	2	4	3	0.5	30.16666667	34	31.22727273	36.52272727	0	23	non-visitor
Ebnet	2	1	2	C3	yes	Cen_jac	Hymenoptera	Apidae	Bombus	NA	Bombus_sylvarum	ID-in-field	1	no	NA	2018-08-01	10:24:00	2018-08-01 10:24	Cen_jac	Bombus_sylvarum	Cen_jac-Bombus_sylvarum	1	EX4	morning	0.286678876	4	4	3	0.25	30.16666667	34	31.22727273	36.52272727	0	23	non-visitor
Ebnet	2	1	2	C4	yes	Cen_jac	Hymenoptera	Apidae	Apis	Apis_mellifera	Apis_mellifera	ID-in-field	2	no	NA	2018-08-01	10:32:00	2018-08-01 10:32	Cen_jac	Apis_mellifera	Cen_jac-Apis_mellifera	2	EX4	morning	0.295558392	16	6	6	0.125	30.33333333	35	31.22727273	36.52272727	0.524216524	351	generalist
Ebnet	2	1	2	C4	yes	Cen_jac	Hymenoptera	Apidae	Bombus	NA	Bombus_sylvarum	ID-in-field	1	no	yes	2018-08-01	10:32:00	2018-08-01 10:32	Cen_jac	Bombus_sylvarum	Cen_jac-Bombus_sylvarum	1	EX4	morning	0.295558392	16	6	6	0.0625	30.33333333	35	31.22727273	36.52272727	0	23	non-visitor
Ebnet	2	1	2	C4	yes	Pru_vul	Hymenoptera	Apidae	Bombus	NA	Bombus_sylvarum	ID-in-field	1	no	NA	2018-08-01	10:32:00	2018-08-01 10:32	Pru_vul	Bombus_sylvarum	Pru_vul-Bombus_sylvarum	1	EX4	morning	0.295558392	NA	NA	NA	NA	30.33333333	35	31.22727273	36.52272727	0	23	non-visitor
Ebnet	2	1	2	C4	yes	Leo_his	Diptera	Tachinidae	Exorista	Exorista_mimula	Exorista_mimula	caught	1	yes	NA	2018-08-01	10:32:00	2018-08-01 10:32	Leo_his	Exorista_mimula	Leo_his-Exorista_mimula	1	EX4	morning	0.295558392	6	6	6	0.166666667	30.33333333	35	31.22727273	36.52272727	NA	NA	NA
Ebnet	2	1	2	C4	yes	Leo_his	Hymenoptera	Apidae	Lasioglossum	Lasioglossum_villosulum	Lasioglossum_villosulum	caught	1	yes	NA	2018-08-01	10:32:00	2018-08-01 10:32	Leo_his	Lasioglossum_villosulum	Leo_his-Lasioglossum_villosulum	1	EX4	morning	0.295558392	6	6	6	0.166666667	30.33333333	35	31.22727273	36.52272727	0.9375	16	specialist
Ebnet	2	1	2	T3	no	Cen_jac	Hymenoptera	Apidae	Apis	Apis_mellifera	Apis_mellifera	ID-in-field	4	no	NA	2018-08-01	10:39:00	2018-08-01 10:39	Cen_jac	Apis_mellifera	Cen_jac-Apis_mellifera	4	EX4	morning	0.303327969	10	8	8	0.4	31.5	37.16666667	31.22727273	36.52272727	0.524216524	351	generalist
Ebnet	2	1	2	T3	no	Leo_his	Hymenoptera	Apidae	Apis	Apis_mellifera	Apis_mellifera	ID-in-field	1	no	NA	2018-08-01	10:39:00	2018-08-01 10:39	Leo_his	Apis_mellifera	Leo_his-Apis_mellifera	1	EX4	morning	0.303327969	8	8	8	0.125	31.5	37.16666667	31.22727273	36.52272727	0.524216524	351	generalist
Ebnet	2	1	2	C2	yes	Leo_his	Hymenoptera	Apidae	Lasioglossum	Lasioglossum_pauxillum	Lasioglossum_pauxillum	caught	1	yes	NA	2018-08-01	10:46:00	2018-08-01 10:46	Leo_his	Lasioglossum_pauxillum	Leo_his-Lasioglossum_pauxillum	1	EX4	morning	0.311097545	7	7	7	0.142857143	32.5	37.66666667	31.22727273	36.52272727	0.625	32	generalist
Ebnet	2	1	2	C1	yes	Cen_jac	Hymenoptera	Apidae	Apis	Apis_mellifera	Apis_mellifera	ID-in-field	2	no	NA	2018-08-01	10:59:00	2018-08-01 10:59	Cen_jac	Apis_mellifera	Cen_jac-Apis_mellifera	2	EX4	morning	0.325526759	1	5.5	5.5	2	31.83333333	36.33333333	31.22727273	36.52272727	0.524216524	351	generalist
Ebnet	2	1	2	C1	yes	Leo_his	Hymenoptera	Apidae	Apis	Apis_mellifera	Apis_mellifera	ID-in-field	1	no	NA	2018-08-01	10:59:00	2018-08-01 10:59	Leo_his	Apis_mellifera	Leo_his-Apis_mellifera	1	EX4	morning	0.325526759	5.5	5.5	5.5	0.181818182	31.83333333	36.33333333	31.22727273	36.52272727	0.524216524	351	generalist
Ebnet	2	1	3	C5	yes	Leo_his	Lepidoptera	Pieridae	NA	NA	Pieridae_yellow	morphotype	1	no	NA	2018-08-01	11:48:00	2018-08-01 11:48	Leo_his	Pieridae_yellow	Leo_his-Pieridae_yellow	1	EX4	afternoon	0.379913795	4	4	4	0.25	34.66666667	40.83333333	35.24553571	41.66517857	NA	NA	NA
Ebnet	2	1	3	C4	yes	Cen_jac	Hymenoptera	Apidae	Apis	Apis_mellifera	Apis_mellifera	ID-in-field	8	no	NA	2018-08-01	11:54:00	2018-08-01 11:54	Cen_jac	Apis_mellifera	Cen_jac-Apis_mellifera	8	EX4	afternoon	0.386573432	25	NA	NA	0.32	35.66666667	42.16666667	35.24553571	41.66517857	0.524216524	351	generalist
Ebnet	2	1	3	C4	yes	Pim_sax	Diptera	Tachinidae	Phania	Phania_funesta	Phania_funesta	caught	1	yes	NA	2018-08-01	11:54:00	2018-08-01 11:54	Pim_sax	Phania_funesta	Pim_sax-Phania_funesta	1	EX4	afternoon	0.386573432	110	NA	NA	0.009090909	35.66666667	42.16666667	35.24553571	41.66517857	0	3	non-visitor
Ebnet	2	1	3	T3	no	Cen_jac	Hymenoptera	Apidae	Apis	Apis_mellifera	Apis_mellifera	ID-in-field	7	no	NA	2018-08-01	12:01:00	2018-08-01 12:01	Cen_jac	Apis_mellifera	Cen_jac-Apis_mellifera	7	EX4	afternoon	0.394343008	16	NA	NA	0.4375	35.5	41.5	35.24553571	41.66517857	0.524216524	351	generalist
Ebnet	2	1	3	T3	no	Cen_jac	Hymenoptera	Apidae	Halictus	Halictus_scabiosae	Halictus_scabiosae	ID-in-field	1	yes	NA	2018-08-01	12:01:00	2018-08-01 12:01	Cen_jac	Halictus_scabiosae	Cen_jac-Halictus_scabiosae	1	EX4	afternoon	0.394343008	16	NA	NA	0.0625	35.5	41.5	35.24553571	41.66517857	0.479166667	48	generalist
Ebnet	2	1	3	T3	no	Cen_jac	Hymenoptera	Apidae	Halictus	Halictus_subauratus	Halictus_subauratus	caught	1	yes	NA	2018-08-01	12:01:00	2018-08-01 12:01	Cen_jac	Halictus_subauratus	Cen_jac-Halictus_subauratus	1	EX4	afternoon	0.394343008	16	NA	NA	0.0625	35.5	41.5	35.24553571	41.66517857	0.25	4	generalist
Ebnet	2	1	3	C3	yes	Cen_jac	Hymenoptera	Apidae	Halictus	Halictus_scabiosae	Halictus_scabiosae	ID-in-field	1	no	NA	2018-08-01	12:09:00	2018-08-01 12:09	Cen_jac	Halictus_scabiosae	Cen_jac-Halictus_scabiosae	1	EX4	afternoon	0.403222524	5	1	NA	0.2	35.16666667	41.16666667	35.24553571	41.66517857	0.479166667	48	generalist
Ebnet	2	1	3	C1	yes	Cen_jac	Hymenoptera	Apidae	Bombus	NA	Bombus_sylvarum	ID-in-field	1	no	NA	2018-08-01	12:25:00	2018-08-01 12:25	Cen_jac	Bombus_sylvarum	Cen_jac-Bombus_sylvarum	1	EX4	afternoon	0.420981557	1	NA	NA	1	35.5	41.75	35.24553571	41.66517857	0	23	non-visitor
Ebnet	2	1	4	T3	no	Cen_jac	Hymenoptera	Apidae	Apis	Apis_mellifera	Apis_mellifera	ID-in-field	6	no	NA	2018-08-01	13:35:00	2018-08-01 13:35	Cen_jac	Apis_mellifera	Cen_jac-Apis_mellifera	6	EX4	afternoon	0.498677322	15	NA	NA	0.4	36.25	42.5	36.375	42.75	0.524216524	351	generalist
Ebnet	2	1	4	T3	no	Cen_jac	Hymenoptera	Apidae	Halictus	Halictus_scabiosae	Halictus_scabiosae	ID-in-field	1	no	NA	2018-08-01	13:35:00	2018-08-01 13:35	Cen_jac	Halictus_scabiosae	Cen_jac-Halictus_scabiosae	1	EX4	afternoon	0.498677322	15	NA	NA	0.066666667	36.25	42.5	36.375	42.75	0.479166667	48	generalist
Ebnet	2	1	4	C3	yes	Cen_jac	Hymenoptera	Apidae	Bombus	Bombus_lapidarius	Bombus_lapidarius	caught	1	yes	NA	2018-08-01	13:41:00	2018-08-01 13:41	Cen_jac	Bombus_lapidarius	Cen_jac-Bombus_lapidarius	1	EX4	afternoon	0.505336959	5	NA	NA	0.2	36.66666667	42.83333333	36.375	42.75	0.75	12	generalist
Ebnet	2	1	4	C4	yes	Cen_jac	Hymenoptera	Apidae	Apis	Apis_mellifera	Apis_mellifera	ID-in-field	14	no	NA	2018-08-01	13:48:00	2018-08-01 13:48	Cen_jac	Apis_mellifera	Cen_jac-Apis_mellifera	14	EX4	afternoon	0.513106536	24	NA	NA	0.583333333	36.66666667	43	36.375	42.75	0.524216524	351	generalist
Ebnet	2	1	4	C4	yes	Cen_jac	Hymenoptera	Apidae	Halictus	Halictus_scabiosae	Halictus_scabiosae	ID-in-field	1	no	NA	2018-08-01	13:48:00	2018-08-01 13:48	Cen_jac	Halictus_scabiosae	Cen_jac-Halictus_scabiosae	1	EX4	afternoon	0.513106536	24	NA	NA	0.041666667	36.66666667	43	36.375	42.75	0.479166667	48	generalist
Ebnet	2	1	4	C4	yes	Pim_sax	Hymenoptera	Ichneumonidae	NA	NA	Ichneumonidae16	caught	1	yes	NA	2018-08-01	13:48:00	2018-08-01 13:48	Pim_sax	Ichneumonidae16	Pim_sax-Ichneumonidae16	1	EX4	afternoon	0.513106536	88	NA	NA	0.011363636	36.66666667	43	36.375	42.75	NA	NA	NA
Ebnet	2	2	1	T3	no	Leo_his	Hymenoptera	Apidae	Apis	Apis_mellifera	Apis_mellifera	ID-in-field	1	no	NA	2018-08-02	08:57:00	2018-08-02 08:57	Leo_his	Apis_mellifera	Leo_his-Apis_mellifera	1	EX4	morning	0.189238334	7	7	7	0.142857143	26.16666667	34	27.225	33.3625	0.524216524	351	generalist
Ebnet	2	2	1	T2	no	Leo_his	Hymenoptera	Apidae	Lasioglossum	Lasioglossum_leucozonium	Lasioglossum_leucozonium	caught	1	yes	NA	2018-08-02	09:05:00	2018-08-02 09:05	Leo_his	Lasioglossum_leucozonium	Leo_his-Lasioglossum_leucozonium	1	EX4	morning	0.19814454	9	9	9	0.111111111	26.75	35	27.225	33.3625	0.95	20	specialist
Ebnet	2	2	1	T4	no	Hyp_rad	Hymenoptera	Apidae	Apis	Apis_mellifera	Apis_mellifera	ID-in-field	2	no	NA	2018-08-02	09:12:00	2018-08-02 09:12	Hyp_rad	Apis_mellifera	Hyp_rad-Apis_mellifera	2	EX4	morning	0.205937471	1	8	7	2	27.33333333	35.83333333	27.225	33.3625	0.524216524	351	generalist
Ebnet	2	2	1	T1	no	Leo_his	Hymenoptera	Apidae	Apis	Apis_mellifera	Apis_mellifera	ID-in-field	2	no	NA	2018-08-02	09:20:00	2018-08-02 09:20	Leo_his	Apis_mellifera	Leo_his-Apis_mellifera	2	EX4	morning	0.214843678	3	4	3	0.666666667	27.5	35.75	27.225	33.3625	0.524216524	351	generalist
Ebnet	2	2	2	T4	no	Hyp_rad	Hymenoptera	Apidae	Apis	Apis_mellifera	Apis_mellifera	ID-in-field	1	no	NA	2018-08-02	09:57:00	2018-08-02 09:57	Hyp_rad	Apis_mellifera	Hyp_rad-Apis_mellifera	1	EX4	morning	0.256034883	1	9	8	1	28.16666667	34.33333333	28.33333333	34.79166667	0.524216524	351	generalist
Ebnet	2	2	2	T4	no	Leo_his	Hymenoptera	Apidae	Apis	Apis_mellifera	Apis_mellifera	ID-in-field	1	no	yes	2018-08-02	09:57:00	2018-08-02 09:57	Leo_his	Apis_mellifera	Leo_his-Apis_mellifera	1	EX4	morning	0.256034883	8	9	8	0.125	28.16666667	34.33333333	28.33333333	34.79166667	0.524216524	351	generalist
Ebnet	2	2	2	T4	no	Leo_his	Hymenoptera	Apidae	Apis	Apis_mellifera	Apis_mellifera	ID-in-field	2	no	NA	2018-08-02	09:57:00	2018-08-02 09:57	Leo_his	Apis_mellifera	Leo_his-Apis_mellifera	2	EX4	morning	0.256034883	8	9	8	0.25	28.16666667	34.33333333	28.33333333	34.79166667	0.524216524	351	generalist
Ebnet	2	2	2	T4	no	Leo_his	Hymenoptera	Apidae	Lasioglossum	Lasioglossum_leucozonium	Lasioglossum_leucozonium	caught	1	yes	NA	2018-08-02	09:57:00	2018-08-02 09:57	Leo_his	Lasioglossum_leucozonium	Leo_his-Lasioglossum_leucozonium	1	EX4	morning	0.256034883	8	9	8	0.125	28.16666667	34.33333333	28.33333333	34.79166667	0.95	20	specialist
Ebnet	2	2	2	T4	no	Leo_his	Hymenoptera	Apidae	Lasioglossum	Lasioglossum_villosulum	Lasioglossum_villosulum	caught	1	yes	NA	2018-08-02	09:57:00	2018-08-02 09:57	Leo_his	Lasioglossum_villosulum	Leo_his-Lasioglossum_villosulum	1	EX4	morning	0.256034883	8	9	8	0.125	28.16666667	34.33333333	28.33333333	34.79166667	0.9375	16	specialist
Ebnet	2	2	2	T4	no	Leo_his	Hemiptera	Miridae	NA	NA	Miridae3	caught	1	yes	NA	2018-08-02	09:57:00	2018-08-02 09:57	Leo_his	Miridae3	Leo_his-Miridae3	1	EX4	morning	0.256034883	8	9	8	0.125	28.16666667	34.33333333	28.33333333	34.79166667	1	2	specialist
Ebnet	2	2	2	T5	no	Leo_his	Hymenoptera	Apidae	Apis	Apis_mellifera	Apis_mellifera	ID-in-field	2	no	NA	2018-08-02	10:05:00	2018-08-02 10:05	Leo_his	Apis_mellifera	Leo_his-Apis_mellifera	2	EX4	morning	0.264941089	7	7	7	0.285714286	28.5	35.5	28.33333333	34.79166667	0.524216524	351	generalist
Ebnet	2	2	2	T5	no	Leo_his	Diptera	Syrphidae	Eristalis	Eristalis_tenax	Eristalis_tenax	caught	1	yes	NA	2018-08-02	10:05:00	2018-08-02 10:05	Leo_his	Eristalis_tenax	Leo_his-Eristalis_tenax	1	EX4	morning	0.264941089	7	7	7	0.142857143	28.5	35.5	28.33333333	34.79166667	0.76	25	generalist
Ebnet	2	2	2	T5	no	Leo_his	Hymenoptera	Formicidae	Formica	NA	Formica_sp	caught	1	yes	NA	2018-08-02	10:05:00	2018-08-02 10:05	Leo_his	Formica_sp	Leo_his-Formica_sp	1	EX4	morning	0.264941089	7	7	7	0.142857143	28.5	35.5	28.33333333	34.79166667	0.125	8	generalist
Ebnet	2	2	2	T5	no	Leo_his	Diptera	Conopidae	Thecophora	Thecophora_atra	Thecophora_atra	caught	1	yes	NA	2018-08-02	10:05:00	2018-08-02 10:05	Leo_his	Thecophora_atra	Leo_his-Thecophora_atra	1	EX4	morning	0.264941089	7	7	7	0.142857143	28.5	35.5	28.33333333	34.79166667	0.5	2	generalist
Ebnet	2	2	2	T3	no	Cen_jac	Hymenoptera	Apidae	Apis	Apis_mellifera	Apis_mellifera	ID-in-field	6	no	NA	2018-08-02	10:15:00	2018-08-02 10:15	Cen_jac	Apis_mellifera	Cen_jac-Apis_mellifera	6	EX4	morning	0.276073847	9	7	7	0.666666667	29	35.75	28.33333333	34.79166667	0.524216524	351	generalist
Ebnet	2	2	2	T3	no	Leo_his	Hymenoptera	Apidae	Apis	Apis_mellifera	Apis_mellifera	ID-in-field	3	no	NA	2018-08-02	10:15:00	2018-08-02 10:15	Leo_his	Apis_mellifera	Leo_his-Apis_mellifera	3	EX4	morning	0.276073847	7	7	7	0.428571429	29	35.75	28.33333333	34.79166667	0.524216524	351	generalist
Ebnet	2	2	2	T2	no	Leo_his	Hymenoptera	Apidae	Lasioglossum	Lasioglossum_leucozonium	Lasioglossum_leucozonium	caught	1	yes	NA	2018-08-02	10:21:00	2018-08-02 10:21	Leo_his	Lasioglossum_leucozonium	Leo_his-Lasioglossum_leucozonium	1	EX4	morning	0.282753502	11	11	11	0.090909091	27.66666667	32.83333333	28.33333333	34.79166667	0.95	20	specialist
Ebnet	2	2	2	T1	no	Hyp_rad	Hymenoptera	Apidae	Apis	Apis_mellifera	Apis_mellifera	ID-in-field	1	no	NA	2018-08-02	10:29:00	2018-08-02 10:29	Hyp_rad	Apis_mellifera	Hyp_rad-Apis_mellifera	1	EX4	morning	0.291659709	1	4	3	1	27.66666667	33	28.33333333	34.79166667	0.524216524	351	generalist
Ebnet	2	2	2	T1	no	Leo_his	Hymenoptera	Apidae	Lasioglossum	Lasioglossum_villosulum	Lasioglossum_villosulum	caught	1	yes	NA	2018-08-02	10:29:00	2018-08-02 10:29	Leo_his	Lasioglossum_villosulum	Leo_his-Lasioglossum_villosulum	1	EX4	morning	0.291659709	3	4	3	0.333333333	27.66666667	33	28.33333333	34.79166667	0.9375	16	specialist
Ebnet	2	2	3	C5	yes	Leo_his	Diptera	Syrphidae	Spaerophoria	NA	Sphaerophoria_scripta	caught	1	yes	NA	2018-08-02	11:45:00	2018-08-02 11:45	Leo_his	Sphaerophoria_scripta	Leo_his-Sphaerophoria_scripta	1	EX4	afternoon	0.376268671	3	3	3	0.333333333	32.25	38.75	32.81818182	40.29545455	0.578947368	76	generalist
Ebnet	2	2	3	C3	yes	Leo_his	Hymenoptera	Apidae	Lasioglossum	Lasioglossum_leucozonium	Lasioglossum_leucozonium	caught	1	yes	NA	2018-08-02	12:03:00	2018-08-02 12:03	Leo_his	Lasioglossum_leucozonium	Leo_his-Lasioglossum_leucozonium	1	EX4	afternoon	0.396307635	9	9	9	0.111111111	32.5	39	32.81818182	40.29545455	0.95	20	specialist
Ebnet	2	2	3	C3	yes	Leo_his	Hymenoptera	Apidae	Lasioglossum	Lasioglossum_leucozonium	Lasioglossum_leucozonium	caught	1	yes	NA	2018-08-02	12:03:00	2018-08-02 12:03	Leo_his	Lasioglossum_leucozonium	Leo_his-Lasioglossum_leucozonium	1	EX4	afternoon	0.396307635	9	9	9	0.111111111	32.5	39	32.81818182	40.29545455	0.95	20	specialist
Ebnet	2	2	3	C3	yes	Leo_his	Diptera	Conopidae	Thecophora	Thecophora_atra	Thecophora_atra	caught	1	yes	NA	2018-08-02	12:03:00	2018-08-02 12:03	Leo_his	Thecophora_atra	Leo_his-Thecophora_atra	1	EX4	afternoon	0.396307635	9	9	9	0.111111111	32.5	39	32.81818182	40.29545455	0.5	2	generalist
Ebnet	2	2	3	C4	yes	Cen_jac	Hymenoptera	Apidae	Apis	Apis_mellifera	Apis_mellifera	ID-in-field	9	no	NA	2018-08-02	12:10:00	2018-08-02 12:10	Cen_jac	Apis_mellifera	Cen_jac-Apis_mellifera	9	EX4	afternoon	0.404100566	19	4	4	0.473684211	32.25	39.5	32.81818182	40.29545455	0.524216524	351	generalist
Ebnet	2	2	3	C4	yes	Leo_his	Hymenoptera	Apidae	Lasioglossum	Lasioglossum_villosulum	Lasioglossum_villosulum	caught	1	yes	NA	2018-08-02	12:10:00	2018-08-02 12:10	Leo_his	Lasioglossum_villosulum	Leo_his-Lasioglossum_villosulum	1	EX4	afternoon	0.404100566	4	4	4	0.25	32.25	39.5	32.81818182	40.29545455	0.9375	16	specialist
Ebnet	2	2	3	C4	yes	Leo_his	Hymenoptera	Apidae	Lasioglossum	Lasioglossum_villosulum	Lasioglossum_villosulum	caught	1	yes	NA	2018-08-02	12:10:00	2018-08-02 12:10	Leo_his	Lasioglossum_villosulum	Leo_his-Lasioglossum_villosulum	1	EX4	afternoon	0.404100566	4	4	4	0.25	32.25	39.5	32.81818182	40.29545455	0.9375	16	specialist
Ebnet	2	2	3	C4	yes	Leo_his	Hymenoptera	Apidae	Lasioglossum	Lasioglossum_villosulum	Lasioglossum_villosulum	caught	1	yes	NA	2018-08-02	12:10:00	2018-08-02 12:10	Leo_his	Lasioglossum_villosulum	Leo_his-Lasioglossum_villosulum	1	EX4	afternoon	0.404100566	4	4	4	0.25	32.25	39.5	32.81818182	40.29545455	0.9375	16	specialist
Ebnet	2	2	3	C4	yes	Cen_jac	Hymenoptera	Apidae	Lasioglossum	Lasioglossum_zonulum	Lasioglossum_zonulum	caught	1	yes	NA	2018-08-02	12:10:00	2018-08-02 12:10	Cen_jac	Lasioglossum_zonulum	Cen_jac-Lasioglossum_zonulum	1	EX4	afternoon	0.404100566	19	4	4	0.052631579	32.25	39.5	32.81818182	40.29545455	1	2	specialist
Ebnet	2	2	3	C4	yes	Leo_his	Diptera	Syrphidae	Spaerophoria	NA	Sphaerophoria_scripta	caught	1	yes	NA	2018-08-02	12:10:00	2018-08-02 12:10	Leo_his	Sphaerophoria_scripta	Leo_his-Sphaerophoria_scripta	1	EX4	afternoon	0.404100566	4	4	4	0.25	32.25	39.5	32.81818182	40.29545455	0.578947368	76	generalist
Ebnet	2	2	3	T3	no	Cen_jac	Hymenoptera	Apidae	Apis	Apis_mellifera	Apis_mellifera	ID-in-field	9	no	NA	2018-08-02	12:22:00	2018-08-02 12:22	Cen_jac	Apis_mellifera	Cen_jac-Apis_mellifera	9	EX4	afternoon	0.417459876	7	4	4	1.285714286	33	40.66666667	32.81818182	40.29545455	0.524216524	351	generalist
Ebnet	2	2	3	C2	yes	Leo_his	Hymenoptera	Apidae	Lasioglossum	Lasioglossum_villosulum	Lasioglossum_villosulum	caught	1	yes	NA	2018-08-02	12:27:00	2018-08-02 12:27	Leo_his	Lasioglossum_villosulum	Leo_his-Lasioglossum_villosulum	1	EX4	afternoon	0.423026255	8	8	8	0.125	33.16666667	40.66666667	32.81818182	40.29545455	0.9375	16	specialist
Ebnet	2	2	3	C2	yes	Leo_his	Hymenoptera	Apidae	Lasioglossum	Lasioglossum_villosulum	Lasioglossum_villosulum	caught	1	yes	NA	2018-08-02	12:27:00	2018-08-02 12:27	Leo_his	Lasioglossum_villosulum	Leo_his-Lasioglossum_villosulum	1	EX4	afternoon	0.423026255	8	8	8	0.125	33.16666667	40.66666667	32.81818182	40.29545455	0.9375	16	specialist
Ebnet	2	2	3	C2	yes	Leo_his	Hymenoptera	Apidae	Lasioglossum	Lasioglossum_villosulum	Lasioglossum_villosulum	caught	1	yes	NA	2018-08-02	12:27:00	2018-08-02 12:27	Leo_his	Lasioglossum_villosulum	Leo_his-Lasioglossum_villosulum	1	EX4	afternoon	0.423026255	8	8	8	0.125	33.16666667	40.66666667	32.81818182	40.29545455	0.9375	16	specialist
Ebnet	2	2	3	C2	yes	Leo_his	Diptera	Chloropidae	Trachysiphonella	Trachysiphonella_scutellata	Trachysiphonella_scutellata	caught	1	yes	NA	2018-08-02	12:27:00	2018-08-02 12:27	Leo_his	Trachysiphonella_scutellata	Leo_his-Trachysiphonella_scutellata	1	EX4	afternoon	0.423026255	8	8	8	0.125	33.16666667	40.66666667	32.81818182	40.29545455	0	6	non-visitor
Ebnet	2	2	3	T1	no	Pim_sax	Hymenoptera	Braconidae	NA	NA	Braconidae7	caught	1	yes	NA	2018-08-02	12:35:00	2018-08-02 12:35	Pim_sax	Braconidae7	Pim_sax-Braconidae7	1	EX4	afternoon	0.431932461	NA	NA	NA	NA	33	40.25	32.81818182	40.29545455	0	1	non-visitor
Ebnet	2	2	3	C1	yes	Cen_jac	Hymenoptera	Apidae	Apis	Apis_mellifera	Apis_mellifera	ID-in-field	1	no	NA	2018-08-02	12:42:00	2018-08-02 12:42	Cen_jac	Apis_mellifera	Cen_jac-Apis_mellifera	1	EX4	afternoon	0.439725392	1	10	10	1	33.83333333	42	32.81818182	40.29545455	0.524216524	351	generalist
Ebnet	2	2	3	C1	yes	Cen_jac	Hymenoptera	Apidae	Bombus	NA	Bombus_sylvarum	ID-in-field	1	no	NA	2018-08-02	12:42:00	2018-08-02 12:42	Cen_jac	Bombus_sylvarum	Cen_jac-Bombus_sylvarum	1	EX4	afternoon	0.439725392	1	10	10	1	33.83333333	42	32.81818182	40.29545455	0	23	non-visitor
Ebnet	2	2	3	C1	yes	Leo_his	Hymenoptera	Apidae	Lasioglossum	Lasioglossum_villosulum	Lasioglossum_villosulum	caught	1	yes	NA	2018-08-02	12:42:00	2018-08-02 12:42	Leo_his	Lasioglossum_villosulum	Leo_his-Lasioglossum_villosulum	1	EX4	afternoon	0.439725392	10	10	10	0.1	33.83333333	42	32.81818182	40.29545455	0.9375	16	specialist
Ebnet	2	2	4	C5	yes	Leo_his	Hymenoptera	Apidae	Lasioglossum	Lasioglossum_villosulum	Lasioglossum_villosulum	caught	1	yes	NA	2018-08-02	13:18:00	2018-08-02 13:18	Leo_his	Lasioglossum_villosulum	Leo_his-Lasioglossum_villosulum	1	EX4	afternoon	0.479803321	3.5	3.5	3.5	0.285714286	37.16666667	46.66666667	38.12121212	48.12878788	0.9375	16	specialist
Ebnet	2	2	4	C4	yes	Cen_jac	Hymenoptera	Apidae	Apis	Apis_mellifera	Apis_mellifera	ID-in-field	14	no	NA	2018-08-02	13:31:00	2018-08-02 13:31	Cen_jac	Apis_mellifera	Cen_jac-Apis_mellifera	14	EX4	afternoon	0.494275907	18	3	3	0.777777778	37.5	46.16666667	38.12121212	48.12878788	0.524216524	351	generalist
Ebnet	2	2	4	C4	yes	Cen_jac	Hymenoptera	Apidae	Halictus	Halictus_scabiosae	Halictus_scabiosae	ID-in-field	2	no	NA	2018-08-02	13:31:00	2018-08-02 13:31	Cen_jac	Halictus_scabiosae	Cen_jac-Halictus_scabiosae	2	EX4	afternoon	0.494275907	18	3	3	0.111111111	37.5	46.16666667	38.12121212	48.12878788	0.479166667	48	generalist
Ebnet	2	2	4	C4	yes	Cen_jac	Hymenoptera	Apidae	Halictus	Halictus_tumulorum	Halictus_tumulorum	caught	1	yes	NA	2018-08-02	13:31:00	2018-08-02 13:31	Cen_jac	Halictus_tumulorum	Cen_jac-Halictus_tumulorum	1	EX4	afternoon	0.494275907	18	3	3	0.055555556	37.5	46.16666667	38.12121212	48.12878788	0.121212121	33	generalist
Ebnet	2	2	4	T3	no	Cen_jac	Hymenoptera	Apidae	Apis	Apis_mellifera	Apis_mellifera	ID-in-field	11	no	NA	2018-08-02	13:38:00	2018-08-02 13:38	Cen_jac	Apis_mellifera	Cen_jac-Apis_mellifera	11	EX4	afternoon	0.502068838	7	NA	NA	1.571428571	37.5	46.33333333	38.12121212	48.12878788	0.524216524	351	generalist
Ebnet	2	2	4	T2	no	Pim_sax	Diptera	Chloropidae	Trachysiphonella	Trachysiphonella_scutellata	Trachysiphonella_scutellata	caught	1	yes	NA	2018-08-02	14:01:00	2018-08-02 14:01	Pim_sax	Trachysiphonella_scutellata	Pim_sax-Trachysiphonella_scutellata	1	EX4	afternoon	0.527674181	126	NA	NA	0.007936508	38.83333333	48.33333333	38.12121212	48.12878788	0	6	non-visitor
Ebnet	2	2	4	C1	yes	Cen_jac	Hymenoptera	Apidae	Bombus	Bombus_soroeensis	Bombus_soroeensis	caught	1	yes	NA	2018-08-02	14:07:00	2018-08-02 14:07	Cen_jac	Bombus_soroeensis	Cen_jac-Bombus_soroeensis	1	EX4	afternoon	0.534353836	1	2	2	1	39	48.66666667	38.12121212	48.12878788	0	2	non-visitor
Ebnet	2	2	4	T1	no	Cen_jac	Hymenoptera	Apidae	Bombus	NA	Bombus_sylvarum	ID-in-field	1	no	NA	2018-08-02	14:15:00	2018-08-02 14:15	Cen_jac	Bombus_sylvarum	Cen_jac-Bombus_sylvarum	1	EX4	afternoon	0.543260043	NA	NA	NA	NA	39	48.75	38.12121212	48.12878788	0	23	non-visitor
Kirchzarten	1	1	1	C1	no	Leo_his	Diptera	Syrphidae	Episyrphus	Episyrphus_balteatus	Episyrphus_balteatus	caught	1	yes	NA	2018-08-15	08:33:00	2018-08-15 08:33	Leo_his	Episyrphus_balteatus	Leo_his-Episyrphus_balteatus	1	EX5	morning	0.149392548	3	3	3	0.333333333	21.25	29	24.91987179	32.72115385	1	2	specialist
Kirchzarten	1	1	1	C2	no	Cen_jac	Hymenoptera	Apidae	Bombus	NA	Bombus_pascuorum	ID-in-field	1	no	NA	2018-08-15	08:48:00	2018-08-15 08:48	Cen_jac	Bombus_pascuorum	Cen_jac-Bombus_pascuorum	1	EX5	morning	0.166831367	3.5	3	3	0.285714286	22.25	30.75	24.91987179	32.72115385	0.066666667	15	non-visitor
Kirchzarten	1	1	1	C2	no	Cen_jac	Hymenoptera	Apidae	Bombus	Bombus_sylvarum	Bombus_sylvarum	caught	1	yes	NA	2018-08-15	08:48:00	2018-08-15 08:48	Cen_jac	Bombus_sylvarum	Cen_jac-Bombus_sylvarum	1	EX5	morning	0.166831367	3.5	3	3	0.285714286	22.25	30.75	24.91987179	32.72115385	0	23	non-visitor
Kirchzarten	1	1	1	T2	yes	Cen_jac	Mecoptera	Panorpidae	Panorpa	NA	Panorpa_sp	caught	1	yes	NA	2018-08-15	09:01:00	2018-08-15 09:01	Cen_jac	Panorpa_sp	Cen_jac-Panorpa_sp	1	EX5	morning	0.18194501	3	2	2	0.333333333	23	31.83333333	24.91987179	32.72115385	0.5	2	generalist
Kirchzarten	1	1	1	T4	yes	Kna_arv	Diptera	Syrphidae	Eristalis	Eristalis_tenax	Eristalis_tenax	caught	1	yes	NA	2018-08-15	09:08:00	2018-08-15 09:08	Kna_arv	Eristalis_tenax	Kna_arv-Eristalis_tenax	1	EX5	morning	0.190083125	1	2.5	2.5	1	23.75	33.5	24.91987179	32.72115385	0.76	25	generalist
Kirchzarten	1	1	1	T3	yes	Leo_his	Hemiptera	NA	NA	NA	Sternorrhyncha	caught	1	yes	NA	2018-08-15	09:16:00	2018-08-15 09:16	Leo_his	Sternorrhyncha	Leo_his-Sternorrhyncha	1	EX5	morning	0.199383828	3	3	3	0.333333333	24.5	34.83333333	24.91987179	32.72115385	NA	NA	NA
Kirchzarten	1	1	1	T3	yes	Leo_his	Diptera	Chloropidae	Trachysiphonella	Trachysiphonella_scutellata	Trachysiphonella_scutellata	caught	1	yes	NA	2018-08-15	09:16:00	2018-08-15 09:16	Leo_his	Trachysiphonella_scutellata	Leo_his-Trachysiphonella_scutellata	1	EX5	morning	0.199383828	3	3	3	0.333333333	24.5	34.83333333	24.91987179	32.72115385	0	6	non-visitor
Kirchzarten	1	1	1	C5	no	Kna_arv	Hymenoptera	Apidae	Bombus	NA	Bombus_pascuorum	ID-in-field	1	no	NA	2018-08-15	09:29:00	2018-08-15 09:29	Kna_arv	Bombus_pascuorum	Kna_arv-Bombus_pascuorum	1	EX5	morning	0.214497471	2	18	18	0.5	25.66666667	35.66666667	24.91987179	32.72115385	0.066666667	15	non-visitor
Kirchzarten	1	1	1	C5	no	Leo_his	Diptera	Syrphidae	Chrysotoxum	Chrysotoxum_arcuatum	Chrysotoxum_arcuatum	caught	1	yes	NA	2018-08-15	09:29:00	2018-08-15 09:29	Leo_his	Chrysotoxum_arcuatum	Leo_his-Chrysotoxum_arcuatum	1	EX5	morning	0.214497471	18	18	18	0.055555556	25.66666667	35.66666667	24.91987179	32.72115385	1	1	specialist
Kirchzarten	1	1	1	C5	no	Kna_arv	Diptera	Syrphidae	Eristalis	Eristalis_tenax	Eristalis_tenax	caught	1	yes	NA	2018-08-15	09:29:00	2018-08-15 09:29	Kna_arv	Eristalis_tenax	Kna_arv-Eristalis_tenax	1	EX5	morning	0.214497471	2	18	18	0.5	25.66666667	35.66666667	24.91987179	32.72115385	0.76	25	generalist
Kirchzarten	1	1	1	C5	no	Leo_his	Hymenoptera	Apidae	Lasioglossum	Lasioglossum_leucozonium	Lasioglossum_leucozonium	caught	1	yes	NA	2018-08-15	09:29:00	2018-08-15 09:29	Leo_his	Lasioglossum_leucozonium	Leo_his-Lasioglossum_leucozonium	1	EX5	morning	0.214497471	18	18	18	0.055555556	25.66666667	35.66666667	24.91987179	32.72115385	0.95	20	specialist
Kirchzarten	1	1	1	C5	no	Leo_his	Hymenoptera	Apidae	Lasioglossum	Lasioglossum_malachurum	Lasioglossum_malachurum	caught	1	yes	NA	2018-08-15	09:29:00	2018-08-15 09:29	Leo_his	Lasioglossum_malachurum	Leo_his-Lasioglossum_malachurum	1	EX5	morning	0.214497471	18	18	18	0.055555556	25.66666667	35.66666667	24.91987179	32.72115385	0.966666667	30	specialist
Kirchzarten	1	1	1	T5	yes	Leo_his	Diptera	Syrphidae	Sphaerophoria	Sphaerophoria_scripta	Sphaerophoria_scripta	caught	1	yes	NA	2018-08-15	09:38:00	2018-08-15 09:38	Leo_his	Sphaerophoria_scripta	Leo_his-Sphaerophoria_scripta	1	EX5	morning	0.224960763	5.5	5.5	5.5	0.181818182	26	35.5	24.91987179	32.72115385	0.578947368	76	generalist
Kirchzarten	1	1	2	C1	no	Cen_jac	Hymenoptera	Apidae	Apis	Apis_mellifera	Apis_mellifera	ID-in-field	1	no	NA	2018-08-15	10:31:00	2018-08-15 10:31	Cen_jac	Apis_mellifera	Cen_jac-Apis_mellifera	1	EX5	morning	0.286577922	6	6	6	0.166666667	28.16666667	38	29.51666667	38.46666667	0.524216524	351	generalist
Kirchzarten	1	1	2	C1	no	Cen_jac	Hymenoptera	Apidae	Halictus	Halictus_scabiosae	Halictus_scabiosae	ID-in-field	1	no	NA	2018-08-15	10:31:00	2018-08-15 10:31	Cen_jac	Halictus_scabiosae	Cen_jac-Halictus_scabiosae	1	EX5	morning	0.286577922	6	6	6	0.166666667	28.16666667	38	29.51666667	38.46666667	0.479166667	48	generalist
Kirchzarten	1	1	2	C1	no	Leo_his	Hymenoptera	Apidae	Lasioglossum	Lasioglossum_villosulum	Lasioglossum_villosulum	caught	1	yes	NA	2018-08-15	10:31:00	2018-08-15 10:31	Leo_his	Lasioglossum_villosulum	Leo_his-Lasioglossum_villosulum	1	EX5	morning	0.286577922	6	6	6	0.166666667	28.16666667	38	29.51666667	38.46666667	0.9375	16	specialist
Kirchzarten	1	1	2	C1	no	Leo_his	Hymenoptera	Apidae	Lasioglossum	Lasioglossum_villosulum	Lasioglossum_villosulum	caught	1	yes	NA	2018-08-15	10:31:00	2018-08-15 10:31	Leo_his	Lasioglossum_villosulum	Leo_his-Lasioglossum_villosulum	1	EX5	morning	0.286577922	6	6	6	0.166666667	28.16666667	38	29.51666667	38.46666667	0.9375	16	specialist
Kirchzarten	1	1	2	C1	no	Cen_jac	Hymenoptera	Apidae	Bombus	NA	NA	caught	1	yes	NA	2018-08-15	10:31:00	2018-08-15 10:31	Cen_jac	NA	NA	1	EX5	morning	0.286577922	6	6	6	0.166666667	28.16666667	38	29.51666667	38.46666667	NA	NA	NA
Kirchzarten	1	1	2	C1	no	Leo_his	Hymenoptera	Apidae	Panurgus	Panurgus_calcaratus	Panurgus_calcaratus	caught	1	yes	NA	2018-08-15	10:31:00	2018-08-15 10:31	Leo_his	Panurgus_calcaratus	Leo_his-Panurgus_calcaratus	1	EX5	morning	0.286577922	6	6	6	0.166666667	28.16666667	38	29.51666667	38.46666667	1	10	specialist
Kirchzarten	1	1	2	C1	no	Leo_his	Lepidoptera	Crambidae	NA	NA	Pyraustinae?	caught	1	yes	NA	2018-08-15	10:31:00	2018-08-15 10:31	Leo_his	Pyraustinae?	Leo_his-Pyraustinae?	1	EX5	morning	0.286577922	6	6	6	0.166666667	28.16666667	38	29.51666667	38.46666667	0.444444444	9	generalist
Kirchzarten	1	1	2	T1	yes	Leo_his	Hymenoptera	Apidae	Apis	Apis_mellifera	Apis_mellifera	ID-in-field	3	no	NA	2018-08-15	10:41:00	2018-08-15 10:41	Leo_his	Apis_mellifera	Leo_his-Apis_mellifera	3	EX5	morning	0.298203802	9	9	9	0.333333333	28.5	38.33333333	29.51666667	38.46666667	0.524216524	351	generalist
Kirchzarten	1	1	2	T1	yes	Leo_his	Hymenoptera	Apidae	Halictus	Halictus_tumulorum	Halictus_tumulorum	caught	1	yes	NA	2018-08-15	10:41:00	2018-08-15 10:41	Leo_his	Halictus_tumulorum	Leo_his-Halictus_tumulorum	1	EX5	morning	0.298203802	9	9	9	0.111111111	28.5	38.33333333	29.51666667	38.46666667	0.121212121	33	generalist
Kirchzarten	1	1	2	T1	yes	Leo_his	Hymenoptera	Apidae	Lasioglossum	Lasioglossum_villosulum	Lasioglossum_villosulum	caught	1	yes	NA	2018-08-15	10:41:00	2018-08-15 10:41	Leo_his	Lasioglossum_villosulum	Leo_his-Lasioglossum_villosulum	1	EX5	morning	0.298203802	9	9	9	0.111111111	28.5	38.33333333	29.51666667	38.46666667	0.9375	16	specialist
Kirchzarten	1	1	2	T1	yes	Leo_his	Lepidoptera	Lycaenidae	Lycaena	Lycaena_phlaeas	Lycaena_phlaeas	photographed	1	no	NA	2018-08-15	10:41:00	2018-08-15 10:41	Leo_his	Lycaena_phlaeas	Leo_his-Lycaena_phlaeas	1	EX5	morning	0.298203802	9	9	9	0.111111111	28.5	38.33333333	29.51666667	38.46666667	0	3	non-visitor
Kirchzarten	1	1	2	T1	yes	Leo_his	Diptera	Syrphidae	Myathropa	Myathropa_florea	Myathropa_florea	caught	1	yes	NA	2018-08-15	10:41:00	2018-08-15 10:41	Leo_his	Myathropa_florea	Leo_his-Myathropa_florea	1	EX5	morning	0.298203802	9	9	9	0.111111111	28.5	38.33333333	29.51666667	38.46666667	0.6	5	generalist
Kirchzarten	1	1	2	C2	no	Leo_his	Hymenoptera	Apidae	Apis	Apis_mellifera	Apis_mellifera	ID-in-field	1	no	NA	2018-08-15	10:51:00	2018-08-15 10:51	Leo_his	Apis_mellifera	Leo_his-Apis_mellifera	1	EX5	morning	0.309829681	7	7	7	0.142857143	29	38.5	29.51666667	38.46666667	0.524216524	351	generalist
Kirchzarten	1	1	2	C2	no	Leo_his	Hymenoptera	Apidae	Panurgus	Panurgus_calcaratus	Panurgus_calcaratus	caught	1	yes	NA	2018-08-15	10:51:00	2018-08-15 10:51	Leo_his	Panurgus_calcaratus	Leo_his-Panurgus_calcaratus	1	EX5	morning	0.309829681	7	7	7	0.142857143	29	38.5	29.51666667	38.46666667	1	10	specialist
Kirchzarten	1	1	2	T2	yes	Leo_his	Hymenoptera	Apidae	Apis	Apis_mellifera	Apis_mellifera	ID-in-field	1	no	NA	2018-08-15	10:58:00	2018-08-15 10:58	Leo_his	Apis_mellifera	Leo_his-Apis_mellifera	1	EX5	morning	0.317967796	4.5	4.5	4.5	0.222222222	29	38.5	29.51666667	38.46666667	0.524216524	351	generalist
Kirchzarten	1	1	2	C3	no	Leo_his	Diptera	Syrphidae	Myathropa	Myathropa_florea	Myathropa_florea	caught	1	yes	NA	2018-08-15	11:04:00	2018-08-15 11:04	Leo_his	Myathropa_florea	Leo_his-Myathropa_florea	1	EX5	morning	0.324943324	3	3	3	0.333333333	29	38.16666667	29.51666667	38.46666667	0.6	5	generalist
Kirchzarten	1	1	2	C4	no	Leo_his	Hymenoptera	Apidae	Apis	Apis_mellifera	Apis_mellifera	ID-in-field	2	no	NA	2018-08-15	11:11:00	2018-08-15 11:11	Leo_his	Apis_mellifera	Leo_his-Apis_mellifera	2	EX5	morning	0.333081439	5	5	5	0.4	28.83333333	37.83333333	29.51666667	38.46666667	0.524216524	351	generalist
Kirchzarten	1	1	2	C4	no	Leo_his	Hymenoptera	Apidae	Lasioglossum	Lasioglossum_calceatum	Lasioglossum_calceatum	caught	1	yes	NA	2018-08-15	11:11:00	2018-08-15 11:11	Leo_his	Lasioglossum_calceatum	Leo_his-Lasioglossum_calceatum	1	EX5	morning	0.333081439	5	5	5	0.2	28.83333333	37.83333333	29.51666667	38.46666667	0.636363636	11	generalist
Kirchzarten	1	1	2	C4	no	Leo_his	Hymenoptera	Apidae	Panurgus	Panurgus_calcaratus	Panurgus_calcaratus	caught	1	yes	NA	2018-08-15	11:11:00	2018-08-15 11:11	Leo_his	Panurgus_calcaratus	Leo_his-Panurgus_calcaratus	1	EX5	morning	0.333081439	5	5	5	0.2	28.83333333	37.83333333	29.51666667	38.46666667	1	10	specialist
Kirchzarten	1	1	2	T4	yes	Leo_his	Hymenoptera	Apidae	Panurgus	Panurgus_calcaratus	Panurgus_calcaratus	caught	1	yes	NA	2018-08-15	11:19:00	2018-08-15 11:19	Leo_his	Panurgus_calcaratus	Leo_his-Panurgus_calcaratus	1	EX5	morning	0.342382143	4	4	4	0.25	28.66666667	37.33333333	29.51666667	38.46666667	1	10	specialist
Kirchzarten	1	1	2	T4	yes	Leo_his	Hymenoptera	Apidae	Panurgus	Panurgus_calcaratus	Panurgus_calcaratus	caught	1	yes	NA	2018-08-15	11:19:00	2018-08-15 11:19	Leo_his	Panurgus_calcaratus	Leo_his-Panurgus_calcaratus	1	EX5	morning	0.342382143	4	4	4	0.25	28.66666667	37.33333333	29.51666667	38.46666667	1	10	specialist
Kirchzarten	1	1	2	T3	yes	Leu_vul	Diptera	Tachinidae	Eriothrix	Eriothrix_rufomaculatus	Eriothrix_rufomaculatus	caught	1	yes	NA	2018-08-15	11:27:00	2018-08-15 11:27	Leu_vul	Eriothrix_rufomaculatus	Leu_vul-Eriothrix_rufomaculatus	1	EX5	morning	0.351682846	1	6	6	1	28.83333333	37.66666667	29.51666667	38.46666667	0	7	non-visitor
Kirchzarten	1	1	2	T3	yes	Cen_jac	Hymenoptera	Apidae	Halictus	Halictus_simplex	Halictus_simplex	caught	1	yes	NA	2018-08-15	11:27:00	2018-08-15 11:27	Cen_jac	Halictus_simplex	Cen_jac-Halictus_simplex	1	EX5	morning	0.351682846	6	6	6	0.166666667	28.83333333	37.66666667	29.51666667	38.46666667	0.75	8	generalist
Kirchzarten	1	1	2	T3	yes	Leo_his	Hymenoptera	Apidae	Panurgus	Panurgus_calcaratus	Panurgus_calcaratus	caught	1	yes	NA	2018-08-15	11:27:00	2018-08-15 11:27	Leo_his	Panurgus_calcaratus	Leo_his-Panurgus_calcaratus	1	EX5	morning	0.351682846	6	6	6	0.166666667	28.83333333	37.66666667	29.51666667	38.46666667	1	10	specialist
Kirchzarten	1	1	2	T3	yes	Leo_his	Hymenoptera	Apidae	Panurgus	Panurgus_calcaratus	Panurgus_calcaratus	caught	1	yes	NA	2018-08-15	11:27:00	2018-08-15 11:27	Leo_his	Panurgus_calcaratus	Leo_his-Panurgus_calcaratus	1	EX5	morning	0.351682846	6	6	6	0.166666667	28.83333333	37.66666667	29.51666667	38.46666667	1	10	specialist
Kirchzarten	1	1	2	T3	yes	Leu_vul	Diptera	Chloropidae	Polyodaspis	Polyodaspis_ruficornis	Polyodaspis_ruficornis	caught	1	yes	NA	2018-08-15	11:27:00	2018-08-15 11:27	Leu_vul	Polyodaspis_ruficornis	Leu_vul-Polyodaspis_ruficornis	1	EX5	morning	0.351682846	1	6	6	1	28.83333333	37.66666667	29.51666667	38.46666667	0.5	4	generalist
Kirchzarten	1	1	2	T3	yes	Leu_vul	Diptera	Chloropidae	Polyodaspis	Polyodaspis_ruficornis	Polyodaspis_ruficornis	caught	1	yes	NA	2018-08-15	11:27:00	2018-08-15 11:27	Leu_vul	Polyodaspis_ruficornis	Leu_vul-Polyodaspis_ruficornis	1	EX5	morning	0.351682846	1	6	6	1	28.83333333	37.66666667	29.51666667	38.46666667	0.5	4	generalist
Kirchzarten	1	1	2	T3	yes	Leo_his	Lepidoptera	Crambidae	NA	NA	Pyraustinae?	caught	1	yes	NA	2018-08-15	11:27:00	2018-08-15 11:27	Leo_his	Pyraustinae?	Leo_his-Pyraustinae?	1	EX5	morning	0.351682846	6	6	6	0.166666667	28.83333333	37.66666667	29.51666667	38.46666667	0.444444444	9	generalist
Kirchzarten	1	1	2	T3	yes	Leu_vul	Diptera	Chloropidae	Trachysiphonella	Trachysiphonella_scutellata	Trachysiphonella_scutellata	caught	1	yes	NA	2018-08-15	11:27:00	2018-08-15 11:27	Leu_vul	Trachysiphonella_scutellata	Leu_vul-Trachysiphonella_scutellata	1	EX5	morning	0.351682846	1	6	6	1	28.83333333	37.66666667	29.51666667	38.46666667	0	6	non-visitor
Kirchzarten	1	1	2	C5	no	Kna_arv	Hymenoptera	Apidae	Bombus	NA	Bombus_pascuorum	ID-in-field	1	no	NA	2018-08-15	11:38:00	2018-08-15 11:38	Kna_arv	Bombus_pascuorum	Kna_arv-Bombus_pascuorum	1	EX5	morning	0.364471313	2	9	9	0.5	29	37.5	29.51666667	38.46666667	0.066666667	15	non-visitor
Kirchzarten	1	1	2	C5	no	Kna_arv	Diptera	Tachinidae	Eriothrix	Eriothrix_rufomaculatus	Eriothrix_rufomaculatus	caught	1	yes	NA	2018-08-15	11:38:00	2018-08-15 11:38	Kna_arv	Eriothrix_rufomaculatus	Kna_arv-Eriothrix_rufomaculatus	1	EX5	morning	0.364471313	2	9	9	0.5	29	37.5	29.51666667	38.46666667	0	7	non-visitor
Kirchzarten	1	1	2	C5	no	Kna_arv	Diptera	Syrphidae	Eristalis	Eristalis_jugorum	Eristalis_jugorum	caught	1	yes	NA	2018-08-15	11:38:00	2018-08-15 11:38	Kna_arv	Eristalis_jugorum	Kna_arv-Eristalis_jugorum	1	EX5	morning	0.364471313	2	9	9	0.5	29	37.5	29.51666667	38.46666667	0	4	non-visitor
Kirchzarten	1	1	2	C5	no	Leo_his	Diptera	Syrphidae	Eristalis	Eristalis_tenax	Eristalis_tenax	caught	1	yes	NA	2018-08-15	11:38:00	2018-08-15 11:38	Leo_his	Eristalis_tenax	Leo_his-Eristalis_tenax	1	EX5	morning	0.364471313	9	9	9	0.111111111	29	37.5	29.51666667	38.46666667	0.76	25	generalist
Kirchzarten	1	1	2	C5	no	Leo_his	Lepidoptera	Nymphalidae	Maniola	NA	Maniola_jurtina	photographed	1	no	NA	2018-08-15	11:38:00	2018-08-15 11:38	Leo_his	Maniola_jurtina	Leo_his-Maniola_jurtina	1	EX5	morning	0.364471313	9	9	9	0.111111111	29	37.5	29.51666667	38.46666667	1	2	specialist
Kirchzarten	1	1	2	T5	yes	Cen_jac	Hymenoptera	Apidae	Bombus	NA	Bombus_pascuorum	ID-in-field	1	no	NA	2018-08-15	11:48:00	2018-08-15 11:48	Cen_jac	Bombus_pascuorum	Cen_jac-Bombus_pascuorum	1	EX5	morning	0.376097192	3	5.5	5.5	0.333333333	29.5	37.75	29.51666667	38.46666667	0.066666667	15	non-visitor
Kirchzarten	1	1	2	T5	yes	Cen_jac	Hymenoptera	Apidae	Bombus	NA	Bombus_pascuorum	ID-in-field	1	no	NA	2018-08-15	11:48:00	2018-08-15 11:48	Cen_jac	Bombus_pascuorum	Cen_jac-Bombus_pascuorum	1	EX5	morning	0.376097192	3	5.5	5.5	0.333333333	29.5	37.75	29.51666667	38.46666667	0.066666667	15	non-visitor
Kirchzarten	1	1	2	T5	yes	Leo_his	Diptera	Syrphidae	Eristalis	Eristalis_tenax	Eristalis_tenax	caught	1	yes	NA	2018-08-15	11:48:00	2018-08-15 11:48	Leo_his	Eristalis_tenax	Leo_his-Eristalis_tenax	1	EX5	morning	0.376097192	5.5	5.5	5.5	0.181818182	29.5	37.75	29.51666667	38.46666667	0.76	25	generalist
Kirchzarten	1	1	2	T5	yes	Leo_his	Diptera	Syrphidae	Sphaerophoria	NA	Sphaerophoria_spec	caught	1	yes	NA	2018-08-15	11:48:00	2018-08-15 11:48	Leo_his	NA	Leo_his-Sphaerophoria_spec	1	EX5	morning	0.376097192	5.5	5.5	5.5	0.181818182	29.5	37.75	29.51666667	38.46666667	NA	NA	NA
Kirchzarten	1	1	3	T1	yes	Gal_mol	Hymenoptera	Braconidae	NA	NA	Braconidae1	caught	1	yes	NA	2018-08-15	12:47:00	2018-08-15 12:47	Gal_mol	Braconidae1	Gal_mol-Braconidae1	1	EX5	afternoon	0.44468988	NA	NA	NA	NA	31.33333333	40.83333333	32.05	41.875	0	1	non-visitor
Kirchzarten	1	1	3	T2	yes	Cen_jac	Hymenoptera	Apidae	Halictus	Halictus_scabiosae	Halictus_scabiosae	ID-in-field	1	no	NA	2018-08-15	12:55:00	2018-08-15 12:55	Cen_jac	Halictus_scabiosae	Cen_jac-Halictus_scabiosae	1	EX5	afternoon	0.453990583	2	NA	NA	0.5	31.5	40.5	32.05	41.875	0.479166667	48	generalist
Kirchzarten	1	1	3	C2	no	Leo_his	Lepidoptera	Lycaenidae	Polyommatus	NA	Polyommatus_icarus	photographed	1	no	NA	2018-08-15	13:00:00	2018-08-15 13:00	Leo_his	Polyommatus_icarus	Leo_his-Polyommatus_icarus	1	EX5	afternoon	0.459803523	2	2	2	0.5	31.5	40.66666667	32.05	41.875	0.5	2	generalist
Kirchzarten	1	1	3	C3	no	Leu_vul	Hymenoptera	Chrysididae	NA	NA	Chrysididae_small	caught	1	yes	NA	2018-08-15	13:08:00	2018-08-15 13:08	Leu_vul	Chrysididae_small	Leu_vul-Chrysididae_small	1	EX5	afternoon	0.469104226	4	0.5	0.5	0.25	31.75	41.75	32.05	41.875	0	1	non-visitor
Kirchzarten	1	1	3	C3	no	Leu_vul	Diptera	NA	NA	NA	NA	caught	1	yes	NA	2018-08-15	13:08:00	2018-08-15 13:08	Leu_vul	NA	NA	1	EX5	afternoon	0.469104226	4	0.5	0.5	0.25	31.75	41.75	32.05	41.875	NA	NA	NA
Kirchzarten	1	1	3	T4	yes	Leu_vul	Diptera	Chloropidae	Polyodaspis	Polyodaspis_ruficornis	Polyodaspis_ruficornis	caught	1	yes	NA	2018-08-15	13:17:00	2018-08-15 13:17	Leu_vul	Polyodaspis_ruficornis	Leu_vul-Polyodaspis_ruficornis	1	EX5	afternoon	0.479567517	1	NA	NA	1	32	42.33333333	32.05	41.875	0.5	4	generalist
Kirchzarten	1	1	3	T4	yes	Leu_vul	Diptera	Chloropidae	Trachysiphonella	Trachysiphonella_scutellata	Trachysiphonella_scutellata	caught	3	yes	NA	2018-08-15	13:17:00	2018-08-15 13:17	Leu_vul	Trachysiphonella_scutellata	Leu_vul-Trachysiphonella_scutellata	3	EX5	afternoon	0.479567517	1	NA	NA	3	32	42.33333333	32.05	41.875	0	6	non-visitor
Kirchzarten	1	1	3	T4	yes	Leu_vul	Diptera	Chloropidae	Trachysiphonella	Trachysiphonella_scutellata	Trachysiphonella_scutellata	caught	2	yes	NA	2018-08-15	13:17:00	2018-08-15 13:17	Leu_vul	Trachysiphonella_scutellata	Leu_vul-Trachysiphonella_scutellata	2	EX5	afternoon	0.479567517	1	NA	NA	2	32	42.33333333	32.05	41.875	0	6	non-visitor
Kirchzarten	1	1	3	T3	yes	Cen_jac	Hymenoptera	Apidae	Bombus	NA	Bombus_pascuorum	ID-in-field	2	no	NA	2018-08-15	13:24:00	2018-08-15 13:24	Cen_jac	Bombus_pascuorum	Cen_jac-Bombus_pascuorum	2	EX5	afternoon	0.487705633	5	NA	NA	0.4	32	42.33333333	32.05	41.875	0.066666667	15	non-visitor
Kirchzarten	1	1	3	T3	yes	Cen_jac	Hymenoptera	Apidae	Bombus	NA	Bombus_sylvarum	ID-in-field	1	no	NA	2018-08-15	13:24:00	2018-08-15 13:24	Cen_jac	Bombus_sylvarum	Cen_jac-Bombus_sylvarum	1	EX5	afternoon	0.487705633	5	NA	NA	0.2	32	42.33333333	32.05	41.875	0	23	non-visitor
Kirchzarten	1	1	3	C4	no	Cen_jac	Hymenoptera	Apidae	Bombus	Bombus_lucorum	Bombus_lucorum	caught	1	yes	NA	2018-08-15	13:30:00	2018-08-15 13:30	Cen_jac	Bombus_lucorum	Cen_jac-Bombus_lucorum	1	EX5	afternoon	0.49468116	2	NA	NA	0.5	32	42	32.05	41.875	0.5	2	generalist
Kirchzarten	1	1	3	T5	yes	Cen_jac	Hymenoptera	Apidae	Bombus	NA	Bombus_pascuorum	ID-in-field	1	no	NA	2018-08-15	13:37:00	2018-08-15 13:37	Cen_jac	Bombus_pascuorum	Cen_jac-Bombus_pascuorum	1	EX5	afternoon	0.502819276	4	NA	NA	0.25	32	41.66666667	32.05	41.875	0.066666667	15	non-visitor
Kirchzarten	1	1	3	T5	yes	Cen_jac	Hymenoptera	Apidae	Halictus	Halictus_scabiosae	Halictus_scabiosae	ID-in-field	1	no	NA	2018-08-15	13:37:00	2018-08-15 13:37	Cen_jac	Halictus_scabiosae	Cen_jac-Halictus_scabiosae	1	EX5	afternoon	0.502819276	4	NA	NA	0.25	32	41.66666667	32.05	41.875	0.479166667	48	generalist
Kirchzarten	1	1	4	T1	yes	Cen_jac	Hymenoptera	Apidae	Halictus	Halictus_scabiosae	Halictus_scabiosae	ID-in-field	1	no	NA	2018-08-15	14:28:00	2018-08-15 14:28	Cen_jac	Halictus_scabiosae	Cen_jac-Halictus_scabiosae	1	EX5	afternoon	0.56211126	3	NA	NA	0.333333333	32.5	41.5	32.88301282	42.0625	0.479166667	48	generalist
Kirchzarten	1	1	4	C1	no	Cen_jac	Hymenoptera	Apidae	Apis	Apis_mellifera	Apis_mellifera	ID-in-field	1	no	NA	2018-08-15	14:34:00	2018-08-15 14:34	Cen_jac	Apis_mellifera	Cen_jac-Apis_mellifera	1	EX5	afternoon	0.569086787	6	NA	NA	0.166666667	32	39.83333333	32.88301282	42.0625	0.524216524	351	generalist
Kirchzarten	1	1	4	C1	no	Cen_jac	Hymenoptera	Apidae	Halictus	Halictus_scabiosae	Halictus_scabiosae	ID-in-field	1	no	NA	2018-08-15	14:34:00	2018-08-15 14:34	Cen_jac	Halictus_scabiosae	Cen_jac-Halictus_scabiosae	1	EX5	afternoon	0.569086787	6	NA	NA	0.166666667	32	39.83333333	32.88301282	42.0625	0.479166667	48	generalist
Kirchzarten	1	1	4	C2	no	Cen_jac	Hymenoptera	Apidae	Bombus	Bombus_pratorum	Bombus_pratorum	caught	1	yes	NA	2018-08-15	14:39:00	2018-08-15 14:39	Cen_jac	Bombus_pratorum	Cen_jac-Bombus_pratorum	1	EX5	afternoon	0.574899727	3	1	1	0.333333333	31.83333333	39.66666667	32.88301282	42.0625	0	3	non-visitor
Kirchzarten	1	1	4	C2	no	Cen_jac	Diptera	Syrphidae	Eristalis	Eristalis_tenax	Eristalis_tenax	caught	1	yes	NA	2018-08-15	14:39:00	2018-08-15 14:39	Cen_jac	Eristalis_tenax	Cen_jac-Eristalis_tenax	1	EX5	afternoon	0.574899727	3	1	1	0.333333333	31.83333333	39.66666667	32.88301282	42.0625	0.76	25	generalist
Kirchzarten	1	1	4	C2	no	Cen_jac	Lepidoptera	Lycaenidae	Lycaena	Lycaena_phlaeas	Lycaena_phlaeas	photographed	1	no	NA	2018-08-15	14:39:00	2018-08-15 14:39	Cen_jac	Lycaena_phlaeas	Cen_jac-Lycaena_phlaeas	1	EX5	afternoon	0.574899727	3	1	1	0.333333333	31.83333333	39.66666667	32.88301282	42.0625	0	3	non-visitor
Kirchzarten	1	1	4	C2	no	Cen_jac	Lepidoptera	Lycaenidae	Polyommatus	NA	Polyommatus_icarus	photographed	1	no	NA	2018-08-15	14:39:00	2018-08-15 14:39	Cen_jac	Polyommatus_icarus	Cen_jac-Polyommatus_icarus	1	EX5	afternoon	0.574899727	3	1	1	0.333333333	31.83333333	39.66666667	32.88301282	42.0625	0.5	2	generalist
Kirchzarten	1	1	4	C3	no	Leu_vul	Hymenoptera	Chrysididae	NA	NA	Chrysididae_large	caught	1	yes	NA	2018-08-15	14:49:00	2018-08-15 14:49	Leu_vul	Chrysididae_large	Leu_vul-Chrysididae_large	1	EX5	afternoon	0.586525606	3	NA	NA	0.333333333	32.33333333	41.5	32.88301282	42.0625	0	1	non-visitor
Kirchzarten	1	1	4	C3	no	Leu_vul	Diptera	NA	NA	NA	NA	caught	1	yes	NA	2018-08-15	14:49:00	2018-08-15 14:49	Leu_vul	NA	NA	1	EX5	afternoon	0.586525606	3	NA	NA	0.333333333	32.33333333	41.5	32.88301282	42.0625	NA	NA	NA
Kirchzarten	1	1	4	T3	yes	Cen_jac	Hymenoptera	Apidae	Halictus	Halictus_scabiosae	Halictus_scabiosae	ID-in-field	1	no	NA	2018-08-15	15:04:00	2018-08-15 15:04	Cen_jac	Halictus_scabiosae	Cen_jac-Halictus_scabiosae	1	EX5	afternoon	0.603964425	6	NA	NA	0.166666667	33	42.83333333	32.88301282	42.0625	0.479166667	48	generalist
Kirchzarten	1	1	4	T3	yes	Cen_jac	Hymenoptera	Apidae	Halictus	Halictus_tumulorum	Halictus_tumulorum	caught	1	yes	NA	2018-08-15	15:04:00	2018-08-15 15:04	Cen_jac	Halictus_tumulorum	Cen_jac-Halictus_tumulorum	1	EX5	afternoon	0.603964425	6	NA	NA	0.166666667	33	42.83333333	32.88301282	42.0625	0.121212121	33	generalist
Kirchzarten	1	1	4	T3	yes	Leu_vul	Diptera	Chloropidae	Polyodaspis	Polyodaspis_ruficornis	Polyodaspis_ruficornis	caught	1	yes	NA	2018-08-15	15:04:00	2018-08-15 15:04	Leu_vul	Polyodaspis_ruficornis	Leu_vul-Polyodaspis_ruficornis	1	EX5	afternoon	0.603964425	1	NA	NA	1	33	42.83333333	32.88301282	42.0625	0.5	4	generalist
Kirchzarten	1	1	4	T5	yes	Cen_jac	Hymenoptera	Apidae	Bombus	NA	Bombus_pascuorum	ID-in-field	1	no	NA	2018-08-15	15:11:00	2018-08-15 15:11	Cen_jac	Bombus_pascuorum	Cen_jac-Bombus_pascuorum	1	EX5	afternoon	0.61210254	4	NA	NA	0.25	33	42.5	32.88301282	42.0625	0.066666667	15	non-visitor
Kirchzarten	1	1	4	T5	yes	Cen_jac	Hymenoptera	Apidae	Halictus	Halictus_scabiosae	Halictus_scabiosae	ID-in-field	1	no	NA	2018-08-15	15:11:00	2018-08-15 15:11	Cen_jac	Halictus_scabiosae	Cen_jac-Halictus_scabiosae	1	EX5	afternoon	0.61210254	4	NA	NA	0.25	33	42.5	32.88301282	42.0625	0.479166667	48	generalist
Kirchzarten	1	1	4	C4	no	Cen_jac	Hymenoptera	Apidae	Halictus	Halictus_tumulorum	Halictus_tumulorum	caught	1	yes	NA	2018-08-15	15:18:00	2018-08-15 15:18	Cen_jac	Halictus_tumulorum	Cen_jac-Halictus_tumulorum	1	EX5	afternoon	0.620240656	2	1	1	0.5	32.5	40.5	32.88301282	42.0625	0.121212121	33	generalist
Kirchzarten	1	1	4	C5	no	Kna_arv	Hymenoptera	Apidae	Bombus	NA	Bombus_sylvarum	ID-in-field	1	no	NA	2018-08-15	15:30:00	2018-08-15 15:30	Kna_arv	Bombus_sylvarum	Kna_arv-Bombus_sylvarum	1	EX5	afternoon	0.634191711	2	NA	NA	0.5	33	42.83333333	32.88301282	42.0625	0	23	non-visitor
Kirchzarten	1	1	4	C5	no	Kna_arv	Coleoptera	Oedemeridae	Oederma	NA	Oederma_grey	caught	1	yes	NA	2018-08-15	15:30:00	2018-08-15 15:30	Kna_arv	Oedemera_grey	Kna_arv-Oederma_grey	1	EX5	afternoon	0.634191711	2	NA	NA	0.5	33	42.83333333	32.88301282	42.0625	0.333333333	3	generalist
Kirchzarten	1	2	1	C1	no	Leo_his	Hemiptera	Miridae	NA	NA	Miridae2	caught	1	yes	NA	2018-08-16	08:48:00	2018-08-16 08:48	Leo_his	Miridae2	Leo_his-Miridae2	1	EX5	morning	0.165843413	4.5	4.5	4.5	0.222222222	22.75	30.75	24.80357143	31.91666667	1	1	specialist
Kirchzarten	1	2	1	C1	no	Leo_his	Hymenoptera	Apidae	Panurgus	Panurgus_calcaratus	Panurgus_calcaratus	caught	1	yes	NA	2018-08-16	08:48:00	2018-08-16 08:48	Leo_his	Panurgus_calcaratus	Leo_his-Panurgus_calcaratus	1	EX5	morning	0.165843413	4.5	4.5	4.5	0.222222222	22.75	30.75	24.80357143	31.91666667	1	10	specialist
Kirchzarten	1	2	1	C2	no	Leo_his	Diptera	Syrphidae	Eristalis	Eristalis_tenax	Eristalis_tenax	caught	1	yes	NA	2018-08-16	08:56:00	2018-08-16 08:56	Leo_his	Eristalis_tenax	Leo_his-Eristalis_tenax	1	EX5	morning	0.175177939	7	7	7	0.142857143	23.33333333	31.5	24.80357143	31.91666667	0.76	25	generalist
Kirchzarten	1	2	1	C4	no	Leo_his	Hymenoptera	Apidae	Apis	Apis_mellifera	Apis_mellifera	ID-in-field	2	no	NA	2018-08-16	09:03:00	2018-08-16 09:03	Leo_his	Apis_mellifera	Leo_his-Apis_mellifera	2	EX5	morning	0.18334565	8	8	8	0.25	23.75	32.25	24.80357143	31.91666667	0.524216524	351	generalist
Kirchzarten	1	2	1	C4	no	Leo_his	Diptera	Syrphidae	Eristalis	Eristalis_tenax	Eristalis_tenax	caught	1	yes	NA	2018-08-16	09:03:00	2018-08-16 09:03	Leo_his	Eristalis_tenax	Leo_his-Eristalis_tenax	1	EX5	morning	0.18334565	8	8	8	0.125	23.75	32.25	24.80357143	31.91666667	0.76	25	generalist
Kirchzarten	1	2	1	C4	no	Leo_his	Diptera	Calliphoridae	Stomorhina	Stomorhina_lunata	Stomorhina_lunata	caught	1	yes	NA	2018-08-16	09:03:00	2018-08-16 09:03	Leo_his	Stomorhina_lunata	Leo_his-Stomorhina_lunata	1	EX5	morning	0.18334565	8	8	8	0.125	23.75	32.25	24.80357143	31.91666667	1	1	specialist
Kirchzarten	1	2	1	C3	no	Leo_his	Hymenoptera	Apidae	Lasioglossum	Lasioglossum_villosulum	Lasioglossum_villosulum	caught	1	yes	NA	2018-08-16	09:11:00	2018-08-16 09:11	Leo_his	Lasioglossum_villosulum	Leo_his-Lasioglossum_villosulum	1	EX5	morning	0.192680176	4.5	4.5	4.5	0.222222222	24.16666667	32.83333333	24.80357143	31.91666667	0.9375	16	specialist
Kirchzarten	1	2	1	C3	no	Leo_his	Hymenoptera	Apidae	Lasioglossum	Lasioglossum_villosulum	Lasioglossum_villosulum	caught	1	yes	NA	2018-08-16	09:11:00	2018-08-16 09:11	Leo_his	Lasioglossum_villosulum	Leo_his-Lasioglossum_villosulum	1	EX5	morning	0.192680176	4.5	4.5	4.5	0.222222222	24.16666667	32.83333333	24.80357143	31.91666667	0.9375	16	specialist
Kirchzarten	1	2	1	C3	no	Leu_vul	Diptera	Chloropidae	Trachysiphonella	Trachysiphonella_scutellata	Trachysiphonella_scutellata	caught	1	yes	NA	2018-08-16	09:11:00	2018-08-16 09:11	Leu_vul	Trachysiphonella_scutellata	Leu_vul-Trachysiphonella_scutellata	1	EX5	morning	0.192680176	4	4.5	4.5	0.25	24.16666667	32.83333333	24.80357143	31.91666667	0	6	non-visitor
Kirchzarten	1	2	1	C5	no	Leo_his	Hymenoptera	Apidae	Apis	Apis_mellifera	Apis_mellifera	ID-in-field	2	no	NA	2018-08-16	09:20:00	2018-08-16 09:20	Leo_his	Apis_mellifera	Leo_his-Apis_mellifera	2	EX5	morning	0.203181518	13	13	13	0.153846154	24.83333333	34	24.80357143	31.91666667	0.524216524	351	generalist
Kirchzarten	1	2	1	C5	no	Leo_his	Diptera	Syrphidae	Eristalis	Eristalis_tenax	Eristalis_tenax	caught	1	yes	NA	2018-08-16	09:20:00	2018-08-16 09:20	Leo_his	Eristalis_tenax	Leo_his-Eristalis_tenax	1	EX5	morning	0.203181518	13	13	13	0.076923077	24.83333333	34	24.80357143	31.91666667	0.76	25	generalist
Kirchzarten	1	2	1	C5	no	Kna_arv	Hymenoptera	Apidae	Lasioglossum	Lasioglossum_calceatum	Lasioglossum_calceatum	caught	1	yes	NA	2018-08-16	09:20:00	2018-08-16 09:20	Kna_arv	Lasioglossum_calceatum	Kna_arv-Lasioglossum_calceatum	1	EX5	morning	0.203181518	2	13	13	0.5	24.83333333	34	24.80357143	31.91666667	0.636363636	11	generalist
Kirchzarten	1	2	1	C5	no	Kna_arv	Diptera	Syrphidae	Myathropa	Myathropa_florea	Myathropa_florea	caught	1	yes	NA	2018-08-16	09:20:00	2018-08-16 09:20	Kna_arv	Myathropa_florea	Kna_arv-Myathropa_florea	1	EX5	morning	0.203181518	2	13	13	0.5	24.83333333	34	24.80357143	31.91666667	0.6	5	generalist
Kirchzarten	1	2	1	C5	no	Leo_his	Hymenoptera	Apidae	Panurgus	Panurgus_calcaratus	Panurgus_calcaratus	caught	1	yes	NA	2018-08-16	09:20:00	2018-08-16 09:20	Leo_his	Panurgus_calcaratus	Leo_his-Panurgus_calcaratus	1	EX5	morning	0.203181518	13	13	13	0.076923077	24.83333333	34	24.80357143	31.91666667	1	10	specialist
Kirchzarten	1	2	1	C5	no	Kna_arv	Diptera	Tachinidae	Prosena	Prosena_siberita	Prosena_siberita	caught	1	yes	NA	2018-08-16	09:20:00	2018-08-16 09:20	Kna_arv	Prosena_siberita	Kna_arv-Prosena_siberita	1	EX5	morning	0.203181518	2	13	13	0.5	24.83333333	34	24.80357143	31.91666667	0	2	non-visitor
Kirchzarten	1	2	1	C5	no	Leo_his	Lepidoptera	Crambidae	NA	NA	Rhopalidae2	caught	1	yes	NA	2018-08-16	09:20:00	2018-08-16 09:20	Leo_his	Rhopalidae2	Leo_his-Rhopalidae2	1	EX5	morning	0.203181518	13	13	13	0.076923077	24.83333333	34	24.80357143	31.91666667	1	1	specialist
Kirchzarten	1	2	2	C1	no	Cen_jac	Hymenoptera	Apidae	Apis	Apis_mellifera	Apis_mellifera	ID-in-field	1	no	NA	2018-08-16	10:30:00	2018-08-16 10:30	Cen_jac	Apis_mellifera	Cen_jac-Apis_mellifera	1	EX5	morning	0.284858621	5.5	5	5	0.181818182	28	36.66666667	28.66666667	37.16666667	0.524216524	351	generalist
Kirchzarten	1	2	2	C1	no	Leo_his	Hymenoptera	Apidae	Lasioglossum	Lasioglossum_villosulum	Lasioglossum_villosulum	caught	1	yes	NA	2018-08-16	10:30:00	2018-08-16 10:30	Leo_his	Lasioglossum_villosulum	Leo_his-Lasioglossum_villosulum	1	EX5	morning	0.284858621	5	5	5	0.2	28	36.66666667	28.66666667	37.16666667	0.9375	16	specialist
Kirchzarten	1	2	2	C1	no	Leo_his	Hymenoptera	Apidae	Panurgus	Panurgus_calcaratus	Panurgus_calcaratus	caught	1	yes	NA	2018-08-16	10:30:00	2018-08-16 10:30	Leo_his	Panurgus_calcaratus	Leo_his-Panurgus_calcaratus	1	EX5	morning	0.284858621	5	5	5	0.2	28	36.66666667	28.66666667	37.16666667	1	10	specialist
Kirchzarten	1	2	2	C1	no	Leo_his	Hymenoptera	Apidae	Panurgus	Panurgus_calcaratus	Panurgus_calcaratus	caught	1	yes	NA	2018-08-16	10:30:00	2018-08-16 10:30	Leo_his	Panurgus_calcaratus	Leo_his-Panurgus_calcaratus	1	EX5	morning	0.284858621	5	5	5	0.2	28	36.66666667	28.66666667	37.16666667	1	10	specialist
Kirchzarten	1	2	2	C2	no	Leo_his	Diptera	Syrphidae	Eristalis	Eristalis_tenax	Eristalis_tenax	caught	1	yes	NA	2018-08-16	10:39:00	2018-08-16 10:39	Leo_his	Eristalis_tenax	Leo_his-Eristalis_tenax	1	EX5	morning	0.295359963	7.5	7.5	7.5	0.133333333	28	36.33333333	28.66666667	37.16666667	0.76	25	generalist
Kirchzarten	1	2	2	C2	no	Leo_his	Hymenoptera	Apidae	Halictus	Halictus_scabiosae	Halictus_scabiosae	ID-in-field	1	no	NA	2018-08-16	10:39:00	2018-08-16 10:39	Leo_his	Halictus_scabiosae	Leo_his-Halictus_scabiosae	1	EX5	morning	0.295359963	7.5	7.5	7.5	0.133333333	28	36.33333333	28.66666667	37.16666667	0.479166667	48	generalist
Kirchzarten	1	2	2	C3	no	Leo_his	Hymenoptera	Apidae	Lasioglossum	Lasioglossum_leucozonium	Lasioglossum_leucozonium	caught	1	yes	NA	2018-08-16	10:46:00	2018-08-16 10:46	Leo_his	Lasioglossum_leucozonium	Leo_his-Lasioglossum_leucozonium	1	EX5	morning	0.303527673	4.5	4.5	4.5	0.222222222	28.16666667	36.83333333	28.66666667	37.16666667	0.95	20	specialist
Kirchzarten	1	2	2	C3	no	Leo_his	Hymenoptera	Apidae	Panurgus	Panurgus_calcaratus	Panurgus_calcaratus	caught	1	yes	NA	2018-08-16	10:46:00	2018-08-16 10:46	Leo_his	Panurgus_calcaratus	Leo_his-Panurgus_calcaratus	1	EX5	morning	0.303527673	4.5	4.5	4.5	0.222222222	28.16666667	36.83333333	28.66666667	37.16666667	1	10	specialist
Kirchzarten	1	2	2	C4	no	Leo_his	Hymenoptera	Apidae	Apis	Apis_mellifera	Apis_mellifera	ID-in-field	2	no	NA	2018-08-16	10:55:00	2018-08-16 10:55	Leo_his	Apis_mellifera	Leo_his-Apis_mellifera	2	EX5	morning	0.314029015	8.5	8.5	8.5	0.235294118	29	38	28.66666667	37.16666667	0.524216524	351	generalist
Kirchzarten	1	2	2	C4	no	Leo_his	Diptera	Syrphidae	Eristalis	Eristalis_tenax	Eristalis_tenax	caught	1	yes	NA	2018-08-16	10:55:00	2018-08-16 10:55	Leo_his	Eristalis_tenax	Leo_his-Eristalis_tenax	1	EX5	morning	0.314029015	8.5	8.5	8.5	0.117647059	29	38	28.66666667	37.16666667	0.76	25	generalist
Kirchzarten	1	2	2	C4	no	Leo_his	Lepidoptera	Nymphalidae	Maniola	NA	Maniola_jurtina	photographed	1	no	NA	2018-08-16	10:55:00	2018-08-16 10:55	Leo_his	Maniola_jurtina	Leo_his-Maniola_jurtina	1	EX5	morning	0.314029015	8.5	8.5	8.5	0.117647059	29	38	28.66666667	37.16666667	1	2	specialist
Kirchzarten	1	2	2	C5	no	Leo_his	Diptera	Syrphidae	Eristalis	Eristalis_tenax	Eristalis_tenax	caught	1	yes	NA	2018-08-16	11:02:00	2018-08-16 11:02	Leo_his	Eristalis_tenax	Leo_his-Eristalis_tenax	1	EX5	morning	0.322196725	12	12	12	0.083333333	29.33333333	38.16666667	28.66666667	37.16666667	0.76	25	generalist
Kirchzarten	1	2	2	C5	no	Leo_his	Hymenoptera	Apidae	Lasioglossum	Lasioglossum_fulvicorne	Lasioglossum_fulvicorne	caught	1	yes	NA	2018-08-16	11:02:00	2018-08-16 11:02	Leo_his	Lasioglossum_fulvicorne	Leo_his-Lasioglossum_fulvicorne	1	EX5	morning	0.322196725	12	12	12	0.083333333	29.33333333	38.16666667	28.66666667	37.16666667	1	2	specialist
Kirchzarten	1	2	2	C5	no	Leo_his	Hymenoptera	Apidae	Lasioglossum	Lasioglossum_villosulum	Lasioglossum_villosulum	caught	1	yes	NA	2018-08-16	11:02:00	2018-08-16 11:02	Leo_his	Lasioglossum_villosulum	Leo_his-Lasioglossum_villosulum	1	EX5	morning	0.322196725	12	12	12	0.083333333	29.33333333	38.16666667	28.66666667	37.16666667	0.9375	16	specialist
Kirchzarten	1	2	2	C5	no	Leo_his	Hymenoptera	Apidae	Lasioglossum	Lasioglossum_villosulum	Lasioglossum_villosulum	caught	1	yes	NA	2018-08-16	11:02:00	2018-08-16 11:02	Leo_his	Lasioglossum_villosulum	Leo_his-Lasioglossum_villosulum	1	EX5	morning	0.322196725	12	12	12	0.083333333	29.33333333	38.16666667	28.66666667	37.16666667	0.9375	16	specialist
Kirchzarten	1	2	2	C5	no	Leo_his	Diptera	Chloropidae	Polyodaspis	Polyodaspis_ruficornis	Polyodaspis_ruficornis	caught	1	yes	NA	2018-08-16	11:02:00	2018-08-16 11:02	Leo_his	Polyodaspis_ruficornis	Leo_his-Polyodaspis_ruficornis	1	EX5	morning	0.322196725	12	12	12	0.083333333	29.33333333	38.16666667	28.66666667	37.16666667	0.5	4	generalist
Kirchzarten	1	2	2	C5	no	Leo_his	Lepidoptera	Crambidae	NA	NA	Pyraustinae?	caught	1	yes	NA	2018-08-16	11:02:00	2018-08-16 11:02	Leo_his	Pyraustinae?	Leo_his-Pyraustinae?	1	EX5	morning	0.322196725	12	12	12	0.083333333	29.33333333	38.16666667	28.66666667	37.16666667	0.444444444	9	generalist
Kirchzarten	1	2	2	C5	no	Leo_his	Diptera	Syrphidae	Syrphus	NA	Syrphus_vitipennis/torvus	caught	1	yes	NA	2018-08-16	11:02:00	2018-08-16 11:02	Leo_his	Syrphus_torvus	Leo_his-Syrphus_vitipennis/torvus	1	EX5	morning	0.322196725	12	12	12	0.083333333	29.33333333	38.16666667	28.66666667	37.16666667	1	2	specialist
Kirchzarten	1	2	3	T1	yes	Cen_jac	Hymenoptera	Apidae	Bombus	NA	Bombus_sylvarum	ID-in-field	1	no	NA	2018-08-16	12:40:00	2018-08-16 12:40	Cen_jac	Bombus_sylvarum	Cen_jac-Bombus_sylvarum	1	EX5	afternoon	0.43654467	2	6	6	0.5	31.66666667	39.66666667	32.40909091	40.5	0	23	non-visitor
Kirchzarten	1	2	3	T1	yes	Leo_his	Diptera	Syrphidae	Eristalis	Eristalis_tenax	Eristalis_tenax	caught	1	yes	NA	2018-08-16	12:40:00	2018-08-16 12:40	Leo_his	Eristalis_tenax	Leo_his-Eristalis_tenax	1	EX5	afternoon	0.43654467	6	6	6	0.166666667	31.66666667	39.66666667	32.40909091	40.5	0.76	25	generalist
Kirchzarten	1	2	3	T1	yes	Cen_jac	Hymenoptera	Apidae	Halictus	Halictus_tumulorum	Halictus_tumulorum	caught	1	yes	NA	2018-08-16	12:40:00	2018-08-16 12:40	Cen_jac	Halictus_tumulorum	Cen_jac-Halictus_tumulorum	1	EX5	afternoon	0.43654467	2	6	6	0.5	31.66666667	39.66666667	32.40909091	40.5	0.121212121	33	generalist
Kirchzarten	1	2	3	C3	no	Leu_vul	Diptera	Syrphidae	Myathropa	Myathropa_florea	Myathropa_florea	caught	1	yes	NA	2018-08-16	12:48:00	2018-08-16 12:48	Leu_vul	Myathropa_florea	Leu_vul-Myathropa_florea	1	EX5	afternoon	0.445879196	4	NA	NA	0.25	32	40	32.40909091	40.5	0.6	5	generalist
Kirchzarten	1	2	3	C3	no	Leu_vul	Diptera	Chloropidae	Polyodaspis	Polyodaspis_ruficornis	Polyodaspis_ruficornis	caught	1	yes	NA	2018-08-16	12:48:00	2018-08-16 12:48	Leu_vul	Polyodaspis_ruficornis	Leu_vul-Polyodaspis_ruficornis	1	EX5	afternoon	0.445879196	4	NA	NA	0.25	32	40	32.40909091	40.5	0.5	4	generalist
Kirchzarten	1	2	3	C3	no	Leu_vul	Lepidoptera	Crambidae	NA	NA	Pyraustinae?	caught	1	yes	NA	2018-08-16	12:48:00	2018-08-16 12:48	Leu_vul	Pyraustinae?	Leu_vul-Pyraustinae?	1	EX5	afternoon	0.445879196	4	NA	NA	0.25	32	40	32.40909091	40.5	0.444444444	9	generalist
Kirchzarten	1	2	3	C3	no	Leu_vul	Diptera	Chloropidae	Trachysiphonella	Trachysiphonella_scutellata	Trachysiphonella_scutellata	caught	2	yes	NA	2018-08-16	12:48:00	2018-08-16 12:48	Leu_vul	Trachysiphonella_scutellata	Leu_vul-Trachysiphonella_scutellata	2	EX5	afternoon	0.445879196	4	NA	NA	0.5	32	40	32.40909091	40.5	0	6	non-visitor
Kirchzarten	1	2	3	T2	yes	Leo_his	Hymenoptera	Apidae	Apis	Apis_mellifera	Apis_mellifera	ID-in-field	1	no	NA	2018-08-16	12:56:00	2018-08-16 12:56	Leo_his	Apis_mellifera	Leo_his-Apis_mellifera	1	EX5	afternoon	0.455213722	4.5	4.5	4.5	0.222222222	32	39.83333333	32.40909091	40.5	0.524216524	351	generalist
Kirchzarten	1	2	3	T2	yes	Leo_his	Hymenoptera	Apidae	Lasioglossum	Lasioglossum_lativentre	Lasioglossum_lativentre	caught	1	yes	NA	2018-08-16	12:56:00	2018-08-16 12:56	Leo_his	Lasioglossum_lativentre	Leo_his-Lasioglossum_lativentre	1	EX5	afternoon	0.455213722	4.5	4.5	4.5	0.222222222	32	39.83333333	32.40909091	40.5	0	1	non-visitor
Kirchzarten	1	2	3	C1	no	Cen_jac	Hymenoptera	Apidae	Apis	Apis_mellifera	Apis_mellifera	ID-in-field	1	no	NA	2018-08-16	12:58:00	2018-08-16 12:58	Cen_jac	Apis_mellifera	Cen_jac-Apis_mellifera	1	EX5	afternoon	0.457547353	6	1.5	1.5	0.166666667	32	39.75	32.40909091	40.5	0.524216524	351	generalist
Kirchzarten	1	2	3	C1	no	Cen_jac	Hymenoptera	Apidae	Bombus	NA	Bombus_sylvarum	ID-in-field	2	no	NA	2018-08-16	12:58:00	2018-08-16 12:58	Cen_jac	Bombus_sylvarum	Cen_jac-Bombus_sylvarum	2	EX5	afternoon	0.457547353	6	1.5	1.5	0.333333333	32	39.75	32.40909091	40.5	0	23	non-visitor
Kirchzarten	1	2	3	T3	yes	Leo_his	Diptera	Syrphidae	Myathropa	Myathropa_florea	Myathropa_florea	caught	1	yes	NA	2018-08-16	13:04:00	2018-08-16 13:04	Leo_his	Myathropa_florea	Leo_his-Myathropa_florea	1	EX5	afternoon	0.464548248	6	6	6	0.166666667	32.16666667	40	32.40909091	40.5	0.6	5	generalist
Kirchzarten	1	2	3	T3	yes	Leu_vul	Diptera	Tachinidae	Phania	Phania_funesta	Phania_funesta	caught	1	yes	NA	2018-08-16	13:04:00	2018-08-16 13:04	Leu_vul	Phania_funesta	Leu_vul-Phania_funesta	1	EX5	afternoon	0.464548248	1	6	6	1	32.16666667	40	32.40909091	40.5	0	3	non-visitor
Kirchzarten	1	2	3	T3	yes	Leu_vul	Diptera	Chloropidae	Polyodaspis	Polyodaspis_ruficornis	Polyodaspis_ruficornis	caught	1	yes	NA	2018-08-16	13:04:00	2018-08-16 13:04	Leu_vul	Polyodaspis_ruficornis	Leu_vul-Polyodaspis_ruficornis	1	EX5	afternoon	0.464548248	1	6	6	1	32.16666667	40	32.40909091	40.5	0.5	4	generalist
Kirchzarten	1	2	3	T3	yes	Leu_vul	Lepidoptera	Crambidae	NA	NA	Pyraustinae?	caught	1	yes	NA	2018-08-16	13:04:00	2018-08-16 13:04	Leu_vul	Pyraustinae?	Leu_vul-Pyraustinae?	1	EX5	afternoon	0.464548248	1	6	6	1	32.16666667	40	32.40909091	40.5	0.444444444	9	generalist
Kirchzarten	1	2	3	T4	yes	Leo_his	Hymenoptera	Apidae	Panurgus	Panurgus_calcaratus	Panurgus_calcaratus	caught	1	yes	NA	2018-08-16	13:16:00	2018-08-16 13:16	Leo_his	Panurgus_calcaratus	Leo_his-Panurgus_calcaratus	1	EX5	afternoon	0.478550037	6.5	6.5	6.5	0.153846154	32.33333333	40.33333333	32.40909091	40.5	1	10	specialist
Kirchzarten	1	2	3	T4	yes	Leu_vul	Diptera	Chloropidae	Trachysiphonella	Trachysiphonella_scutellata	Trachysiphonella_scutellata	caught	1	yes	NA	2018-08-16	13:16:00	2018-08-16 13:16	Leu_vul	Trachysiphonella_scutellata	Leu_vul-Trachysiphonella_scutellata	1	EX5	afternoon	0.478550037	1	6.5	6.5	1	32.33333333	40.33333333	32.40909091	40.5	0	6	non-visitor
Kirchzarten	1	2	3	T5	yes	Leo_his	Hymenoptera	Apidae	Lasioglossum	Lasioglossum_villosulum	Lasioglossum_villosulum	caught	1	yes	NA	2018-08-16	13:31:00	2018-08-16 13:31	Leo_his	Lasioglossum_villosulum	Leo_his-Lasioglossum_villosulum	1	EX5	afternoon	0.496052273	7.5	7.5	7.5	0.133333333	32.66666667	40.5	32.40909091	40.5	0.9375	16	specialist
Kirchzarten	1	2	3	T5	yes	Leo_his	Diptera	Chloropidae	Trachysiphonella	Trachysiphonella_scutellata	Trachysiphonella_scutellata	caught	1	yes	NA	2018-08-16	13:31:00	2018-08-16 13:31	Leo_his	Trachysiphonella_scutellata	Leo_his-Trachysiphonella_scutellata	1	EX5	afternoon	0.496052273	7.5	7.5	7.5	0.133333333	32.66666667	40.5	32.40909091	40.5	0	6	non-visitor
Kirchzarten	1	2	3	C5	no	Kna_arv	Hymenoptera	Apidae	Bombus	NA	Bombus_pascuorum	ID-in-field	1	no	NA	2018-08-16	13:38:00	2018-08-16 13:38	Kna_arv	Bombus_pascuorum	Kna_arv-Bombus_pascuorum	1	EX5	afternoon	0.504219984	2	1	1	0.5	33	41	32.40909091	40.5	0.066666667	15	non-visitor
Kirchzarten	1	2	3	C5	no	Kna_arv	Diptera	Syrphidae	Eristalis	Eristalis_tenax	Eristalis_tenax	caught	1	yes	NA	2018-08-16	13:38:00	2018-08-16 13:38	Kna_arv	Eristalis_tenax	Kna_arv-Eristalis_tenax	1	EX5	afternoon	0.504219984	2	1	1	0.5	33	41	32.40909091	40.5	0.76	25	generalist
Kirchzarten	1	2	4	C1	no	Cen_jac	Hymenoptera	Apidae	Bombus	Bombus_lapidarius	Bombus_lapidarius	caught	1	yes	NA	2018-08-16	14:28:00	2018-08-16 14:28	Cen_jac	Bombus_lapidarius	Cen_jac-Bombus_lapidarius	1	EX5	afternoon	0.562560772	6	NA	NA	0.166666667	34.25	43	34.8282967	43.80769231	0.75	12	generalist
Kirchzarten	1	2	4	T1	yes	Cen_jac	Hymenoptera	Apidae	Bombus	NA	Bombus_sylvarum	ID-in-field	2	no	NA	2018-08-16	14:35:00	2018-08-16 14:35	Cen_jac	Bombus_sylvarum	Cen_jac-Bombus_sylvarum	2	EX5	afternoon	0.570728482	3	2.5	2.5	0.666666667	34.33333333	43.33333333	34.8282967	43.80769231	0	23	non-visitor
Kirchzarten	1	2	4	T1	yes	Cen_jac	Hymenoptera	Apidae	Halictus	Halictus_scabiosae	Halictus_scabiosae	caught	1	yes	NA	2018-08-16	14:35:00	2018-08-16 14:35	Cen_jac	Halictus_scabiosae	Cen_jac-Halictus_scabiosae	1	EX5	afternoon	0.570728482	3	2.5	2.5	0.333333333	34.33333333	43.33333333	34.8282967	43.80769231	0.479166667	48	generalist
Kirchzarten	1	2	4	T1	yes	Cen_jac	Hymenoptera	Apidae	Halictus	Halictus_tumulorum	Halictus_tumulorum	caught	1	yes	NA	2018-08-16	14:35:00	2018-08-16 14:35	Cen_jac	Halictus_tumulorum	Cen_jac-Halictus_tumulorum	1	EX5	afternoon	0.570728482	3	2.5	2.5	0.333333333	34.33333333	43.33333333	34.8282967	43.80769231	0.121212121	33	generalist
Kirchzarten	1	2	4	T1	yes	Leo_his	Lepidoptera	Lycaenidae	Polyommatus	NA	Polyommatus_icarus	photographed	1	no	NA	2018-08-16	14:35:00	2018-08-16 14:35	Leo_his	Polyommatus_icarus	Leo_his-Polyommatus_icarus	1	EX5	afternoon	0.570728482	2.5	2.5	2.5	0.4	34.33333333	43.33333333	34.8282967	43.80769231	0.5	2	generalist
Kirchzarten	1	2	4	C2	no	Cen_jac	Hymenoptera	Apidae	Apis	Apis_mellifera	Apis_mellifera	ID-in-field	1	no	NA	2018-08-16	14:43:00	2018-08-16 14:43	Cen_jac	Apis_mellifera	Cen_jac-Apis_mellifera	1	EX5	afternoon	0.580063008	5	NA	NA	0.2	34.5	43.5	34.8282967	43.80769231	0.524216524	351	generalist
Kirchzarten	1	2	4	C2	no	Cen_jac	Diptera	Tachinidae	Prosena	Prosena_siberita	Prosena_siberita	caught	1	yes	NA	2018-08-16	14:43:00	2018-08-16 14:43	Cen_jac	Prosena_siberita	Cen_jac-Prosena_siberita	1	EX5	afternoon	0.580063008	5	NA	NA	0.2	34.5	43.5	34.8282967	43.80769231	0	2	non-visitor
Kirchzarten	1	2	4	C3	no	Leu_vul	Diptera	Tachinidae	Besseria	Besseria_reflexa	Besseria_reflexa	caught	1	yes	NA	2018-08-16	14:50:00	2018-08-16 14:50	Leu_vul	Besseria_reflexa	Leu_vul-Besseria_reflexa	1	EX5	afternoon	0.588230718	4	NA	NA	0.25	34.66666667	43.5	34.8282967	43.80769231	0	1	non-visitor
Kirchzarten	1	2	4	C3	no	Leu_vul	Diptera	Chloropidae	Polyodaspis	Polyodaspis_ruficornis	Polyodaspis_ruficornis	caught	1	yes	NA	2018-08-16	14:50:00	2018-08-16 14:50	Leu_vul	Polyodaspis_ruficornis	Leu_vul-Polyodaspis_ruficornis	1	EX5	afternoon	0.588230718	4	NA	NA	0.25	34.66666667	43.5	34.8282967	43.80769231	0.5	4	generalist
Kirchzarten	1	2	4	C3	no	Leu_vul	Lepidoptera	Crambidae	NA	NA	Pyraustinae?	caught	1	yes	NA	2018-08-16	14:50:00	2018-08-16 14:50	Leu_vul	Pyraustinae?	Leu_vul-Pyraustinae?	1	EX5	afternoon	0.588230718	4	NA	NA	0.25	34.66666667	43.5	34.8282967	43.80769231	0.444444444	9	generalist
Kirchzarten	1	2	4	C3	no	Leu_vul	Diptera	Chloropidae	Trachysiphonella	Trachysiphonella_scutellata	Trachysiphonella_scutellata	caught	1	yes	NA	2018-08-16	14:50:00	2018-08-16 14:50	Leu_vul	Trachysiphonella_scutellata	Leu_vul-Trachysiphonella_scutellata	1	EX5	afternoon	0.588230718	4	NA	NA	0.25	34.66666667	43.5	34.8282967	43.80769231	0	6	non-visitor
Kirchzarten	1	2	4	C3	no	Leu_vul	Diptera	Chloropidae	Trachysiphonella	Trachysiphonella_scutellata	Trachysiphonella_scutellata	caught	1	yes	NA	2018-08-16	14:50:00	2018-08-16 14:50	Leu_vul	Trachysiphonella_scutellata	Leu_vul-Trachysiphonella_scutellata	1	EX5	afternoon	0.588230718	4	NA	NA	0.25	34.66666667	43.5	34.8282967	43.80769231	0	6	non-visitor
Kirchzarten	1	2	4	T2	yes	Leo_his	Hymenoptera	Apidae	Bombus	NA	Bombus_pascuorum	ID-in-field	1	no	NA	2018-08-16	15:01:00	2018-08-16 15:01	Leo_his	Bombus_pascuorum	Leo_his-Bombus_pascuorum	1	EX5	afternoon	0.601065692	3	3	3	0.333333333	34.66666667	43.16666667	34.8282967	43.80769231	0.066666667	15	non-visitor
Kirchzarten	1	2	4	T3	yes	Cen_jac	Hymenoptera	Apidae	Halictus	Halictus_scabiosae	Halictus_scabiosae	ID-in-field	2	no	NA	2018-08-16	15:07:00	2018-08-16 15:07	Cen_jac	Halictus_scabiosae	Cen_jac-Halictus_scabiosae	2	EX5	afternoon	0.608066586	4	2.5	2.5	0.5	34.66666667	43.16666667	34.8282967	43.80769231	0.479166667	48	generalist
Kirchzarten	1	2	4	T3	yes	Leu_vul	Lepidoptera	Crambidae	NA	NA	Pyraustinae?	caught	1	yes	NA	2018-08-16	15:07:00	2018-08-16 15:07	Leu_vul	Pyraustinae?	Leu_vul-Pyraustinae?	1	EX5	afternoon	0.608066586	1	2.5	2.5	1	34.66666667	43.16666667	34.8282967	43.80769231	0.444444444	9	generalist
Kirchzarten	1	2	4	T4	yes	Leu_vul	Diptera	Chloropidae	Polyodaspis	Polyodaspis_ruficornis	Polyodaspis_ruficornis	caught	1	yes	NA	2018-08-16	15:14:00	2018-08-16 15:14	Leu_vul	Polyodaspis_ruficornis	Leu_vul-Polyodaspis_ruficornis	1	EX5	afternoon	0.616234297	1	1	1	1	35	43.5	34.8282967	43.80769231	0.5	4	generalist
Kirchzarten	1	2	4	T4	yes	Tri_rep	Lepidoptera	Crambidae	NA	NA	Pyraustinae?	caught	1	yes	NA	2018-08-16	15:14:00	2018-08-16 15:14	Tri_rep	Pyraustinae?	Tri_rep-Pyraustinae?	1	EX5	afternoon	0.616234297	NA	NA	NA	NA	35	43.5	34.8282967	43.80769231	0.444444444	9	generalist
Kirchzarten	1	2	4	T5	yes	Kna_arv	Hymenoptera	Apidae	Halictus	Halictus_scabiosae	Halictus_scabiosae	ID-in-field	1	no	NA	2018-08-16	15:29:00	2018-08-16 15:29	Kna_arv	Halictus_scabiosae	Kna_arv-Halictus_scabiosae	1	EX5	afternoon	0.633736533	NA	NA	NA	NA	35	44	34.8282967	43.80769231	0.479166667	48	generalist
Kirchzarten	1	2	4	C5	no	Kna_arv	Lepidoptera	Lycaenidae	Lycaena	Lycaena_phlaeas	Lycaena_phlaeas	photographed	2	no	NA	2018-08-16	15:35:00	2018-08-16 15:35	Kna_arv	Lycaena_phlaeas	Kna_arv-Lycaena_phlaeas	2	EX5	afternoon	0.640737428	NA	NA	NA	NA	35	43.83333333	34.8282967	43.80769231	0	3	non-visitor
Kirchzarten	2	1	1	T1	no	Leo_his	Mecoptera	Panorpidae	Panorpa	NA	Panorpa_sp	caught	1	yes	NA	2018-08-19	08:47:00	2018-08-19 08:47	Leo_his	Panorpa_sp	Leo_his-Panorpa_sp	1	EX6	morning	0.161658867	4.5	4.5	4.5	0.222222222	23.5	27.5	24.21634615	29.7900641	0.5	2	generalist
Kirchzarten	2	1	1	C1	yes	Cen_jac	Diptera	Syrphidae	Eristalis	Eristalis_tenax	Eristalis_tenax	caught	1	yes	NA	2018-08-19	08:54:00	2018-08-19 08:54	Cen_jac	Eristalis_tenax	Cen_jac-Eristalis_tenax	1	EX6	morning	0.169917804	3	7	7	0.333333333	25.16666667	30.33333333	24.21634615	29.7900641	0.76	25	generalist
Kirchzarten	2	1	1	C1	yes	Leo_his	Diptera	Syrphidae	Eristalis	Eristalis_tenax	Eristalis_tenax	caught	1	yes	NA	2018-08-19	08:54:00	2018-08-19 08:54	Leo_his	Eristalis_tenax	Leo_his-Eristalis_tenax	1	EX6	morning	0.169917804	7	7	7	0.142857143	25.16666667	30.33333333	24.21634615	29.7900641	0.76	25	generalist
Kirchzarten	2	1	1	T3	no	Leo_his	Hymenoptera	Apidae	Bombus	NA	Bombus_pascuorum	ID-in-field	1	no	NA	2018-08-19	09:13:00	2018-08-19 09:13	Leo_his	Bombus_pascuorum	Leo_his-Bombus_pascuorum	1	EX6	morning	0.19233492	3.5	3.5	3.5	0.285714286	24	30.25	24.21634615	29.7900641	0.066666667	15	non-visitor
Kirchzarten	2	1	1	T3	no	Leo_his	Lepidoptera	Hesperiidae	Carcharodus	Carcharodus_alceae	Carcharodus_alceae	caught	1	yes	NA	2018-08-19	09:13:00	2018-08-19 09:13	Leo_his	Carcharodus_alceae	Leo_his-Carcharodus_alceae	1	EX6	morning	0.19233492	3.5	3.5	3.5	0.285714286	24	30.25	24.21634615	29.7900641	1	1	specialist
Kirchzarten	2	1	1	T2	no	Leo_his	Hymenoptera	Apidae	Lasioglossum	Lasioglossum_calceatum	Lasioglossum_calceatum	caught	1	yes	NA	2018-08-19	09:21:00	2018-08-19 09:21	Leo_his	Lasioglossum_calceatum	Leo_his-Lasioglossum_calceatum	1	EX6	morning	0.201773705	5	5	5	0.2	23.16666667	28.33333333	24.21634615	29.7900641	0.636363636	11	generalist
Kirchzarten	2	1	1	C3	yes	Cen_jac	Hymenoptera	Apidae	Bombus	NA	Bombus_sylvarum	ID-in-field	1	no	NA	2018-08-19	09:29:00	2018-08-19 09:29	Cen_jac	Bombus_sylvarum	Cen_jac-Bombus_sylvarum	1	EX6	morning	0.211212491	3	6	6	0.333333333	22.83333333	27.66666667	24.21634615	29.7900641	0	23	non-visitor
Kirchzarten	2	1	1	T4	no	Tri_pra	Hymenoptera	Apidae	Bombus	NA	Bombus_pascuorum	ID-in-field	1	no	NA	2018-08-19	09:36:00	2018-08-19 09:36	Tri_pra	Bombus_pascuorum	Tri_pra-Bombus_pascuorum	1	EX6	morning	0.219471428	1	15	15	1	23.83333333	30.16666667	24.21634615	29.7900641	0.066666667	15	non-visitor
Kirchzarten	2	1	1	T5	no	Kna_arv	Diptera	Syrphidae	Eristalis	Eristalis_tenax	Eristalis_tenax	caught	1	yes	NA	2018-08-19	09:49:00	2018-08-19 09:49	Kna_arv	Eristalis_tenax	Kna_arv-Eristalis_tenax	1	EX6	morning	0.234809455	2.5	12.5	12.5	0.4	27	35.66666667	24.21634615	29.7900641	0.76	25	generalist
Kirchzarten	2	1	1	T5	no	Leo_his	Diptera	Syrphidae	Eristalis	Eristalis_tenax	Eristalis_tenax	caught	1	yes	NA	2018-08-19	09:49:00	2018-08-19 09:49	Leo_his	Eristalis_tenax	Leo_his-Eristalis_tenax	1	EX6	morning	0.234809455	12.5	12.5	12.5	0.08	27	35.66666667	24.21634615	29.7900641	0.76	25	generalist
Kirchzarten	2	1	2	C1	yes	Cen_jac	Hymenoptera	Apidae	Bombus	NA	Bombus_sylvarum	ID-in-field	1	no	NA	2018-08-19	10:20:00	2018-08-19 10:20	Cen_jac	Bombus_sylvarum	Cen_jac-Bombus_sylvarum	1	EX6	morning	0.271384748	3.5	9	9	0.285714286	28	37	27.53958333	35.56979167	0	23	non-visitor
Kirchzarten	2	1	2	C1	yes	Leo_his	Diptera	Syrphidae	Eristalis	Eristalis_tenax	Eristalis_tenax	caught	1	yes	NA	2018-08-19	10:20:00	2018-08-19 10:20	Leo_his	Eristalis_tenax	Leo_his-Eristalis_tenax	1	EX6	morning	0.271384748	9	9	9	0.111111111	28	37	27.53958333	35.56979167	0.76	25	generalist
Kirchzarten	2	1	2	C1	yes	Leo_his	Diptera	Syrphidae	Eristalis	Eristalis_tenax	Eristalis_tenax	caught	1	yes	NA	2018-08-19	10:20:00	2018-08-19 10:20	Leo_his	Eristalis_tenax	Leo_his-Eristalis_tenax	1	EX6	morning	0.271384748	9	9	9	0.111111111	28	37	27.53958333	35.56979167	0.76	25	generalist
Kirchzarten	2	1	2	C1	yes	Leo_his	Diptera	Syrphidae	Myathropa	Myathropa_florea	Myathropa_florea	caught	1	yes	NA	2018-08-19	10:20:00	2018-08-19 10:20	Leo_his	Myathropa_florea	Leo_his-Myathropa_florea	1	EX6	morning	0.271384748	9	9	9	0.111111111	28	37	27.53958333	35.56979167	0.6	5	generalist
Kirchzarten	2	1	2	T1	no	Cen_jac	Hymenoptera	Apidae	Apis	Apis_mellifera	Apis_mellifera	ID-in-field	2	no	NA	2018-08-19	10:28:00	2018-08-19 10:28	Cen_jac	Apis_mellifera	Cen_jac-Apis_mellifera	2	EX6	morning	0.280823534	3	6	6	0.666666667	28	37	27.53958333	35.56979167	0.524216524	351	generalist
Kirchzarten	2	1	2	T1	no	Cen_jac	Hymenoptera	Apidae	Bombus	NA	Bombus_sylvarum	ID-in-field	1	no	NA	2018-08-19	10:28:00	2018-08-19 10:28	Cen_jac	Bombus_sylvarum	Cen_jac-Bombus_sylvarum	1	EX6	morning	0.280823534	3	6	6	0.333333333	28	37	27.53958333	35.56979167	0	23	non-visitor
Kirchzarten	2	1	2	T1	no	Leo_his	Hymenoptera	Apidae	Lasioglossum	Lasioglossum_leucozonium	Lasioglossum_leucozonium	caught	1	yes	NA	2018-08-19	10:28:00	2018-08-19 10:28	Leo_his	Lasioglossum_leucozonium	Leo_his-Lasioglossum_leucozonium	1	EX6	morning	0.280823534	6	6	6	0.166666667	28	37	27.53958333	35.56979167	0.95	20	specialist
Kirchzarten	2	1	2	C2	yes	Cen_jac	Hymenoptera	Apidae	Apis	Apis_mellifera	Apis_mellifera	ID-in-field	3	no	NA	2018-08-19	10:37:00	2018-08-19 10:37	Cen_jac	Apis_mellifera	Cen_jac-Apis_mellifera	3	EX6	morning	0.291442168	7.5	6	6	0.4	27.5	36.33333333	27.53958333	35.56979167	0.524216524	351	generalist
Kirchzarten	2	1	2	C2	yes	Cen_jac	Hymenoptera	Apidae	Bombus	NA	Bombus_sylvarum	ID-in-field	2	no	NA	2018-08-19	10:37:00	2018-08-19 10:37	Cen_jac	Bombus_sylvarum	Cen_jac-Bombus_sylvarum	2	EX6	morning	0.291442168	7.5	6	6	0.266666667	27.5	36.33333333	27.53958333	35.56979167	0	23	non-visitor
Kirchzarten	2	1	2	C2	yes	Leo_his	Diptera	Syrphidae	Cheilosia	Cheilosia_canicularis	Cheilosia_canicularis	caught	1	yes	NA	2018-08-19	10:37:00	2018-08-19 10:37	Leo_his	Cheilosia_canicularis	Leo_his-Cheilosia_canicularis	1	EX6	morning	0.291442168	6	6	6	0.166666667	27.5	36.33333333	27.53958333	35.56979167	NA	NA	NA
Kirchzarten	2	1	2	C2	yes	Cen_jac	Hymenoptera	Apidae	Lasioglossum	Lasioglossum_zonulum	Lasioglossum_zonulum	caught	1	yes	NA	2018-08-19	10:37:00	2018-08-19 10:37	Cen_jac	Lasioglossum_zonulum	Cen_jac-Lasioglossum_zonulum	1	EX6	morning	0.291442168	7.5	6	6	0.133333333	27.5	36.33333333	27.53958333	35.56979167	1	2	specialist
Kirchzarten	2	1	2	C4	yes	Leo_his	Hymenoptera	Apidae	Apis	Apis_mellifera	Apis_mellifera	ID-in-field	1	no	NA	2018-08-19	10:46:00	2018-08-19 10:46	Leo_his	Apis_mellifera	Leo_his-Apis_mellifera	1	EX6	morning	0.302060802	7.5	7.5	7.5	0.133333333	27.83333333	37.16666667	27.53958333	35.56979167	0.524216524	351	generalist
Kirchzarten	2	1	2	C4	yes	Leo_his	Hymenoptera	Apidae	Bombus	Bombus_lapidarius	Bombus_lapidarius	caught	1	yes	NA	2018-08-19	10:46:00	2018-08-19 10:46	Leo_his	Bombus_lapidarius	Leo_his-Bombus_lapidarius	1	EX6	morning	0.302060802	7.5	7.5	7.5	0.133333333	27.83333333	37.16666667	27.53958333	35.56979167	0.75	12	generalist
Kirchzarten	2	1	2	C4	yes	Cen_jac	Hymenoptera	Apidae	Bombus	NA	Bombus_pascuorum	ID-in-field	1	no	NA	2018-08-19	10:46:00	2018-08-19 10:46	Cen_jac	Bombus_pascuorum	Cen_jac-Bombus_pascuorum	1	EX6	morning	0.302060802	1	7.5	7.5	1	27.83333333	37.16666667	27.53958333	35.56979167	0.066666667	15	non-visitor
Kirchzarten	2	1	2	C4	yes	Leo_his	Hymenoptera	Apidae	Bombus	NA	Bombus_pascuorum	ID-in-field	1	no	yes	2018-08-19	10:46:00	2018-08-19 10:46	Leo_his	Bombus_pascuorum	Leo_his-Bombus_pascuorum	1	EX6	morning	0.302060802	7.5	7.5	7.5	0.133333333	27.83333333	37.16666667	27.53958333	35.56979167	0.066666667	15	non-visitor
Kirchzarten	2	1	2	C4	yes	Leo_his	Diptera	Syrphidae	Eristalis	Eristalis_tenax	Eristalis_tenax	caught	1	yes	NA	2018-08-19	10:46:00	2018-08-19 10:46	Leo_his	Eristalis_tenax	Leo_his-Eristalis_tenax	1	EX6	morning	0.302060802	7.5	7.5	7.5	0.133333333	27.83333333	37.16666667	27.53958333	35.56979167	0.76	25	generalist
Kirchzarten	2	1	2	T3	no	Cen_jac	Hymenoptera	Apidae	Halictus	Halictus_scabiosae	Halictus_scabiosae	ID-in-field	1	no	NA	2018-08-19	10:54:00	2018-08-19 10:54	Cen_jac	Halictus_scabiosae	Cen_jac-Halictus_scabiosae	1	EX6	morning	0.311499587	5	7	7	0.2	26.83333333	34.66666667	27.53958333	35.56979167	0.479166667	48	generalist
Kirchzarten	2	1	2	T3	no	Cen_jac	Hymenoptera	Apidae	Halictus	Halictus_scabiosae	Halictus_scabiosae	ID-in-field	1	no	NA	2018-08-19	10:54:00	2018-08-19 10:54	Cen_jac	Halictus_scabiosae	Cen_jac-Halictus_scabiosae	1	EX6	morning	0.311499587	5	7	7	0.2	26.83333333	34.66666667	27.53958333	35.56979167	0.479166667	48	generalist
Kirchzarten	2	1	2	T3	no	Leo_his	Diptera	Chloropidae	Polyodaspis	Polyodaspis_ruficornis	Polyodaspis_ruficornis	caught	1	yes	NA	2018-08-19	10:54:00	2018-08-19 10:54	Leo_his	Polyodaspis_ruficornis	Leo_his-Polyodaspis_ruficornis	1	EX6	morning	0.311499587	7	7	7	0.142857143	26.83333333	34.66666667	27.53958333	35.56979167	0.5	4	generalist
Kirchzarten	2	1	2	T3	no	Leu_vul	Lepidoptera	Crambidae	NA	NA	Pyraustinae?	caught	1	yes	NA	2018-08-19	10:54:00	2018-08-19 10:54	Leu_vul	Pyraustinae?	Leu_vul-Pyraustinae?	1	EX6	morning	0.311499587	2	7	7	0.5	26.83333333	34.66666667	27.53958333	35.56979167	0.444444444	9	generalist
Kirchzarten	2	1	2	T2	no	Leo_his	Hymenoptera	Apidae	Panurgus	Panurgus_calcaratus	Panurgus_calcaratus	caught	1	yes	NA	2018-08-19	11:02:00	2018-08-19 11:02	Leo_his	Panurgus_calcaratus	Leo_his-Panurgus_calcaratus	1	EX6	morning	0.320938373	10.5	10.5	10.5	0.095238095	26	32.83333333	27.53958333	35.56979167	1	10	specialist
Kirchzarten	2	1	2	C3	yes	Leo_his	Hymenoptera	Apidae	Apis	Apis_mellifera	Apis_mellifera	ID-in-field	1	no	NA	2018-08-19	11:10:00	2018-08-19 11:10	Leo_his	Apis_mellifera	Leo_his-Apis_mellifera	1	EX6	morning	0.330377158	7.5	7.5	7.5	0.133333333	25.83333333	32.5	27.53958333	35.56979167	0.524216524	351	generalist
Kirchzarten	2	1	2	C3	yes	Leo_his	Diptera	Syrphidae	Eristalis	Eristalis_horticola	Eristalis_horticola	caught	1	yes	NA	2018-08-19	11:10:00	2018-08-19 11:10	Leo_his	Eristalis_horticola	Leo_his-Eristalis_horticola	1	EX6	morning	0.330377158	7.5	7.5	7.5	0.133333333	25.83333333	32.5	27.53958333	35.56979167	NA	NA	NA
Kirchzarten	2	1	2	C3	yes	Leo_his	Diptera	Syrphidae	Eristalis	Eristalis_jugorum	Eristalis_jugorum	caught	1	yes	NA	2018-08-19	11:10:00	2018-08-19 11:10	Leo_his	Eristalis_jugorum	Leo_his-Eristalis_jugorum	1	EX6	morning	0.330377158	7.5	7.5	7.5	0.133333333	25.83333333	32.5	27.53958333	35.56979167	0	4	non-visitor
Kirchzarten	2	1	2	C3	yes	Cen_jac	Hymenoptera	Apidae	Halictus	Halictus_scabiosae	Halictus_scabiosae	caught	1	yes	NA	2018-08-19	11:10:00	2018-08-19 11:10	Cen_jac	Halictus_scabiosae	Cen_jac-Halictus_scabiosae	1	EX6	morning	0.330377158	3	7.5	7.5	0.333333333	25.83333333	32.5	27.53958333	35.56979167	0.479166667	48	generalist
Kirchzarten	2	1	2	C3	yes	Leo_his	Hymenoptera	Apidae	Halictus	Halictus_scabiosae	Halictus_scabiosae	ID-in-field	1	no	NA	2018-08-19	11:10:00	2018-08-19 11:10	Leo_his	Halictus_scabiosae	Leo_his-Halictus_scabiosae	1	EX6	morning	0.330377158	7.5	7.5	7.5	0.133333333	25.83333333	32.5	27.53958333	35.56979167	0.479166667	48	generalist
Kirchzarten	2	1	2	T4	no	Leo_his	Hymenoptera	Apidae	Apis	Apis_mellifera	Apis_mellifera	ID-in-field	1	no	NA	2018-08-19	11:20:00	2018-08-19 11:20	Leo_his	Apis_mellifera	Leo_his-Apis_mellifera	1	EX6	morning	0.34217564	14	14	14	0.071428571	27.33333333	36.33333333	27.53958333	35.56979167	0.524216524	351	generalist
Kirchzarten	2	1	2	T4	no	Leo_his	Lepidoptera	Hesperiidae	Hesperia	Hesperia_comma	Hesperia_comma	caught	1	yes	NA	2018-08-19	11:20:00	2018-08-19 11:20	Leo_his	Hesperia_comma	Leo_his-Hesperia_comma	1	EX6	morning	0.34217564	14	14	14	0.071428571	27.33333333	36.33333333	27.53958333	35.56979167	1	1	specialist
Kirchzarten	2	1	2	T4	no	Leo_his	Hymenoptera	Apidae	Lasioglossum	Lasioglossum_leucozonium	Lasioglossum_leucozonium	caught	1	yes	NA	2018-08-19	11:20:00	2018-08-19 11:20	Leo_his	Lasioglossum_leucozonium	Leo_his-Lasioglossum_leucozonium	1	EX6	morning	0.34217564	14	14	14	0.071428571	27.33333333	36.33333333	27.53958333	35.56979167	0.95	20	specialist
Kirchzarten	2	1	2	T4	no	Leo_his	Hymenoptera	Apidae	Lasioglossum	Lasioglossum_villosulum	Lasioglossum_villosulum	caught	1	yes	NA	2018-08-19	11:20:00	2018-08-19 11:20	Leo_his	Lasioglossum_villosulum	Leo_his-Lasioglossum_villosulum	1	EX6	morning	0.34217564	14	14	14	0.071428571	27.33333333	36.33333333	27.53958333	35.56979167	0.9375	16	specialist
Kirchzarten	2	1	2	T4	no	Leo_his	Hymenoptera	Apidae	Panurgus	Panurgus_calcaratus	Panurgus_calcaratus	caught	1	yes	NA	2018-08-19	11:20:00	2018-08-19 11:20	Leo_his	Panurgus_calcaratus	Leo_his-Panurgus_calcaratus	1	EX6	morning	0.34217564	14	14	14	0.071428571	27.33333333	36.33333333	27.53958333	35.56979167	1	10	specialist
Kirchzarten	2	1	2	C5	yes	Leo_his	Diptera	Syrphidae	Eristalis	Eristalis_tenax	Eristalis_tenax	caught	1	yes	NA	2018-08-19	11:30:00	2018-08-19 11:30	Leo_his	Eristalis_tenax	Leo_his-Eristalis_tenax	1	EX6	morning	0.353974122	9	9	9	0.111111111	28.33333333	38.5	27.53958333	35.56979167	0.76	25	generalist
Kirchzarten	2	1	2	C5	yes	Leo_his	Diptera	Syrphidae	Eristalis	Eristalis_tenax	Eristalis_tenax	caught	1	yes	NA	2018-08-19	11:30:00	2018-08-19 11:30	Leo_his	Eristalis_tenax	Leo_his-Eristalis_tenax	1	EX6	morning	0.353974122	9	9	9	0.111111111	28.33333333	38.5	27.53958333	35.56979167	0.76	25	generalist
Kirchzarten	2	1	2	C5	yes	Leo_his	Hymenoptera	Apidae	Panurgus	Panurgus_calcaratus	Panurgus_calcaratus	caught	1	yes	NA	2018-08-19	11:30:00	2018-08-19 11:30	Leo_his	Panurgus_calcaratus	Leo_his-Panurgus_calcaratus	1	EX6	morning	0.353974122	9	9	9	0.111111111	28.33333333	38.5	27.53958333	35.56979167	1	10	specialist
Kirchzarten	2	1	2	T5	no	Leo_his	Hymenoptera	Apidae	Apis	Apis_mellifera	Apis_mellifera	ID-in-field	1	no	NA	2018-08-19	11:39:00	2018-08-19 11:39	Leo_his	Apis_mellifera	Leo_his-Apis_mellifera	1	EX6	morning	0.364592756	11	11	11	0.090909091	28.5	38.83333333	27.53958333	35.56979167	0.524216524	351	generalist
Kirchzarten	2	1	2	T5	no	Kna_arv	Hymenoptera	Apidae	Bombus	NA	Bombus_pascuorum	ID-in-field	1	no	NA	2018-08-19	11:39:00	2018-08-19 11:39	Kna_arv	Bombus_pascuorum	Kna_arv-Bombus_pascuorum	1	EX6	morning	0.364592756	3	11	11	0.333333333	28.5	38.83333333	27.53958333	35.56979167	0.066666667	15	non-visitor
Kirchzarten	2	1	2	T5	no	Leo_his	Diptera	Syrphidae	Eristalis	Eristalis_tenax	Eristalis_tenax	caught	1	yes	NA	2018-08-19	11:39:00	2018-08-19 11:39	Leo_his	Eristalis_tenax	Leo_his-Eristalis_tenax	1	EX6	morning	0.364592756	11	11	11	0.090909091	28.5	38.83333333	27.53958333	35.56979167	0.76	25	generalist
Kirchzarten	2	1	2	T5	no	Leo_his	Diptera	Syrphidae	Myathropa	Myathropa_florea	Myathropa_florea	caught	1	yes	NA	2018-08-19	11:39:00	2018-08-19 11:39	Leo_his	Myathropa_florea	Leo_his-Myathropa_florea	1	EX6	morning	0.364592756	11	11	11	0.090909091	28.5	38.83333333	27.53958333	35.56979167	0.6	5	generalist
Kirchzarten	2	1	2	T5	no	Leo_his	Diptera	Syrphidae	Sphaerophoria	Sphaerophoria_scripta	Sphaerophoria_scripta	caught	1	yes	NA	2018-08-19	11:39:00	2018-08-19 11:39	Leo_his	Sphaerophoria_scripta	Leo_his-Sphaerophoria_scripta	1	EX6	morning	0.364592756	11	11	11	0.090909091	28.5	38.83333333	27.53958333	35.56979167	0.578947368	76	generalist
Kirchzarten	2	1	3	C1	yes	Cen_jac	Hymenoptera	Apidae	Apis	Apis_mellifera	Apis_mellifera	ID-in-field	1	no	NA	2018-08-19	12:45:00	2018-08-19 12:45	Cen_jac	Apis_mellifera	Cen_jac-Apis_mellifera	1	EX6	afternoon	0.442462736	3.5	5.5	5.5	0.285714286	30	40.83333333	30.97727273	40.70454545	0.524216524	351	generalist
Kirchzarten	2	1	3	C1	yes	Cen_jac	Hymenoptera	Apidae	Bombus	NA	Bombus_sylvarum	ID-in-field	1	no	NA	2018-08-19	12:45:00	2018-08-19 12:45	Cen_jac	Bombus_sylvarum	Cen_jac-Bombus_sylvarum	1	EX6	afternoon	0.442462736	3.5	5.5	5.5	0.285714286	30	40.83333333	30.97727273	40.70454545	0	23	non-visitor
Kirchzarten	2	1	3	C1	yes	Leo_his	Hymenoptera	Apidae	Bombus	NA	Bombus_sylvarum	ID-in-field	1	no	yes	2018-08-19	12:45:00	2018-08-19 12:45	Leo_his	Bombus_sylvarum	Leo_his-Bombus_sylvarum	1	EX6	afternoon	0.442462736	5.5	5.5	5.5	0.181818182	30	40.83333333	30.97727273	40.70454545	0	23	non-visitor
Kirchzarten	2	1	3	T1	no	Cen_jac	Hymenoptera	Apidae	Apis	Apis_mellifera	Apis_mellifera	ID-in-field	2	no	NA	2018-08-19	12:52:00	2018-08-19 12:52	Cen_jac	Apis_mellifera	Cen_jac-Apis_mellifera	2	EX6	afternoon	0.450721674	3	2.5	2.5	0.666666667	30	40.66666667	30.97727273	40.70454545	0.524216524	351	generalist
Kirchzarten	2	1	3	T1	no	Cen_jac	Hymenoptera	Apidae	Bombus	NA	Bombus_sylvarum	ID-in-field	1	no	NA	2018-08-19	12:52:00	2018-08-19 12:52	Cen_jac	Bombus_sylvarum	Cen_jac-Bombus_sylvarum	1	EX6	afternoon	0.450721674	3	2.5	2.5	0.333333333	30	40.66666667	30.97727273	40.70454545	0	23	non-visitor
Kirchzarten	2	1	3	T1	no	Cen_jac	Hymenoptera	Apidae	Bombus	NA	Bombus_sylvarum	ID-in-field	1	no	NA	2018-08-19	12:52:00	2018-08-19 12:52	Cen_jac	Bombus_sylvarum	Cen_jac-Bombus_sylvarum	1	EX6	afternoon	0.450721674	3	2.5	2.5	0.333333333	30	40.66666667	30.97727273	40.70454545	0	23	non-visitor
Kirchzarten	2	1	3	C2	yes	Cen_jac	Hymenoptera	Apidae	Apis	Apis_mellifera	Apis_mellifera	ID-in-field	1	no	NA	2018-08-19	12:58:00	2018-08-19 12:58	Cen_jac	Apis_mellifera	Cen_jac-Apis_mellifera	1	EX6	afternoon	0.457800763	9.5	2.5	2.5	0.105263158	30	40.75	30.97727273	40.70454545	0.524216524	351	generalist
Kirchzarten	2	1	3	C2	yes	Cen_jac	Hymenoptera	Apidae	Bombus	NA	Bombus_sylvarum	ID-in-field	1	no	NA	2018-08-19	12:58:00	2018-08-19 12:58	Cen_jac	Bombus_sylvarum	Cen_jac-Bombus_sylvarum	1	EX6	afternoon	0.457800763	9.5	2.5	2.5	0.105263158	30	40.75	30.97727273	40.70454545	0	23	non-visitor
Kirchzarten	2	1	3	C2	yes	Cen_jac	Hymenoptera	Apidae	Halictus	Halictus_scabiosae	Halictus_scabiosae	ID-in-field	1	no	NA	2018-08-19	12:58:00	2018-08-19 12:58	Cen_jac	Halictus_scabiosae	Cen_jac-Halictus_scabiosae	1	EX6	afternoon	0.457800763	9.5	2.5	2.5	0.105263158	30	40.75	30.97727273	40.70454545	0.479166667	48	generalist
Kirchzarten	2	1	3	C2	yes	Cen_jac	Coleoptera	Scarabaeidae	Potosia	NA	Potosia_sp	caught	1	yes	NA	2018-08-19	12:58:00	2018-08-19 12:58	Cen_jac	Potosia_sp	Cen_jac-Potosia_sp	1	EX6	afternoon	0.457800763	9.5	2.5	2.5	0.105263158	30	40.75	30.97727273	40.70454545	NA	NA	NA
Kirchzarten	2	1	3	C3	yes	Leo_his	Hymenoptera	Apidae	Apis	Apis_mellifera	Apis_mellifera	ID-in-field	1	no	NA	2018-08-19	13:05:00	2018-08-19 13:05	Leo_his	Apis_mellifera	Leo_his-Apis_mellifera	1	EX6	afternoon	0.4660597	2	2	2	0.5	30.33333333	41.33333333	30.97727273	40.70454545	0.524216524	351	generalist
Kirchzarten	2	1	3	T3	no	Cen_jac	Hymenoptera	Apidae	Bombus	NA	Bombus_terrestris	ID-in-field	1	no	NA	2018-08-19	13:19:00	2018-08-19 13:19	Cen_jac	Bombus_terrestris	Cen_jac-Bombus_terrestris	1	EX6	afternoon	0.482577575	6	1.5	1.5	0.166666667	30.16666667	40.66666667	30.97727273	40.70454545	0.2	5	generalist
Kirchzarten	2	1	3	T3	no	Leu_vul	Hymenoptera	Apidae	Bombus	NA	Bombus_terrestris	ID-in-field	1	no	NA	2018-08-19	13:19:00	2018-08-19 13:19	Leu_vul	Bombus_terrestris	Leu_vul-Bombus_terrestris	1	EX6	afternoon	0.482577575	2	1.5	1.5	0.5	30.16666667	40.66666667	30.97727273	40.70454545	0.2	5	generalist
Kirchzarten	2	1	3	T3	no	Cen_jac	Hymenoptera	Apidae	Halictus	Halictus_scabiosae	Halictus_scabiosae	ID-in-field	1	no	NA	2018-08-19	13:19:00	2018-08-19 13:19	Cen_jac	Halictus_scabiosae	Cen_jac-Halictus_scabiosae	1	EX6	afternoon	0.482577575	6	1.5	1.5	0.166666667	30.16666667	40.66666667	30.97727273	40.70454545	0.479166667	48	generalist
Kirchzarten	2	1	3	T3	no	Leu_vul	Lepidoptera	Crambidae	NA	NA	Pyraustinae?	caught	1	yes	NA	2018-08-19	13:19:00	2018-08-19 13:19	Leu_vul	Pyraustinae?	Leu_vul-Pyraustinae?	1	EX6	afternoon	0.482577575	2	1.5	1.5	0.5	30.16666667	40.66666667	30.97727273	40.70454545	0.444444444	9	generalist
Kirchzarten	2	1	3	C4	yes	Cen_jac	Hymenoptera	Apidae	Bombus	NA	Bombus_pascuorum	ID-in-field	1	no	NA	2018-08-19	13:29:00	2018-08-19 13:29	Cen_jac	Bombus_pascuorum	Cen_jac-Bombus_pascuorum	1	EX6	afternoon	0.494376057	1	2.5	2.5	1	30.33333333	41.33333333	30.97727273	40.70454545	0.066666667	15	non-visitor
Kirchzarten	2	1	3	T4	no	Leo_his	Hymenoptera	Apidae	Lasioglossum	Lasioglossum_zonulum	Lasioglossum_zonulum	caught	1	yes	NA	2018-08-19	13:41:00	2018-08-19 13:41	Leo_his	Lasioglossum_zonulum	Leo_his-Lasioglossum_zonulum	1	EX6	afternoon	0.508534235	6	6	6	0.166666667	30.66666667	42.5	30.97727273	40.70454545	1	2	specialist
Kirchzarten	2	1	4	C1	yes	Cen_jac	Hymenoptera	Apidae	Halictus	Halictus_scabiosae	Halictus_scabiosae	ID-in-field	1	no	NA	2018-08-19	14:32:00	2018-08-19 14:32	Cen_jac	Halictus_scabiosae	Cen_jac-Halictus_scabiosae	1	EX6	afternoon	0.568706493	4	3	3	0.25	31.5	43	32.27083333	42.1875	0.479166667	48	generalist
Kirchzarten	2	1	4	T1	no	Cen_jac	Hymenoptera	Apidae	Apis	Apis_mellifera	Apis_mellifera	ID-in-field	1	no	NA	2018-08-19	14:38:00	2018-08-19 14:38	Cen_jac	Apis_mellifera	Cen_jac-Apis_mellifera	1	EX6	afternoon	0.575785582	4.5	1	1	0.222222222	31.25	42.75	32.27083333	42.1875	0.524216524	351	generalist
Kirchzarten	2	1	4	T1	no	Cen_jac	Hymenoptera	Apidae	Bombus	NA	Bombus_sylvarum	ID-in-field	1	no	NA	2018-08-19	14:38:00	2018-08-19 14:38	Cen_jac	Bombus_sylvarum	Cen_jac-Bombus_sylvarum	1	EX6	afternoon	0.575785582	4.5	1	1	0.222222222	31.25	42.75	32.27083333	42.1875	0	23	non-visitor
Kirchzarten	2	1	4	C2	yes	Cen_jac	Hymenoptera	Apidae	Apis	Apis_mellifera	Apis_mellifera	ID-in-field	2	no	NA	2018-08-19	14:45:00	2018-08-19 14:45	Cen_jac	Apis_mellifera	Cen_jac-Apis_mellifera	2	EX6	afternoon	0.58404452	7	NA	NA	0.285714286	31	41.66666667	32.27083333	42.1875	0.524216524	351	generalist
Kirchzarten	2	1	4	C2	yes	Cen_jac	Hymenoptera	Apidae	Bombus	NA	Bombus_sylvarum	ID-in-field	2	no	NA	2018-08-19	14:45:00	2018-08-19 14:45	Cen_jac	Bombus_sylvarum	Cen_jac-Bombus_sylvarum	2	EX6	afternoon	0.58404452	7	NA	NA	0.285714286	31	41.66666667	32.27083333	42.1875	0	23	non-visitor
Kirchzarten	2	1	4	C2	yes	Cen_jac	Hymenoptera	Apidae	Halictus	Halictus_scabiosae	Halictus_scabiosae	ID-in-field	1	no	NA	2018-08-19	14:45:00	2018-08-19 14:45	Cen_jac	Halictus_scabiosae	Cen_jac-Halictus_scabiosae	1	EX6	afternoon	0.58404452	7	NA	NA	0.142857143	31	41.66666667	32.27083333	42.1875	0.479166667	48	generalist
Kirchzarten	2	1	4	C3	yes	Cen_jac	Diptera	Syrphidae	Eristalis	Eristalis_tenax	Eristalis_tenax	caught	1	yes	NA	2018-08-19	14:52:00	2018-08-19 14:52	Cen_jac	Eristalis_tenax	Cen_jac-Eristalis_tenax	1	EX6	afternoon	0.592303457	3	NA	NA	0.333333333	31.16666667	42	32.27083333	42.1875	0.76	25	generalist
Kirchzarten	2	1	4	T3	no	Cen_jac	Hymenoptera	Apidae	Bombus	NA	Bombus_pascuorum	ID-in-field	1	no	NA	2018-08-19	15:06:00	2018-08-19 15:06	Cen_jac	Bombus_pascuorum	Cen_jac-Bombus_pascuorum	1	EX6	afternoon	0.608821332	7	0.5	0.5	0.142857143	31.5	42.66666667	32.27083333	42.1875	0.066666667	15	non-visitor
Kirchzarten	2	1	4	T3	no	Cen_jac	Hymenoptera	Apidae	Halictus	Halictus_scabiosae	Halictus_scabiosae	ID-in-field	3	no	NA	2018-08-19	15:06:00	2018-08-19 15:06	Cen_jac	Halictus_scabiosae	Cen_jac-Halictus_scabiosae	3	EX6	afternoon	0.608821332	7	0.5	0.5	0.428571429	31.5	42.66666667	32.27083333	42.1875	0.479166667	48	generalist
Kirchzarten	2	1	4	T4	no	Cen_jac	Hymenoptera	Apidae	Halictus	Halictus_scabiosae	Halictus_scabiosae	ID-in-field	3	no	NA	2018-08-19	15:20:00	2018-08-19 15:20	Cen_jac	Halictus_scabiosae	Cen_jac-Halictus_scabiosae	3	EX6	afternoon	0.625339206	2	3	3	1.5	31.33333333	42	32.27083333	42.1875	0.479166667	48	generalist
Kirchzarten	2	1	4	T5	no	Kna_arv	Hymenoptera	Apidae	Bombus	NA	Bombus_pascuorum	ID-in-field	1	no	NA	2018-08-19	15:33:00	2018-08-19 15:33	Kna_arv	Bombus_pascuorum	Kna_arv-Bombus_pascuorum	1	EX6	afternoon	0.640677233	3	2.5	2.5	0.333333333	31	41.75	32.27083333	42.1875	0.066666667	15	non-visitor
Kirchzarten	2	1	4	T5	no	Kna_arv	Diptera	Syrphidae	Eristalis	Eristalis_interrupta	Eristalis_interrupta	caught	1	yes	NA	2018-08-19	15:33:00	2018-08-19 15:33	Kna_arv	Eristalis_interrupta	Kna_arv-Eristalis_interrupta	1	EX6	afternoon	0.640677233	3	2.5	2.5	0.333333333	31	41.75	32.27083333	42.1875	0.75	4	generalist
Kirchzarten	2	1	4	T5	no	Kna_arv	Hymenoptera	Apidae	Halictus	Halictus_scabiosae	Halictus_scabiosae	ID-in-field	3	no	NA	2018-08-19	15:33:00	2018-08-19 15:33	Kna_arv	Halictus_scabiosae	Kna_arv-Halictus_scabiosae	3	EX6	afternoon	0.640677233	3	2.5	2.5	1	31	41.75	32.27083333	42.1875	0.479166667	48	generalist
Kirchzarten	2	2	1	T1	no	Cen_jac	Hymenoptera	Apidae	Halictus	Halictus_scabiosae	Halictus_scabiosae	ID-in-field	1	no	NA	2018-08-20	09:02:00	2018-08-20 09:02	Cen_jac	Halictus_scabiosae	Cen_jac-Halictus_scabiosae	1	EX6	morning	0.178414227	4	4.5	4.5	0.25	28	33.33333333	27.85	34.65	0.479166667	48	generalist
Kirchzarten	2	2	1	T3	no	Leo_his	Diptera	Syrphidae	Eristalis	Eristalis_interrupta	Eristalis_interrupta	caught	1	yes	NA	2018-08-20	09:09:00	2018-08-20 09:09	Leo_his	Eristalis_interrupta	Leo_his-Eristalis_interrupta	1	EX6	morning	0.186704301	7.5	7.5	7.5	0.133333333	27.83333333	34.33333333	27.85	34.65	0.75	4	generalist
Kirchzarten	2	2	1	T3	no	Cen_jac	Mecoptera	Panorpidae	Panorpa	NA	Panorpa_sp	caught	1	yes	NA	2018-08-20	09:09:00	2018-08-20 09:09	Cen_jac	Panorpa_sp	Cen_jac-Panorpa_sp	1	EX6	morning	0.186704301	8	7.5	7.5	0.125	27.83333333	34.33333333	27.85	34.65	0.5	2	generalist
Kirchzarten	2	2	1	T4	no	Leo_his	Diptera	Syrphidae	Eristalis	Eristalis_tenax	Eristalis_tenax	caught	1	yes	NA	2018-08-20	09:19:00	2018-08-20 09:19	Leo_his	Eristalis_tenax	Leo_his-Eristalis_tenax	1	EX6	morning	0.198547263	14	14	14	0.071428571	27.5	35.83333333	27.85	34.65	0.76	25	generalist
Kirchzarten	2	2	1	T5	no	Leo_his	Diptera	Syrphidae	Eristalis	Eristalis_interrupta	Eristalis_interrupta	caught	1	yes	NA	2018-08-20	09:27:00	2018-08-20 09:27	Leo_his	Eristalis_interrupta	Leo_his-Eristalis_interrupta	1	EX6	morning	0.208021633	14.5	14.5	14.5	0.068965517	27.16666667	36.16666667	27.85	34.65	0.75	4	generalist
Kirchzarten	2	2	1	T5	no	Kna_arv	Diptera	Syrphidae	Eristalis	Eristalis_jugorum	Eristalis_jugorum	caught	1	yes	NA	2018-08-20	09:27:00	2018-08-20 09:27	Kna_arv	Eristalis_jugorum	Kna_arv-Eristalis_jugorum	1	EX6	morning	0.208021633	3	14.5	14.5	0.333333333	27.16666667	36.16666667	27.85	34.65	0	4	non-visitor
Kirchzarten	2	2	1	T5	no	Leo_his	Lepidoptera	Crambidae	NA	NA	Pyraustinae?	caught	1	yes	NA	2018-08-20	09:27:00	2018-08-20 09:27	Leo_his	Pyraustinae?	Leo_his-Pyraustinae?	1	EX6	morning	0.208021633	14.5	14.5	14.5	0.068965517	27.16666667	36.16666667	27.85	34.65	0.444444444	9	generalist
Kirchzarten	2	2	2	T1	no	Cen_jac	Hymenoptera	Apidae	Apis	Apis_mellifera	Apis_mellifera	ID-in-field	2	no	NA	2018-08-20	10:38:00	2018-08-20 10:38	Cen_jac	Apis_mellifera	Cen_jac-Apis_mellifera	2	EX6	morning	0.292106666	4	6	6	0.5	29.5	40.25	30.15833333	41.19166667	0.524216524	351	generalist
Kirchzarten	2	2	2	T1	no	Leo_his	Hymenoptera	Apidae	Apis	Apis_mellifera	Apis_mellifera	ID-in-field	1	no	NA	2018-08-20	10:38:00	2018-08-20 10:38	Leo_his	Apis_mellifera	Leo_his-Apis_mellifera	1	EX6	morning	0.292106666	6	6	6	0.166666667	29.5	40.25	30.15833333	41.19166667	0.524216524	351	generalist
Kirchzarten	2	2	2	T1	no	Cen_jac	Hymenoptera	Apidae	Bombus	NA	Bombus_sylvarum	ID-in-field	2	no	NA	2018-08-20	10:38:00	2018-08-20 10:38	Cen_jac	Bombus_sylvarum	Cen_jac-Bombus_sylvarum	2	EX6	morning	0.292106666	4	6	6	0.5	29.5	40.25	30.15833333	41.19166667	0	23	non-visitor
Kirchzarten	2	2	2	T2	no	Leo_his	Hymenoptera	Apidae	Apis	Apis_mellifera	Apis_mellifera	ID-in-field	3	no	NA	2018-08-20	10:45:00	2018-08-20 10:45	Leo_his	Apis_mellifera	Leo_his-Apis_mellifera	3	EX6	morning	0.300396739	7	7	7	0.428571429	29.66666667	41	30.15833333	41.19166667	0.524216524	351	generalist
Kirchzarten	2	2	2	T2	no	Tri_pra	Hymenoptera	Apidae	Bombus	NA	Bombus_pascuorum	ID-in-field	1	no	NA	2018-08-20	10:45:00	2018-08-20 10:45	Tri_pra	Bombus_pascuorum	Tri_pra-Bombus_pascuorum	1	EX6	morning	0.300396739	NA	NA	NA	NA	29.66666667	41	30.15833333	41.19166667	0.066666667	15	non-visitor
Kirchzarten	2	2	2	T3	no	Leo_his	Diptera	Syrphidae	Eristalis	Eristalis_interrupta	Eristalis_interrupta	caught	1	yes	NA	2018-08-20	10:52:00	2018-08-20 10:52	Leo_his	Eristalis_interrupta	Leo_his-Eristalis_interrupta	1	EX6	morning	0.308686813	9	9	9	0.111111111	30	41.5	30.15833333	41.19166667	0.75	4	generalist
Kirchzarten	2	2	2	T3	no	Cen_jac	Hymenoptera	Apidae	Halictus	Halictus_scabiosae	Halictus_scabiosae	ID-in-field	1	no	NA	2018-08-20	10:52:00	2018-08-20 10:52	Cen_jac	Halictus_scabiosae	Cen_jac-Halictus_scabiosae	1	EX6	morning	0.308686813	8	9	9	0.125	30	41.5	30.15833333	41.19166667	0.479166667	48	generalist
Kirchzarten	2	2	2	T3	no	Leo_his	Hymenoptera	Apidae	Halictus	Halictus_simplex	Halictus_simplex	caught	1	yes	NA	2018-08-20	10:52:00	2018-08-20 10:52	Leo_his	Halictus_simplex	Leo_his-Halictus_simplex	1	EX6	morning	0.308686813	9	9	9	0.111111111	30	41.5	30.15833333	41.19166667	0.75	8	generalist
Kirchzarten	2	2	2	T4	no	Leo_his	Hymenoptera	Apidae	Apis	Apis_mellifera	Apis_mellifera	ID-in-field	2	no	NA	2018-08-20	11:00:00	2018-08-20 11:00	Leo_his	Apis_mellifera	Leo_his-Apis_mellifera	2	EX6	morning	0.318161183	17	17	17	0.117647059	30.16666667	41.5	30.15833333	41.19166667	0.524216524	351	generalist
Kirchzarten	2	2	2	T4	no	Leo_his	Diptera	Syrphidae	Eristalis	Eristalis_tenax	Eristalis_tenax	caught	1	yes	NA	2018-08-20	11:00:00	2018-08-20 11:00	Leo_his	Eristalis_tenax	Leo_his-Eristalis_tenax	1	EX6	morning	0.318161183	17	17	17	0.058823529	30.16666667	41.5	30.15833333	41.19166667	0.76	25	generalist
Kirchzarten	2	2	2	T4	no	Cen_jac	Hymenoptera	Apidae	Halictus	Halictus_scabiosae	Halictus_scabiosae	ID-in-field	1	no	yes	2018-08-20	11:00:00	2018-08-20 11:00	Cen_jac	Halictus_scabiosae	Cen_jac-Halictus_scabiosae	1	EX6	morning	0.318161183	3	17	17	0.333333333	30.16666667	41.5	30.15833333	41.19166667	0.479166667	48	generalist
Kirchzarten	2	2	2	T4	no	Leo_his	Hymenoptera	Apidae	Halictus	Halictus_scabiosae	Halictus_scabiosae	ID-in-field	1	no	NA	2018-08-20	11:00:00	2018-08-20 11:00	Leo_his	Halictus_scabiosae	Leo_his-Halictus_scabiosae	1	EX6	morning	0.318161183	17	17	17	0.058823529	30.16666667	41.5	30.15833333	41.19166667	0.479166667	48	generalist
Kirchzarten	2	2	2	T5	no	Kna_arv	Hymenoptera	Apidae	Bombus	NA	Bombus_pascuorum	ID-in-field	2	no	NA	2018-08-20	11:07:00	2018-08-20 11:07	Kna_arv	Bombus_pascuorum	Kna_arv-Bombus_pascuorum	2	EX6	morning	0.326451256	3	15.5	15.5	0.666666667	29.83333333	40.83333333	30.15833333	41.19166667	0.066666667	15	non-visitor
Kirchzarten	2	2	2	T5	no	Kna_arv	Diptera	Syrphidae	Eristalis	Eristalis_jugorum	Eristalis_jugorum	caught	1	yes	NA	2018-08-20	11:07:00	2018-08-20 11:07	Kna_arv	Eristalis_jugorum	Kna_arv-Eristalis_jugorum	1	EX6	morning	0.326451256	3	15.5	15.5	0.333333333	29.83333333	40.83333333	30.15833333	41.19166667	0	4	non-visitor
Kirchzarten	2	2	2	T5	no	Leo_his	Hymenoptera	Apidae	Halictus	Halictus_scabiosae	Halictus_scabiosae	ID-in-field	1	no	NA	2018-08-20	11:07:00	2018-08-20 11:07	Leo_his	Halictus_scabiosae	Leo_his-Halictus_scabiosae	1	EX6	morning	0.326451256	15.5	15.5	15.5	0.064516129	29.83333333	40.83333333	30.15833333	41.19166667	0.479166667	48	generalist
Kirchzarten	2	2	2	T5	no	Leo_his	Hymenoptera	Apidae	Lasioglossum	Lasioglossum_zonulum	Lasioglossum_zonulum	caught	1	yes	NA	2018-08-20	11:07:00	2018-08-20 11:07	Leo_his	Lasioglossum_zonulum	Leo_his-Lasioglossum_zonulum	1	EX6	morning	0.326451256	15.5	15.5	15.5	0.064516129	29.83333333	40.83333333	30.15833333	41.19166667	1	2	specialist
Kirchzarten	2	2	3	C1	yes	Cen_jac	Hymenoptera	Apidae	Apis	Apis_mellifera	Apis_mellifera	ID-in-field	5	no	NA	2018-08-20	12:33:00	2018-08-20 12:33	Cen_jac	Apis_mellifera	Cen_jac-Apis_mellifera	5	EX6	afternoon	0.428300732	8	8	8	0.625	30.25	42	31.69642857	42.53571429	0.524216524	351	generalist
Kirchzarten	2	2	3	C1	yes	Cen_jac	Hymenoptera	Apidae	Bombus	NA	Bombus_sylvarum	ID-in-field	1	no	NA	2018-08-20	12:33:00	2018-08-20 12:33	Cen_jac	Bombus_sylvarum	Cen_jac-Bombus_sylvarum	1	EX6	afternoon	0.428300732	8	8	8	0.125	30.25	42	31.69642857	42.53571429	0	23	non-visitor
Kirchzarten	2	2	3	C1	yes	Cen_jac	Hymenoptera	Apidae	Halictus	Halictus_scabiosae	Halictus_scabiosae	ID-in-field	1	no	NA	2018-08-20	12:33:00	2018-08-20 12:33	Cen_jac	Halictus_scabiosae	Cen_jac-Halictus_scabiosae	1	EX6	afternoon	0.428300732	8	8	8	0.125	30.25	42	31.69642857	42.53571429	0.479166667	48	generalist
Kirchzarten	2	2	3	C1	yes	Leo_his	Hymenoptera	Apidae	Lasioglossum	Lasioglossum_leucozonium	Lasioglossum_leucozonium	caught	1	yes	NA	2018-08-20	12:33:00	2018-08-20 12:33	Leo_his	Lasioglossum_leucozonium	Leo_his-Lasioglossum_leucozonium	1	EX6	afternoon	0.428300732	8	8	8	0.125	30.25	42	31.69642857	42.53571429	0.95	20	specialist
Kirchzarten	2	2	3	C1	yes	Leo_his	Hymenoptera	Apidae	Panurgus	Panurgus_calcaratus	Panurgus_calcaratus	caught	1	yes	NA	2018-08-20	12:33:00	2018-08-20 12:33	Leo_his	Panurgus_calcaratus	Leo_his-Panurgus_calcaratus	1	EX6	afternoon	0.428300732	8	8	8	0.125	30.25	42	31.69642857	42.53571429	1	10	specialist
Kirchzarten	2	2	3	C2	yes	Cen_jac	Hymenoptera	Apidae	Apis	Apis_mellifera	Apis_mellifera	ID-in-field	1	no	NA	2018-08-20	12:42:00	2018-08-20 12:42	Cen_jac	Apis_mellifera	Cen_jac-Apis_mellifera	1	EX6	afternoon	0.438959398	9	10	10	0.111111111	30.33333333	42	31.69642857	42.53571429	0.524216524	351	generalist
Kirchzarten	2	2	3	C2	yes	Leo_his	Hymenoptera	Apidae	Apis	Apis_mellifera	Apis_mellifera	ID-in-field	4	no	NA	2018-08-20	12:42:00	2018-08-20 12:42	Leo_his	Apis_mellifera	Leo_his-Apis_mellifera	4	EX6	afternoon	0.438959398	10	10	10	0.4	30.33333333	42	31.69642857	42.53571429	0.524216524	351	generalist
Kirchzarten	2	2	3	C2	yes	Leo_his	Hymenoptera	Apidae	Bombus	Bombus_lapidarius	Bombus_lapidarius	caught	1	yes	NA	2018-08-20	12:42:00	2018-08-20 12:42	Leo_his	Bombus_lapidarius	Leo_his-Bombus_lapidarius	1	EX6	afternoon	0.438959398	10	10	10	0.1	30.33333333	42	31.69642857	42.53571429	0.75	12	generalist
Kirchzarten	2	2	3	C2	yes	Cen_jac	Hymenoptera	Apidae	Bombus	NA	Bombus_sylvarum	ID-in-field	2	no	NA	2018-08-20	12:42:00	2018-08-20 12:42	Cen_jac	Bombus_sylvarum	Cen_jac-Bombus_sylvarum	2	EX6	afternoon	0.438959398	9	10	10	0.222222222	30.33333333	42	31.69642857	42.53571429	0	23	non-visitor
Kirchzarten	2	2	3	C2	yes	Cen_jac	Hymenoptera	Apidae	Halictus	Halictus_scabiosae	Halictus_scabiosae	ID-in-field	1	no	NA	2018-08-20	12:42:00	2018-08-20 12:42	Cen_jac	Halictus_scabiosae	Cen_jac-Halictus_scabiosae	1	EX6	afternoon	0.438959398	9	10	10	0.111111111	30.33333333	42	31.69642857	42.53571429	0.479166667	48	generalist
Kirchzarten	2	2	3	C2	yes	Leo_his	Hymenoptera	Apidae	Halictus	Halictus_tumulorum	Halictus_tumulorum	caught	1	yes	NA	2018-08-20	12:42:00	2018-08-20 12:42	Leo_his	Halictus_tumulorum	Leo_his-Halictus_tumulorum	1	EX6	afternoon	0.438959398	10	10	10	0.1	30.33333333	42	31.69642857	42.53571429	0.121212121	33	generalist
Kirchzarten	2	2	3	C2	yes	Leo_his	Diptera	Syrphidae	Myathropa	Myathropa_florea	Myathropa_florea	caught	1	yes	NA	2018-08-20	12:42:00	2018-08-20 12:42	Leo_his	Myathropa_florea	Leo_his-Myathropa_florea	1	EX6	afternoon	0.438959398	10	10	10	0.1	30.33333333	42	31.69642857	42.53571429	0.6	5	generalist
Kirchzarten	2	2	3	T1	no	Cen_jac	Hymenoptera	Apidae	Apis	Apis_mellifera	Apis_mellifera	ID-in-field	1	no	NA	2018-08-20	12:51:00	2018-08-20 12:51	Cen_jac	Apis_mellifera	Cen_jac-Apis_mellifera	1	EX6	afternoon	0.449618064	4	2	2	0.25	30.33333333	41.83333333	31.69642857	42.53571429	0.524216524	351	generalist
Kirchzarten	2	2	3	T1	no	Cen_jac	Hymenoptera	Apidae	Bombus	NA	Bombus_sylvarum	ID-in-field	1	no	NA	2018-08-20	12:51:00	2018-08-20 12:51	Cen_jac	Bombus_sylvarum	Cen_jac-Bombus_sylvarum	1	EX6	afternoon	0.449618064	4	2	2	0.25	30.33333333	41.83333333	31.69642857	42.53571429	0	23	non-visitor
Kirchzarten	2	2	3	T1	no	Cen_jac	Hymenoptera	Apidae	Halictus	Halictus_scabiosae	Halictus_scabiosae	ID-in-field	1	no	NA	2018-08-20	12:51:00	2018-08-20 12:51	Cen_jac	Halictus_scabiosae	Cen_jac-Halictus_scabiosae	1	EX6	afternoon	0.449618064	4	2	2	0.25	30.33333333	41.83333333	31.69642857	42.53571429	0.479166667	48	generalist
Kirchzarten	2	2	3	T3	no	Cen_jac	Hymenoptera	Apidae	Apis	Apis_mellifera	Apis_mellifera	ID-in-field	1	no	NA	2018-08-20	12:58:00	2018-08-20 12:58	Cen_jac	Apis_mellifera	Cen_jac-Apis_mellifera	1	EX6	afternoon	0.457908138	7	2	2	0.142857143	30.5	42.5	31.69642857	42.53571429	0.524216524	351	generalist
Kirchzarten	2	2	3	T3	no	Cen_jac	Hymenoptera	Apidae	Bombus	NA	Bombus_pascuorum	ID-in-field	1	no	NA	2018-08-20	12:58:00	2018-08-20 12:58	Cen_jac	Bombus_pascuorum	Cen_jac-Bombus_pascuorum	1	EX6	afternoon	0.457908138	7	2	2	0.142857143	30.5	42.5	31.69642857	42.53571429	0.066666667	15	non-visitor
Kirchzarten	2	2	3	T3	no	Leu_vul	Diptera	Tephritidae	Dioxyna	Dioxyna_bidentis	Dioxyna_bidentis	caught	1	yes	NA	2018-08-20	12:58:00	2018-08-20 12:58	Leu_vul	Dioxyna_bidentis	Leu_vul-Dioxyna_bidentis	1	EX6	afternoon	0.457908138	2	2	2	0.5	30.5	42.5	31.69642857	42.53571429	0	1	non-visitor
Kirchzarten	2	2	3	T3	no	Leu_vul	Lepidoptera	Crambidae	NA	NA	Pyraustinae?	caught	1	yes	NA	2018-08-20	12:58:00	2018-08-20 12:58	Leu_vul	Pyraustinae?	Leu_vul-Pyraustinae?	1	EX6	afternoon	0.457908138	2	2	2	0.5	30.5	42.5	31.69642857	42.53571429	0.444444444	9	generalist
Kirchzarten	2	2	3	C4	yes	Leo_his	Hymenoptera	Apidae	Apis	Apis_mellifera	Apis_mellifera	ID-in-field	2	no	NA	2018-08-20	13:20:00	2018-08-20 13:20	Leo_his	Apis_mellifera	Leo_his-Apis_mellifera	2	EX6	afternoon	0.483962655	8.5	8.5	8.5	0.235294118	31.16666667	43.16666667	31.69642857	42.53571429	0.524216524	351	generalist
Kirchzarten	2	2	3	C4	yes	Leo_his	Hymenoptera	Apidae	Bombus	NA	Bombus_pascuorum	ID-in-field	1	no	NA	2018-08-20	13:20:00	2018-08-20 13:20	Leo_his	Bombus_pascuorum	Leo_his-Bombus_pascuorum	1	EX6	afternoon	0.483962655	8.5	8.5	8.5	0.117647059	31.16666667	43.16666667	31.69642857	42.53571429	0.066666667	15	non-visitor
Kirchzarten	2	2	3	C4	yes	Cen_jac	Hymenoptera	Apidae	Halictus	Halictus_scabiosae	Halictus_scabiosae	ID-in-field	1	no	NA	2018-08-20	13:20:00	2018-08-20 13:20	Cen_jac	Halictus_scabiosae	Cen_jac-Halictus_scabiosae	1	EX6	afternoon	0.483962655	2	8.5	8.5	0.5	31.16666667	43.16666667	31.69642857	42.53571429	0.479166667	48	generalist
Kirchzarten	2	2	3	C4	yes	Leo_his	Hymenoptera	Apidae	Halictus	Halictus_scabiosae	Halictus_scabiosae	ID-in-field	2	no	NA	2018-08-20	13:20:00	2018-08-20 13:20	Leo_his	Halictus_scabiosae	Leo_his-Halictus_scabiosae	2	EX6	afternoon	0.483962655	8.5	8.5	8.5	0.235294118	31.16666667	43.16666667	31.69642857	42.53571429	0.479166667	48	generalist
Kirchzarten	2	2	3	C4	yes	Leo_his	Hymenoptera	Apidae	Lasioglossum	Lasioglossum_villosulum	Lasioglossum_villosulum	caught	1	yes	NA	2018-08-20	13:20:00	2018-08-20 13:20	Leo_his	Lasioglossum_villosulum	Leo_his-Lasioglossum_villosulum	1	EX6	afternoon	0.483962655	8.5	8.5	8.5	0.117647059	31.16666667	43.16666667	31.69642857	42.53571429	0.9375	16	specialist
Kirchzarten	2	2	3	C4	yes	Cen_jac	Hymenoptera	Apidae	Lasioglossum	Lasioglossum_zonulum	Lasioglossum_zonulum	caught	1	yes	NA	2018-08-20	13:20:00	2018-08-20 13:20	Cen_jac	Lasioglossum_zonulum	Cen_jac-Lasioglossum_zonulum	1	EX6	afternoon	0.483962655	2	8.5	8.5	0.5	31.16666667	43.16666667	31.69642857	42.53571429	1	2	specialist
Kirchzarten	2	2	3	C4	yes	Leo_his	Diptera	Syrphidae	Melanogaster	Melanogaster_nuda	Melanogaster_nuda	caught	1	yes	NA	2018-08-20	13:20:00	2018-08-20 13:20	Leo_his	Melanogaster_nuda	Leo_his-Melanogaster_nuda	1	EX6	afternoon	0.483962655	8.5	8.5	8.5	0.117647059	31.16666667	43.16666667	31.69642857	42.53571429	NA	NA	NA
Kirchzarten	2	2	3	C5	yes	Leo_his	Hymenoptera	Apidae	Lasioglossum	Lasioglossum_villosulum	Lasioglossum_villosulum	caught	1	yes	NA	2018-08-20	13:37:00	2018-08-20 13:37	Leo_his	Lasioglossum_villosulum	Leo_his-Lasioglossum_villosulum	1	EX6	afternoon	0.504095691	10.5	10.5	10.5	0.095238095	32	44.16666667	31.69642857	42.53571429	0.9375	16	specialist
Kirchzarten	2	2	3	C5	yes	Leo_his	Diptera	NA	NA	NA	NA	caught	1	yes	NA	2018-08-20	13:37:00	2018-08-20 13:37	Leo_his	NA	NA	1	EX6	afternoon	0.504095691	10.5	10.5	10.5	0.095238095	32	44.16666667	31.69642857	42.53571429	NA	NA	NA
Kirchzarten	2	2	3	T5	no	Kna_arv	Diptera	Syrphidae	Eristalis	Eristalis_jugorum	Eristalis_jugorum	caught	1	yes	NA	2018-08-20	13:44:00	2018-08-20 13:44	Kna_arv	Eristalis_jugorum	Kna_arv-Eristalis_jugorum	1	EX6	afternoon	0.512385765	2.5	4.5	4.5	0.4	31.66666667	44.16666667	31.69642857	42.53571429	0	4	non-visitor
Kirchzarten	2	2	4	C2	yes	Cen_jac	Hymenoptera	Apidae	Apis	Apis_mellifera	Apis_mellifera	ID-in-field	1	no	yes	2018-08-20	14:16:00	2018-08-20 14:16	Cen_jac	Apis_mellifera	Cen_jac-Apis_mellifera	1	EX6	afternoon	0.550283244	7	2.5	2.5	0.142857143	31.83333333	43.83333333	33.03571429	43.81318681	0.524216524	351	generalist
Kirchzarten	2	2	4	C2	yes	Leo_his	Hymenoptera	Apidae	Apis	Apis_mellifera	Apis_mellifera	ID-in-field	1	no	NA	2018-08-20	14:16:00	2018-08-20 14:16	Leo_his	Apis_mellifera	Leo_his-Apis_mellifera	1	EX6	afternoon	0.550283244	2.5	2.5	2.5	0.4	31.83333333	43.83333333	33.03571429	43.81318681	0.524216524	351	generalist
Kirchzarten	2	2	4	C2	yes	Cen_jac	Hymenoptera	Apidae	Bombus	NA	Bombus_sylvarum	ID-in-field	2	no	NA	2018-08-20	14:16:00	2018-08-20 14:16	Cen_jac	Bombus_sylvarum	Cen_jac-Bombus_sylvarum	2	EX6	afternoon	0.550283244	7	2.5	2.5	0.285714286	31.83333333	43.83333333	33.03571429	43.81318681	0	23	non-visitor
Kirchzarten	2	2	4	C2	yes	Leo_his	Diptera	Anthomyiidae	Pegoplata	Pegoplata_aestiva	Pegoplata_aestiva	caught	1	yes	NA	2018-08-20	14:16:00	2018-08-20 14:16	Leo_his	Pegoplata_aestiva	Leo_his-Pegoplata_aestiva	1	EX6	afternoon	0.550283244	2.5	2.5	2.5	0.4	31.83333333	43.83333333	33.03571429	43.81318681	NA	NA	NA
Kirchzarten	2	2	4	C1	yes	Cen_jac	Hymenoptera	Apidae	Apis	Apis_mellifera	Apis_mellifera	ID-in-field	1	no	NA	2018-08-20	14:24:00	2018-08-20 14:24	Cen_jac	Apis_mellifera	Cen_jac-Apis_mellifera	1	EX6	afternoon	0.559757614	8	7	7	0.125	31.5	43.33333333	33.03571429	43.81318681	0.524216524	351	generalist
Kirchzarten	2	2	4	C1	yes	Cen_jac	Hymenoptera	Apidae	Halictus	Halictus_scabiosae	Halictus_scabiosae	ID-in-field	1	no	NA	2018-08-20	14:24:00	2018-08-20 14:24	Cen_jac	Halictus_scabiosae	Cen_jac-Halictus_scabiosae	1	EX6	afternoon	0.559757614	8	7	7	0.125	31.5	43.33333333	33.03571429	43.81318681	0.479166667	48	generalist
Kirchzarten	2	2	4	C1	yes	Cen_jac	Hymenoptera	Apidae	Halictus	Halictus_scabiosae	Halictus_scabiosae	ID-in-field	1	no	NA	2018-08-20	14:24:00	2018-08-20 14:24	Cen_jac	Halictus_scabiosae	Cen_jac-Halictus_scabiosae	1	EX6	afternoon	0.559757614	8	7	7	0.125	31.5	43.33333333	33.03571429	43.81318681	0.479166667	48	generalist
Kirchzarten	2	2	4	T1	no	Cen_jac	Hymenoptera	Apidae	Bombus	NA	Bombus_sylvarum	ID-in-field	2	no	NA	2018-08-20	14:31:00	2018-08-20 14:31	Cen_jac	Bombus_sylvarum	Cen_jac-Bombus_sylvarum	2	EX6	afternoon	0.568047688	4	NA	NA	0.5	31.5	43.5	33.03571429	43.81318681	0	23	non-visitor
Kirchzarten	2	2	4	T1	no	Cen_jac	Hymenoptera	Apidae	Halictus	Halictus_scabiosae	Halictus_scabiosae	ID-in-field	1	no	NA	2018-08-20	14:31:00	2018-08-20 14:31	Cen_jac	Halictus_scabiosae	Cen_jac-Halictus_scabiosae	1	EX6	afternoon	0.568047688	4	NA	NA	0.25	31.5	43.5	33.03571429	43.81318681	0.479166667	48	generalist
Kirchzarten	2	2	4	T3	no	Cen_jac	Hymenoptera	Apidae	Bombus	NA	Bombus_pascuorum	ID-in-field	1	no	NA	2018-08-20	14:38:00	2018-08-20 14:38	Cen_jac	Bombus_pascuorum	Cen_jac-Bombus_pascuorum	1	EX6	afternoon	0.576337761	8	1	1	0.125	31.75	44.25	33.03571429	43.81318681	0.066666667	15	non-visitor
Kirchzarten	2	2	4	T3	no	Cen_jac	Hymenoptera	Apidae	Bombus	Bombus_soroeensis	Bombus_soroeensis	caught	1	yes	NA	2018-08-20	14:38:00	2018-08-20 14:38	Cen_jac	Bombus_soroeensis	Cen_jac-Bombus_soroeensis	1	EX6	afternoon	0.576337761	8	1	1	0.125	31.75	44.25	33.03571429	43.81318681	0	2	non-visitor
Kirchzarten	2	2	4	T3	no	Cen_jac	Hymenoptera	Apidae	Halictus	Halictus_scabiosae	Halictus_scabiosae	ID-in-field	2	no	NA	2018-08-20	14:38:00	2018-08-20 14:38	Cen_jac	Halictus_scabiosae	Cen_jac-Halictus_scabiosae	2	EX6	afternoon	0.576337761	8	1	1	0.25	31.75	44.25	33.03571429	43.81318681	0.479166667	48	generalist
Kirchzarten	2	2	4	T3	no	Cen_jac	Hymenoptera	Apidae	Halictus	Halictus_scabiosae	Halictus_scabiosae	ID-in-field	1	no	NA	2018-08-20	14:38:00	2018-08-20 14:38	Cen_jac	Halictus_scabiosae	Cen_jac-Halictus_scabiosae	1	EX6	afternoon	0.576337761	8	1	1	0.125	31.75	44.25	33.03571429	43.81318681	0.479166667	48	generalist
Kirchzarten	2	2	4	T3	no	Gal_mol	Diptera	Syrphidae	Pipizella	Pipizella_viduata	Pipizella_viduata	caught	1	yes	NA	2018-08-20	14:38:00	2018-08-20 14:38	Gal_mol	Pipizella_viduata	Gal_mol-Pipizella_viduata	1	EX6	afternoon	0.576337761	NA	NA	NA	NA	31.75	44.25	33.03571429	43.81318681	0	1	non-visitor
Kirchzarten	2	2	4	T3	no	Gal_mol	Diptera	Conopidae	Thecophora	Thecophora_atra	Thecophora_atra	caught	1	yes	NA	2018-08-20	14:38:00	2018-08-20 14:38	Gal_mol	Thecophora_atra	Gal_mol-Thecophora_atra	1	EX6	afternoon	0.576337761	NA	NA	NA	NA	31.75	44.25	33.03571429	43.81318681	0.5	2	generalist
Kirchzarten	2	2	4	C3	yes	Cen_jac	Diptera	Syrphidae	Eristalis	Eristalis_tenax	Eristalis_tenax	caught	1	yes	NA	2018-08-20	14:54:00	2018-08-20 14:54	Cen_jac	Eristalis_tenax	Cen_jac-Eristalis_tenax	1	EX6	afternoon	0.595286501	3	2.5	2.5	0.333333333	32	43.33333333	33.03571429	43.81318681	0.76	25	generalist
Kirchzarten	2	2	4	C3	yes	Cen_jac	Hymenoptera	Apidae	Halictus	Halictus_scabiosae	Halictus_scabiosae	ID-in-field	1	no	NA	2018-08-20	14:54:00	2018-08-20 14:54	Cen_jac	Halictus_scabiosae	Cen_jac-Halictus_scabiosae	1	EX6	afternoon	0.595286501	3	2.5	2.5	0.333333333	32	43.33333333	33.03571429	43.81318681	0.479166667	48	generalist
Kirchzarten	2	2	4	C4	yes	Leo_his	Hymenoptera	Apidae	Halictus	Halictus_tumulorum	Halictus_tumulorum	caught	1	yes	NA	2018-08-20	15:03:00	2018-08-20 15:03	Leo_his	Halictus_tumulorum	Leo_his-Halictus_tumulorum	1	EX6	afternoon	0.605945167	3	3	3	0.333333333	32.25	43.25	33.03571429	43.81318681	0.121212121	33	generalist
Kirchzarten	2	2	4	C5	yes	Leo_his	Diptera	Syrphidae	Myathropa	Myathropa_florea	Myathropa_florea	caught	1	yes	NA	2018-08-20	15:18:00	2018-08-20 15:18	Leo_his	Myathropa_florea	Leo_his-Myathropa_florea	1	EX6	afternoon	0.623709611	2.5	2.5	2.5	0.4	33	44.75	33.03571429	43.81318681	0.6	5	generalist
Kirchzarten	2	2	4	T5	no	Kna_arv	Diptera	Syrphidae	Eristalis	Eristalis_tenax	Eristalis_tenax	caught	1	yes	NA	2018-08-20	15:25:00	2018-08-20 15:25	Kna_arv	Eristalis_tenax	Kna_arv-Eristalis_tenax	1	EX6	afternoon	0.631999684	2.5	3	3	0.4	33.16666667	45	33.03571429	43.81318681	0.76	25	generalist
Kirchzarten	2	2	4	T5	no	Kna_arv	Hymenoptera	Apidae	Halictus	Halictus_scabiosae	Halictus_scabiosae	ID-in-field	1	no	NA	2018-08-20	15:25:00	2018-08-20 15:25	Kna_arv	Halictus_scabiosae	Kna_arv-Halictus_scabiosae	1	EX6	afternoon	0.631999684	2.5	3	3	0.4	33.16666667	45	33.03571429	43.81318681	0.479166667	48	generalist
